# Supplementary material for: MASQOT: a method for cDNA microarray spot quality control
Source: BMC Bioinformatics. 2005 Oct 13;6:250. doi: 10.1186/1471-2105-6-250 (PMC1276784; doi:10.1186/1471-2105-6-250)
Supplement: Additional File 2 — A list of the employed POP2 slides. Provides a list of the employed POP2 slides. [file 1471-2105-6-250-S2.txt]

Identifier	Hybridization	Scan	Remarks
12618706	0013-026	0013-026 scan 5	Training set
12618709	0013-024	0013-024 scan 5	Test set
12623072	0013-017	0013-017 scan 5	Training set
12623074	0013-015	0013-015 scan 5	Test set
12623358	0013-019	0013-019 scan 5	Training set
12623364	0013-022	0013-022 scan 5	Test set
12623431	0013-021	0013-021 scan 5	Training set
12623488	0013-020	0013-020 scan 5	Test set
12623496	0013-023	0013-023 scan 5	Training set
12623498	0013-027	0013-027 scan 5	Test set
