# Supplementary material for: MASQOT: a method for cDNA microarray spot quality control
Source: BMC Bioinformatics. 2005 Oct 13;6:250. doi: 10.1186/1471-2105-6-250 (PMC1276784; doi:10.1186/1471-2105-6-250)
Supplement: Additional File 4 — The processed POP2 training data. Provides the processed POP2 training data set, which contains per-spot values of all descriptors employed here. [file 1471-2105-6-250-S4.zip › POP2_training_data.txt]

ID	FG |Ch1 - Ch2| CV	FG % > |FG Mean +- 5SD|	FG % > |FG Mean +- 6SD|	FG % > |FG Mean +- 7SD|	FG % > |FG Mean +- 8SD|	FG % > |FG Mean +- 9SD|	FG % > |FG Mean +- 10SD|	FG % > BG Mean + 1SD	FG Circularity Approx.	FG Circularity Loose	% DC vs NBorder	% DC vs Total Border	FG SD / BG Mean GM	FG CV / FG CV GM	FG CV / BG Mean GM	|FG Area - FG Area GM|	BG SD / BG Mean GM	BG CV / BG CV GM	BG CV / BG Mean GM	|BG Area - BG Area GM|	FG Max / BG Mean GM	BG Max / BG Mean GM	FG Mean / BG Mean GM	BG Mean / BG Mean GM	FG Quantile 95% / BG Mean GM	FG Quantile 99% / BG Mean GM	BG Quantile 95% / BG Mean GM	BG Quantile 99% / BG Mean GM	FG Quadrant Diff. Mean / BG Mean GM	BG Quadrant Diff. Mean / BG Mean GM	FG Uniformity / FG Uniformity GM	FG Roundness / FG Roundness GM
PU31114_1_12618706	44.70480777767358	0.0	0.0	0.0	0.0	0.0	0.0	100.0	90.47619047619048	91.78082191780823	0.0	0.0	33.568078063070864	0.2643391787182936	0.9515865125707754	4236.414930555522	2.0348687955508553	0.8972311887211284	8.479094841164024	2067.9796006943434	209.7063126964184	14.925814388733372	97.3237803942662	0.6621062546231448	154.0586830807526	172.76423235166058	5.159200167639816	10.01491797247729	26.057864393711466	0.38461865432378933	0.8406546510438947	2.560558641711806
PU31110_1_12618706	91.99850639178426	0.37453183520599254	0.37453183520599254	0.0	0.0	0.0	0.0	78.65168539325843	91.30434782608695	84.5771144278607	0.0	0.0	7.683657750197876	0.6164993102719943	2.2193169832354336	2236.414930555522	2.7045582462780153	1.1375698137764994	10.750364522219265	3267.9796006943434	58.10307782379386	35.3143113079089	9.551892957932747	0.6940870154771196	23.83716013283851	31.64493364857149	5.18678947334912	13.18768812904723	2.918355073703858	0.5304116685313315	1.021451134351601	0.42178418856783256
PU30706_1_12618706	87.8736361672965	0.37037037037037035	0.0	0.0	0.0	0.0	0.0	84.81481481481481	87.5	83.86363636363636	0.0	0.0	7.190033041232555	0.6411280613989079	2.307977270021031	2311.414930555522	1.7074920288374087	0.9464486519361841	8.94421413671235	3917.9796006943434	47.067355540072334	12.497955486314634	8.594886189358048	0.5266926625384944	22.292159013117494	39.78377883281612	4.24875307923279	8.828577826977225	2.9804330866884143	0.2488749984077733	1.021451134351601	0.29182491368520835
PU30686_1_12618706	46.61736723989158	0.0	0.0	0.0	0.0	0.0	0.0	100.0	100.0	95.36082474226805	0.0	0.0	57.415550648345956	0.20054774396199535	0.7219456805686327	4936.414930555522	2.411951500270348	0.8729988273939033	8.250092001648646	2367.9796006943434	384.8984039504977	21.18858678474534	219.41473187533586	0.8065857603003082	307.95183032724935	350.32900389674	6.290361701721273	11.725454926454127	9.716363458556046	0.6996954475720665	0.7748762040246987	2.5969282480043563
PU30682_1_12618706	55.86049271473994	0.0	0.0	0.0	0.0	0.0	0.0	100.0	95.23809523809523	93.40369393139841	0.0	0.0	21.50624186103758	0.33102142652583627	1.1916338939284312	4336.414930555522	1.9349542380742393	1.0601437604137827	10.018665872091809	2367.9796006943434	121.44812373235546	22.430105541664012	49.79233004243742	0.5328458368538957	91.12747675783055	104.39793280400569	3.476252519372282	9.87697144393077	6.8620235804088745	0.4751325837288757	0.9204309185163531	1.993730876348988
PU30354_1_12618706	94.08873039991457	0.0	0.0	0.0	0.0	0.0	0.0	90.14084507042253	100.0	77.01421800947867	0.9259259259259258	0.5128205128205128	9.867264419034266	0.6305144686739473	2.2697697226723457	2661.414930555522	2.243110466295106	0.9134348831604578	8.63222445107443	3892.9796006943434	59.565311026386965	22.981891655850088	11.99377063902137	0.716916719961469	30.513772114490035	51.84030542778189	5.54545044757007	10.070096583895898	5.687519516050164	0.6242496545021233	1.021451134351601	0.4766726850471857
PU30350_1_12618706	71.72888320423465	0.0	0.0	0.0	0.0	0.0	0.0	99.07692307692308	95.23809523809523	91.62303664921467	0.0	0.0	14.059803074928968	0.42995763779833895	1.547791330401736	3686.414930555522	3.5320996639184865	1.8032690871328887	17.04141564197386	2667.9796006943434	91.04470884070264	84.53363269330693	25.06153107513169	0.5718314691154924	54.019860578816896	61.27584798036381	3.724556270756017	8.442327547046972	5.746539742374426	0.7952506123506388	1.0208322605955564	1.1726036125535868
PU30326_1_12618706	77.41704888190625	0.0	0.0	0.0	0.0	0.0	0.0	100.0	85.71428571428571	90.48991354466858	0.0	0.0	14.203174265279587	0.39051584486361435	1.4058060281462146	3236.414930555522	1.915662452433589	1.0452992953467841	9.878381373791173	2067.9796006943434	88.23059965835364	25.547697086815344	27.874095643482285	0.5350248693196715	55.23379003002626	62.655313265828994	3.9176814107211437	8.00089865569811	5.607909570217525	0.3416030701533696	0.9547138551562152	1.5076475336447526
PU30302_1_12618706	60.39107927457998	0.0	0.0	0.0	0.0	0.0	0.0	100.0	95.23809523809523	93.95604395604396	0.0	0.0	20.766606656302763	0.2996137969892636	1.0785705303977728	4061.414930555522	1.5257603360675358	0.963868562074964	9.108837337564076	2392.9796006943434	134.35991880430964	13.298045351884445	53.11996234259283	0.4621299820263837	89.9963152237491	114.71633313928533	3.4486632136629787	8.635452687012098	8.966645077599052	0.19872914332422734	0.8663921386246027	2.006242319878395
PU30282_1_12618706	57.35958278711911	0.0	0.0	0.0	0.0	0.0	0.0	100.0	95.23809523809523	95.25065963060686	0.0	0.0	159.83517940794246	0.28164066360872014	1.013869598071024	4861.414930555522	2.5133375700268754	0.7997010484396322	7.557406741469721	2367.9796006943434	872.0703641653847	21.49206914754768	434.94169626716	0.9175268837874564	720.908558184109	796.641202356148	6.621433370232919	12.74625923769837	99.4965367369063	0.7001157147737316	0.8385626286878182	2.8050359649975527
PU29977_1_12618706	91.12310045659093	0.29411764705882354	0.0	0.0	0.0	0.0	0.0	92.05882352941177	100.0	88.22055137844612	0.0	0.0	20.162982520147114	0.6988315019243844	2.515702118071235	4061.414930555522	1.8725420836750697	1.0327356694473215	9.759651466840113	3567.9796006943434	128.3454501596814	21.68519428751281	22.112422800923056	0.529344067004628	60.39299019766608	85.91309797877213	4.193574467814182	9.794203526802859	6.156259185786814	0.2390386860335953	1.021451134351601	1.1071182108063633
PU29673_1_12618706	38.10875153723256	0.0	0.0	0.0	0.0	0.0	0.0	100.0	100.0	95.0920245398773	0.0	0.0	319.4508101500958	0.26241815608389457	0.944671082031493	3461.414930555522	4.229213660082681	0.7357367689436412	6.952925756957485	1467.9796006943434	1518.9292258257224	35.286722002199596	932.9624064878437	1.6781578382485571	1368.0984915129582	1458.232753265254	10.649472003791278	20.333318307756922	411.9153188742627	3.0035557482195436	0.7575214611192685	2.489850163562198
PU29621_1_12618706	88.11863580919801	0.0	0.0	0.0	0.0	0.0	0.0	84.43579766536965	82.6086956521739	87.146529562982	0.0	0.0	8.879159896789721	0.6581559908816277	2.3692755917882726	1986.414930555522	2.2603312041875814	0.9465817723423894	8.94547216314266	2692.9796006943434	45.025746917583845	20.140193167791796	10.339441206559885	0.6971232759915249	32.30707698559478	38.98368896724631	4.910896416256081	11.559919092198305	5.45369246682393	0.20877962889657714	1.021451134351601	0.4059870279473145
PU29289_1_12618706	57.930499088664945	0.0	0.0	0.0	0.0	0.0	0.0	100.0	89.47368421052632	87.5	0.0	0.0	16.039564899616305	0.3539869730414314	1.2743068613788846	1436.414930555522	2.0802858434932565	0.8669156528302375	8.192604238506798	867.9796006943434	102.88052098999398	17.188137456896285	34.72636559304851	0.7005543100582279	66.51781606513153	87.43050979278384	5.793754198953804	9.601078386837733	8.883992554902878	0.19721818050740528	0.8493697300870632	0.9154172074215357
PU29269_1_12618706	68.48615441691953	0.352112676056338	0.0	0.0	0.0	0.0	0.0	99.29577464788733	95.0	88.15028901734104	0.0	0.0	13.080831251618365	0.4518770479801108	1.6266983437079598	2661.414930555522	1.9010231745929524	1.0151226789255114	9.593203600394657	2117.9796006943434	90.32738689226073	18.37447760239635	22.185493317100537	0.5467194454432153	46.79146248297929	64.03477855129418	4.414288913488613	9.325185329744693	8.035211801968565	0.5060808199250004	1.0183360043291807	0.9945393058391899
PU29265_1_12618706	77.2876945401756	0.0	0.0	0.0	0.0	0.0	0.0	91.86046511627907	90.9090909090909	86.5546218487395	1.0204081632653061	0.5780346820809248	7.807140120971543	0.5360734383584566	1.9297943504355954	2011.414930555522	1.859782520840699	1.0577532377504908	9.996074739910041	2967.9796006943434	41.65985162104878	18.898674410873124	11.161478188815106	0.5133025698120733	27.782430849268955	31.838058788536618	4.331520996360701	8.331970324209756	3.0996691899696267	0.5856178869158566	1.021451134351601	0.5501722083839222
PU29245_1_12618706	52.08187608239808	0.0	0.0	0.0	0.0	0.0	0.0	100.0	81.81818181818183	91.3946587537092	0.0	0.0	20.936584815655866	0.30533764155324583	1.0991756231182193	2961.414930555522	5.2824409292787635	1.0753277791703177	10.162159251195343	2367.9796006943434	144.01617580256598	51.260930007886515	52.55082325691033	1.434132983815108	88.5616713268653	126.1658950086464	7.697416292895769	29.71368224892022	10.632662126268952	3.4767024524940626	0.8563354200824042	1.4536275894424977
PU29221_1_12618706	84.56840986149547	0.0	0.0	0.0	0.0	0.0	0.0	95.01779359430606	100.0	88.02228412256268	0.0	0.0	9.913396976410375	0.6095500493465342	2.1943005516906786	2586.414930555522	1.7401576417154605	0.9312095247389216	8.80019996686798	2942.9796006943434	56.36495156410772	15.174118140117105	12.464278860484411	0.5455528435765292	34.29350699666466	50.95744764508417	4.441878219197917	8.800988521267922	1.9007324603089513	0.3816520623120362	1.021451134351601	0.7183949897071934
PU29217_1_12618706	84.8079322164529	0.34965034965034963	0.34965034965034963	0.0	0.0	0.0	0.0	88.46153846153847	85.18518518518519	76.74943566591422	1.5625	0.8583690987124464	8.330458490872783	0.6405906754416328	2.306042750773951	2711.414930555522	1.9041147071246176	0.8970711736047823	8.477582651926095	5667.979600694343	61.137901451817285	16.49840481416369	9.966491988330192	0.619671962130704	25.740822226780473	37.93529535029276	4.6350033591630435	9.187238801198175	2.204872396274129	0.4379091559868777	1.021451134351601	0.33622139045046234
PU28909_1_12618706	85.56126033969271	0.4065040650406504	0.0	0.0	0.0	0.0	0.0	88.21138211382114	95.45454545454545	83.78378378378379	0.0	0.0	7.2083119087241645	0.6079580545671401	2.1885695784482713	1711.414930555522	1.8750606762761213	0.9530276819831006	9.006387877919659	2967.9796006943434	49.21932138539803	15.78108286572179	9.086863075141975	0.5743881223248528	22.54046276450123	32.55538073697852	4.6074140534537396	10.263221723861024	2.5351537308261114	0.3896989431439165	1.021451134351601	0.4349096598683365
PU28889_1_12618706	61.375254872926426	0.0	0.0	0.0	0.0	0.0	0.0	100.0	90.0	92.26190476190477	0.0	0.0	15.723880701615421	0.3302668858356711	1.188917646010024	2911.414930555522	1.7556857558774042	1.2071332037816898	11.40775872422824	1467.9796006943434	94.90721164000517	28.858413771931804	36.487889053489	0.4246070785622163	66.02120856236407	79.40202183137642	3.062412933732725	8.331970324209756	8.91678000129031	0.23974155306015746	0.8676842969223278	1.522903979802677
PU28505_1_12618706	76.981016507958	0.0	0.0	0.0	0.0	0.0	0.0	87.2	91.30434782608695	80.41237113402062	0.0	0.0	6.301084342836226	0.5691502635813996	2.048866600388967	1811.414930555522	1.8902606167738074	1.0786204286958188	10.193275743751993	3267.9796006943434	38.293956324513715	27.506537792175916	8.484815077839297	0.5116213799905877	22.954302350140786	27.89278807210617	3.559020436500194	9.325185329744693	0.649005572399809	0.24886111109503345	1.021451134351601	0.3618033368648246
PU28153_1_12618706	59.63317316680633	0.0	0.0	0.0	0.0	0.0	0.0	99.48979591836735	88.23529411764706	90.08264462809917	0.0	0.0	12.85619518164299	0.3546990791664881	1.2768703504061587	461.414930555522	1.8660656670226288	1.0491236366173922	9.914522507476777	282.0203993056566	68.75254982758514	18.0158166281754	27.778348758118092	0.5192731785348046	53.05423487899126	67.8145134334688	3.6417883536281055	9.297596024035391	1.5762689995248982	0.3536660720656595	0.9548347560243228	1.0724565577931406
PU28149_1_12618706	83.74978216777532	0.0	0.0	0.0	0.0	0.0	0.0	96.6542750929368	86.95652173913044	77.47252747252747	0.0	0.0	11.149935231556753	0.584973791403641	2.1058292335103324	2286.414930555522	1.8842350238337369	1.0315225360615394	9.748187004656524	3067.9796006943434	62.76567048866621	17.850280793919577	14.60797327946522	0.5332759422433548	33.76931018818789	58.15825643521247	3.752145576465321	10.0976858896052	7.635321458265107	0.24274842835963883	1.021451134351601	0.7733051312812447
PU28129_1_12618706	47.4868690715695	0.0	0.0	0.0	0.0	0.0	0.0	100.0	100.0	93.11475409836065	0.0	0.0	29.92397434521657	0.2679655913513288	0.9646411243288384	2736.414930555522	2.2909288516453983	0.8490357600757437	8.023634068587398	1167.9796006943434	211.9134571531627	20.1677824735011	85.5843334299016	0.7877370267140914	133.2287572702282	166.25315620426488	5.490271836151462	11.31161534081457	7.164866825762992	0.3819691807684652	0.8501533892539924	2.1178107497731653
PU28101_1_12618706	29.147364712825073	0.0	0.0	0.0	0.0	0.0	0.0	100.0	94.73684210526315	94.23076923076923	0.0	0.0	169.47108276278857	0.1965143150712485	0.7074258634516313	2986.414930555522	4.036608125297987	0.6068223099126299	5.734646746751295	1167.9796006943434	1003.0919769788686	27.258234040792182	660.9299649317936	1.942006552724386	881.0368885209084	970.7848999932738	10.787418532337798	18.760727882326602	116.7019002702473	2.1047151953178096	0.7354757434398415	2.5043157961444913
PU27393_1_12618706	200.84275846624695	1.075268817204301	0.7168458781362007	0.35842293906810035	0.35842293906810035	0.35842293906810035	0.35842293906810035	26.164874551971327	90.9090909090909	88.48167539267016	0.0	0.0	27.032805141503612	1.4119190383189166	5.082724097959072	2536.414930555522	12.939330299718526	2.125451176413404	20.086129786416006	2967.9796006943434	294.9296780324579	283.8387771373178	14.673555181333965	1.7772818512504993	38.40431354735093	163.7425293847182	6.649022675942223	18.898674410873124	15.021251424851172	3.9732679285413695	1.021451134351601	0.537566969744127
PU27389_1_12618706	84.15887827052715	0.37453183520599254	0.0	0.0	0.0	0.0	0.0	79.40074906367042	100.0	86.56716417910447	0.0	0.0	7.207678057187951	0.5789164897873935	2.0840237389614633	2236.414930555522	2.667956342209715	0.7978141840005325	7.539575325517328	3867.9796006943434	50.460840142316705	28.085913212071297	9.541869876832367	0.976275983279593	23.975106661385027	31.34145128576915	6.7042012873608305	12.442776874896026	3.8359330983694466	0.3028321623472774	1.021451134351601	0.39768729730749847
PU27369_1_12618706	57.94018213810993	0.0	0.0	0.0	0.0	0.0	0.0	100.0	100.0	92.22222222222223	0.0	0.0	15.445728155349771	0.3632788921088711	1.3077565562116655	3711.414930555522	2.231942768575431	1.1172875816103816	10.558691548420677	2067.9796006943434	80.34005822549275	20.443675530594138	32.58533967630703	0.5831949071105128	62.13111645735222	76.97416292895768	3.752145576465321	11.394383257942481	5.77953188992955	0.40678898529162416	0.8534090630841773	1.8871662050869256
PU27345_1_12618706	52.9818801099259	0.0	0.0	0.0	0.0	0.0	0.0	100.0	90.0	94.8948948948949	0.0	0.0	29.770181483571868	0.2882787150240388	1.0377657160327896	3461.414930555522	1.6987495279297753	0.9776007633901307	9.238610620964108	1467.9796006943434	208.60274046804625	17.601977042535843	79.14489997911718	0.5072983587298241	130.33188017075128	156.15547031465968	3.9452707164304477	8.552684769884188	30.154246769438082	0.21151801043799626	0.8438289107715617	2.3827724863957704
PU27341_1_12618706	29.483246247501683	0.0	0.0	0.0	0.0	0.0	0.0	100.0	100.0	96.13095238095238	0.0	0.0	115.09401181203764	0.18970810854428305	0.6829244090541592	3636.414930555522	4.057416400307795	0.8750693666447223	8.269659197819202	1467.9796006943434	717.9289131675042	48.69512457692126	464.9656440879551	1.3536386298428713	645.7001108205468	695.388450403003	8.71822060414001	18.898674410873124	104.26135313379878	1.8967647675146386	0.7641927081862622	2.662001689722945
PU27321_1_12618706	82.91168499101816	0.0	0.0	0.0	0.0	0.0	0.0	98.78048780487805	91.30434782608695	89.05852417302799	0.0	0.0	15.904083633526737	0.5525315381560532	1.9890413597736514	3761.414930555522	2.1519398178432163	0.9096545675827562	8.59649937294986	3317.9796006943434	84.86470436181858	15.919029394268309	22.060005099222135	0.6906360708792476	53.10941349040987	73.55308902100401	5.352325307604943	11.173668812268051	4.280225879604437	0.14791110165918575	1.021451134351601	1.1153312178767787
PU26986_1_12618706	88.25800109276689	0.0	0.0	0.0	0.0	0.0	0.0	87.46081504702194	100.0	87.5609756097561	0.0	0.0	9.064660826086193	0.586076460846436	2.1097986994619	3536.414930555522	2.0055476461627655	0.9169103540311667	8.665068658343293	3267.9796006943434	51.23334070217721	16.13974383994274	11.85362844075252	0.6385600542389506	28.38939557487364	42.04610190097903	4.7177712762909545	9.904560749640074	3.373190545640893	0.391279580450179	1.021451134351601	0.7128340271952196
PU26962_1_12618706	79.50088354672401	0.0	0.0	0.0	0.0	0.0	0.0	95.36679536679537	95.23809523809523	77.5623268698061	0.0	0.0	8.823935395937063	0.5403261129931382	1.9451034235905342	2036.414930555522	1.8941522074085568	0.9733268765247813	9.198221151084716	2367.9796006943434	49.57798235961898	26.402965563803765	12.515851252180134	0.5681353323841826	29.134306829024844	43.37038857502562	4.303931690651397	8.249202407081844	2.3668031588011167	0.48741106753103425	1.021451134351601	0.6145867836609668
PU26611_1_12618706	64.16041499087976	0.0	0.0	0.0	0.0	0.0	0.0	100.0	95.0	90.12345679012346	0.0	0.0	12.856163406285418	0.41746746097518733	1.5028283254390797	2611.414930555522	1.4725432953309991	0.9239659756022689	8.731746327618264	2067.9796006943434	79.48478974850433	12.304830346349508	23.601672690135324	0.4652728746433267	47.72949887709562	64.22790369125931	3.3658952965350672	7.366344624384122	6.080817355466423	0.08060136954743614	0.9502746398976202	1.3848749331850823
PU26607_1_12618706	54.0123342308796	0.0	0.0	0.0	0.0	0.0	0.0	100.0	94.73684210526315	90.9090909090909	0.0	0.0	19.630982919113777	0.3092716683578979	1.1133376057102446	2811.414930555522	1.6333351765485074	0.9545931832866065	9.021182319077363	1467.9796006943434	107.65347087770354	13.353223963303053	48.64698599523538	0.49951970725900663	85.96827659019073	103.0736461299591	4.055627939267663	8.331970324209756	7.042840336763146	0.09621902498809883	0.868851130879581	1.8884207224422986
PU26587_1_12618706	78.13152888818371	0.0	0.0	0.0	0.0	0.0	0.0	97.19298245614036	95.0	89.82035928143712	0.0	0.0	13.217551194475018	0.5257478247914422	1.8926234904365942	2686.414930555522	1.8776191069130286	1.017194679408385	9.612784605631742	1917.9796006943434	75.31880458639945	16.884655094093944	19.26759667072631	0.5388886745252229	41.632262315339474	65.82808342239893	4.414288913488613	10.318400335279632	4.552604283020547	0.1800176932600106	1.021451134351601	1.1641152612827004
PU26183_1_12618706	77.4249500531234	0.0	0.0	0.0	0.0	0.0	0.0	98.33333333333333	95.23809523809523	87.56906077348067	0.0	0.0	12.022462036095	0.4517963897580425	1.6264079846449546	3061.414930555522	1.8812201479533306	1.0667695272251128	10.081281289271836	2467.9796006943434	63.4002245199802	17.79510218250097	20.394106744669767	0.5148309652228247	43.204852740769795	48.61235665979335	4.055627939267663	9.766614221093555	3.7470628259052394	0.28229519487823856	1.021451134351601	1.0824033346648494
PU25875_1_12618706	69.38853887859027	0.0	0.0	0.0	0.0	0.0	0.0	97.95918367346938	95.0	83.84146341463415	0.0	0.0	8.879555390964928	0.44063391198053314	1.5862245228083391	1686.414930555522	1.9626239167782067	1.0387369953684165	9.816365736581707	2367.9796006943434	42.321994958072075	24.057874578512937	15.444268117246155	0.5516036452329726	31.92082670566453	39.811368138525424	4.24875307923279	8.883756438395833	5.866582891845424	0.22873550763733158	1.021451134351601	0.7335530405622064
PU25851_1_12618706	83.05456777325607	0.0	0.0	0.0	0.0	0.0	0.0	83.62369337979094	83.33333333333334	79.04509283819628	0.0	0.0	9.864877871189766	0.6519542784328644	2.346950237106837	2736.414930555522	2.1992213379524315	0.9914162319183164	9.369170803666377	3342.9796006943434	56.36495156410772	28.25144904632712	11.596544616502298	0.6476025582909672	32.00359462279244	44.52913941481638	4.772949887709562	11.063311589430835	1.9994762736670177	0.08341271132607754	1.021451134351601	0.8250504560509935
PU25827_1_12618706	75.37600609534582	0.398406374501992	0.0	0.0	0.0	0.0	0.0	96.01593625498008	90.47619047619048	85.76051779935275	0.0	0.0	9.717418852660655	0.5079920992862609	1.8287051980610032	1836.414930555522	1.96055382806705	1.0659528939382732	10.073563867968822	2067.9796006943434	64.66933258260818	29.879218083176045	14.660473416692497	0.536953154127311	32.527791431269215	41.770208843885996	3.669377659337409	9.628667692547037	5.1722874023993555	0.10183136100343747	1.021451134351601	0.9626434267388811
PU25803_1_12618706	79.58988356848822	0.3048780487804878	0.3048780487804878	0.0	0.0	0.0	0.0	95.1219512195122	100.0	89.18205804749341	0.0	0.0	14.21033864948711	0.5667094405527321	2.040079956332213	3761.414930555522	2.1365802173503696	1.0094727562932035	9.539810193604085	3267.9796006943434	115.2681192534714	19.89188941640806	19.217549587531575	0.6179029099389285	45.494765114642014	66.13156578520127	4.800539193418866	12.001347983547165	4.920816260050898	0.16212524732265707	1.021451134351601	1.2579563504794942
PU25495_1_12618706	45.8378976336883	0.0	0.0	0.0	0.0	0.0	0.0	100.0	90.0	90.80118694362018	0.0	0.0	47.2919586181398	0.2758663263970857	0.9930827384149201	3236.414930555522	2.1785845326567217	0.9194108791555821	8.688699345672442	1767.9796006943434	279.6452026695036	20.912693727652304	131.3840482204078	0.691767919383282	213.2929224386279	232.27436476662893	4.772949887709562	10.511525475244758	69.77578612473822	0.24320204178050575	0.8063233731579458	2.0824091133220537
PU25491_1_12618706	75.27665021436188	0.0	0.0	0.0	0.0	0.0	0.0	99.65517241379311	90.0	92.28486646884274	0.0	0.0	17.75008551768195	0.3883024493074292	1.3978380932813852	2811.414930555522	2.0873880567754077	0.9465213762340027	8.944901402409545	1767.9796006943434	110.88141964569209	21.354122619001163	35.033566338432486	0.6438258471671147	68.00763857343394	101.85971667874973	4.855717804837473	9.407953246872605	12.643523602671564	0.4735159938318469	1.0088219165678276	1.3069989054909237
PU25447_1_12618706	63.9852976156271	0.0	0.0	0.0	0.0	0.0	0.0	100.0	100.0	92.3841059602649	0.0	0.0	20.367551327469208	0.326986285502936	1.1771079133593345	2211.414930555522	1.6870963767218743	0.9178030387782016	8.673504787992504	867.9796006943434	126.1383057029371	15.587957725756663	47.73790013184171	0.536643707891602	84.03702519053947	113.94383257942481	4.000449327849055	9.104470884070263	17.66846726929526	0.2703095071280601	0.8244281487533476	1.6317455684069633
PU25122_1_12618706	60.580058450922685	0.0	0.0	0.0	0.0	0.0	0.0	100.0	100.0	93.23308270676691	0.0	0.0	14.022039143030055	0.4257975499934443	1.5328155577393467	911.414930555522	1.847017466151457	1.0464562205576862	9.889314652427366	567.9796006943434	75.15326875214363	22.733587904466354	25.23841323449469	0.5152827199361938	54.0750391902355	70.71139053294571	3.6417883536281055	9.573489081128429	4.552235442035122	0.1418255668081927	0.8915312582051272	0.917625050074737
PU25118_1_12618706	80.78613996723031	0.0	0.0	0.0	0.0	0.0	0.0	82.79569892473118	90.47619047619048	78.9308176100629	0.0	0.0	6.592664662979625	0.5752193047973102	2.0707143559630703	211.414930555522	2.2623482846394922	0.9608284140865406	9.080107057733123	2092.9796006943434	34.70734658230422	21.271354701873253	8.783782287599749	0.6873995873504665	23.064659572978	31.92082670566453	4.6350033591630435	11.670276315035519	2.650755240194629	0.41883229687635876	1.021451134351601	0.3121870402069597
PU25074_1_12618706	81.6670151493618	0.0	0.0	0.0	0.0	0.0	0.0	78.04878048780488	95.0	85.26315789473684	0.0	0.0	7.831505556224032	0.5695746052603634	2.0503941750011805	1711.414930555522	3.2676697167932267	1.1204877107444802	10.58893369645687	1767.9796006943434	38.956099661537	47.398427208583975	10.537768961163378	0.8513863752287762	25.85117944961769	36.33511561915314	4.662592664872347	15.118939528698498	3.4403028179934925	0.8724351560964297	1.021451134351601	0.4086900958258784
PU25070_1_12618706	73.13492349635042	0.0	0.0	0.0	0.0	0.0	0.0	97.4820143884892	95.23809523809523	85.26011560693641	0.0	0.0	10.85229554031717	0.5081915132061257	1.8294230621229342	2511.414930555522	1.9873995625385779	0.8868853565177262	8.381323727580185	2667.9796006943434	61.46897312032893	16.967423011221854	16.366214327815516	0.6542042269168387	37.13520548472295	58.930756995072976	5.462682530442158	9.65625699825634	3.394266958697017	0.46441997943994806	1.021451134351601	0.9453112151516603
PU24718_1_12618706	98.61458558116038	0.0	0.0	0.0	0.0	0.0	0.0	75.43103448275862	91.66666666666666	68.79795396419436	0.0	0.0	7.910329442583094	0.6969081555808584	2.508778322482644	1361.414930555522	2.300040466352731	0.9186175707776756	8.68120235152075	3892.9796006943434	41.16324411828131	28.25144904632712	8.699074577333118	0.7309646406163901	25.382161252559523	35.783329504967064	5.407503919023551	10.59429339237267	2.576440346044821	0.448342672491282	1.021451134351601	0.2774822286037663
PU24714_1_12618706	72.18564342656462	0.0	0.0	0.0	0.0	0.0	0.0	85.65573770491804	90.9090909090909	88.37837837837837	0.0	0.0	6.606563760559422	0.5662192062286943	2.0383151768053356	1661.414930555522	1.889789402034669	0.9464435312231356	8.944165744489545	2692.9796006943434	31.203504757222632	23.83716013283851	8.942214106640542	0.5829272290829237	22.816355821594268	30.293057668815603	4.221163773523486	8.966524355523743	2.590881757278561	0.527905048491464	1.021451134351601	0.37419729200310065
PU24362_1_12618706	66.04406237780488	0.0	0.0	0.0	0.0	0.0	0.0	100.0	85.71428571428571	80.05865102639295	0.0	0.0	14.235184340911525	0.46135177035474034	1.6608061065668978	2361.414930555522	2.2092004662496505	0.8983687975424777	8.489845574319114	1917.9796006943434	91.87238801198176	21.05064025619882	23.647483656087047	0.7179200905710983	50.59878667086322	68.17317440768976	4.772949887709562	10.649472003791278	10.54695929783086	0.20981180570274469	0.93902856443274	1.0934500847470254
PU24358_1_12618706	45.48735771583252	0.0	0.0	0.0	0.0	0.0	0.0	100.0	94.73684210526315	94.22492401215806	0.0	0.0	36.643330081049164	0.23923565820848622	0.8612171180262226	3386.414930555522	1.9935014056990918	1.0276127339834682	9.711238241565265	1467.9796006943434	208.3820260223718	20.995461644780214	117.38782412151407	0.5663471366437647	180.59959517310287	200.51907389522023	4.193574467814182	9.766614221093555	40.060862869697694	0.21780224118289293	0.7752466806827825	2.466212345553696
PU24290_1_12618706	84.26439682687219	0.0	0.0	0.0	0.0	0.0	0.0	84.8	86.95652173913044	77.15053763440861	0.0	0.0	9.421306767505529	0.5812216006557678	2.092321836969337	1811.414930555522	2.577388934432388	0.7737687795707611	7.31233928288178	2992.9796006943434	45.881015394572266	31.976005317083136	12.422912574785324	0.9724435436180734	30.70689725445516	42.29440565236277	5.904111421791019	10.704650615209886	4.711836824493082	1.0984386936445605	1.021451134351601	0.47644083596819153
PU23930_1_12618706	53.076123463305954	0.0	0.0	0.0	0.0	0.0	0.0	100.0	90.0	93.11377245508982	0.0	0.0	24.2445365449248	0.31496669583613474	1.1338389606864039	3436.414930555522	2.1299564162943474	1.098927855721308	10.385186816275644	1767.9796006943434	153.75520071795023	32.16913045704826	58.99338033977824	0.5658445991991508	100.01123319622639	124.09669708044862	3.9452707164304477	8.056077267116718	10.20517080116309	0.6927452680686692	0.8544912521178248	2.4277217988444444
PU23602_1_12618706	34.950195069251514	0.0	0.0	0.0	0.0	0.0	0.0	100.0	90.0	93.73134328358209	0.0	0.0	123.52095237141366	0.2198462773152873	0.7914178796593345	3586.414930555522	2.958149023792538	0.7947243162389414	7.510375179416155	1467.9796006943434	760.0301936799019	37.30074131897877	430.6015069998418	1.0866737786252045	596.0117712380907	638.4165341132906	6.538665453105008	12.773848543407672	103.7322302832292	1.4029320512409211	0.7741544970132069	2.706684749368289
PU23598_1_12618706	41.012004767123045	0.0	0.0	0.0	0.0	0.0	0.0	100.0	100.0	93.1740614334471	0.0	0.0	148.23527124443447	0.2594537346816038	0.9339995522277244	2486.414930555522	2.338224618311523	0.8390918288381853	7.929661035642065	867.9796006943434	764.7479649561928	19.89188941640806	437.87046851465084	0.81352776016098	649.2867205627563	722.0673090238998	5.462682530442158	11.394383257942481	163.7772073966114	0.9395143926364715	0.7777230407193801	2.505488107788911
PU23578_1_12618706	41.351021889060014	0.0	0.0	0.0	0.0	0.0	0.0	100.0	95.0	91.98813056379822	0.0	0.0	111.21335016965108	0.26589331888313866	0.9571812141457816	3511.414930555522	2.6326988847582453	0.8519172643629757	8.050865119451206	1767.9796006943434	618.7729484482662	32.417434208432	320.55571833642875	0.902192910879243	512.5817107731558	580.7548851808456	6.428308230267792	10.925365060884316	135.76361051991256	0.5484140879327172	0.7543109027957293	2.450842958833439
PU23574_1_12618706	51.758167273419204	0.0	0.0	0.0	0.0	0.0	0.0	100.0	94.73684210526315	90.72847682119205	0.0	0.0	94.90845109942062	0.3283367005369776	1.181969231076207	2711.414930555522	2.929687588776651	0.990536278852672	9.360854992097224	1467.9796006943434	523.1484148598192	54.29575363590993	221.53353936246452	0.8634686317409063	393.2855528861261	496.7178599903061	5.379914613314247	10.539114780954062	104.95602504521096	1.0193772781903119	0.8589193728640738	2.4679722912608373
PU23554_1_12618706	92.0217553085041	0.3460207612456747	0.3460207612456747	0.0	0.0	0.0	0.0	87.88927335640139	95.23809523809523	83.94366197183099	0.0	0.0	10.8007284538556	0.6289458757544943	2.2641229930687246	2786.414930555522	2.133735170803191	1.0235882540556915	9.673205739549127	2367.9796006943434	79.45720044279503	20.305729002047617	13.161148935319948	0.6085704523919981	33.493417131094844	53.21977071324709	5.131610861930512	11.808222843582039	4.466629576962131	0.3862502799302537	1.021451134351601	0.9685249628247224
PU23550_1_12618706	46.37192802691614	0.0	0.0	0.0	0.0	0.0	0.0	100.0	100.0	94.18960244648318	0.0	0.0	112.20095143496994	0.2891454273482736	1.0408857671807867	3486.414930555522	2.5235237992425863	0.7966131420988531	7.528225131363838	1467.9796006943434	581.2239033779038	19.146978162256858	297.3953960767806	0.9248165184639553	508.4709042224696	557.5798683850304	6.290361701721273	12.856616460535584	144.17594296380992	1.1921645544831398	0.8143984623199153	2.735479777376522
PU23530_1_12618706	39.40902642734283	0.0	0.0	0.0	0.0	0.0	0.0	100.0	89.47368421052632	91.30434782608695	0.0	0.0	49.127418703186606	0.2526934197486909	0.9096633015739898	2586.414930555522	1.7252000357424249	0.9517487193154036	8.994301309938034	867.9796006943434	301.9925402940397	16.08456522852413	148.9992364170296	0.529191424165526	229.8740951699195	272.77546554788694	3.6141990479188015	8.938935049814441	50.11436145892846	0.42240178396313427	0.8197681520399387	2.36940316066196
PU23526_1_12618706	40.72851354751559	0.0	0.0	0.0	0.0	0.0	0.0	100.0	100.0	94.71830985915493	0.0	0.0	82.9741142592914	0.26215454255488413	0.9437221077630784	2411.414930555522	2.8619158007181498	0.8973387715491558	8.480111530077195	867.9796006943434	471.915074157642	34.32109630237396	242.5712172500043	0.9310994278819504	365.08928245121757	443.63603580560556	6.511076147395704	13.656706326105395	27.839496826984735	0.928675736822102	0.7789426678107089	2.600722451322083
PU23218_1_12618706	79.12735130024724	0.3076923076923077	0.0	0.0	0.0	0.0	0.0	99.07692307692308	100.0	90.21739130434783	0.0	0.0	19.793118120346012	0.4929621868636284	1.774599476707685	3686.414930555522	2.2525742482650113	0.8579095313341416	8.107493779489776	2667.9796006943434	133.61500755015845	17.243316068314893	30.7719231257577	0.7665372463868817	66.60058398225944	82.76791712791149	5.876522116081715	11.201258117977355	18.79854421900192	0.29385484466419975	1.021451134351601	1.2464506521519376
PU23198_1_12618706	76.37907725776131	0.0	0.0	0.0	0.0	0.0	0.0	99.68051118210863	95.0	90.64327485380117	0.0	0.0	27.502105775306443	0.5499143538263338	1.9796198380713137	3386.414930555522	2.0879638170828865	0.9256711340605547	8.747860569375316	2067.9796006943434	148.20975027038017	14.98099300015198	38.328773499450364	0.6585092618088939	91.12747675783055	117.03383481886684	5.159200167639816	10.704650615209886	4.863171035185817	0.31873431594024676	0.9903675617938805	1.7448091535492125
PU23194_1_12618706	66.23410698029383	0.0	0.0	0.0	0.0	0.0	0.0	49.83050847457627	95.45454545454545	83.2	0.0	0.0	15.263707920785786	0.4264881321260704	1.5353015632055649	2936.414930555522	20.723939748599374	1.779592466437986	16.8176647125434	2942.9796006943434	83.56800699348129	299.8957530601326	27.428820120838846	3.3997532891642	59.53772172067766	81.85747003950446	8.635452687012098	106.60507726075	8.29355100595229	10.493827899774644	0.9928558226477477	0.8149031355510624
PU23170_1_12618706	36.01004323078301	0.0	0.0	0.0	0.0	0.0	0.0	100.0	90.0	93.75	0.0	0.0	270.62659039373403	0.2400294932083095	0.8640748203263552	3711.414930555522	4.790975960379802	0.6517087292176055	6.1588364217776705	1467.9796006943434	1417.8144204011237	31.78288017711801	864.0918077695247	2.1461797548227763	1248.8851015430564	1369.8642070783537	12.994562989082103	20.74715789339648	160.84899403243574	3.510818431123019	0.8054190274570466	2.9486971954483208
PU22838_1_12618706	111.58704777598321	0.7067137809187279	0.0	0.0	0.0	0.0	0.0	93.99293286219081	100.0	81.81818181818183	0.0	0.0	19.138291601018782	0.8405281379322714	3.0257914977672025	2636.414930555522	1.8350213128693438	0.9672460897038935	9.140755952804328	3092.9796006943434	118.63401455000647	15.256886057245017	17.450382094203803	0.5538597053158207	58.627274632270634	106.16364836940113	4.165985162104878	10.290811029570328	17.27228774957397	0.17202565209889797	1.021451134351601	0.8590562064350193
PU22090_1_12618706	79.26510087901194	0.36496350364963503	0.36496350364963503	0.36496350364963503	0.36496350364963503	0.0	0.0	98.54014598540147	95.0	91.30434782608695	0.0	0.0	14.646657529771023	0.4886255412524809	1.7589881190066572	2411.414930555522	2.340559527449918	0.9707374298162181	9.17375012900696	1767.9796006943434	146.71992776207776	22.76117721017566	22.972930166039415	0.703904198670708	46.294854980211824	64.47620744264304	4.6074140534537396	11.780633537872735	3.001231871493508	0.4236653858572564	1.021451134351601	1.1749031014975602
PU22086_1_12618706	85.92729081490432	0.3952569169960474	0.3952569169960474	0.0	0.0	0.0	0.0	92.88537549407114	95.23809523809523	89.9425287356322	0.0	0.0	9.567743968516394	0.5935319212704266	2.136637383076164	1886.414930555522	1.8285558506301958	0.9462447802296098	8.942287489982718	2367.9796006943434	74.2152323580273	14.567153414512422	12.35433842853142	0.5641575092065183	29.934396694594653	42.15645912381625	4.524646136325828	9.297596024035391	2.3701601140362962	0.20187658639979852	1.021451134351601	0.5212743246903291
PU22038_1_12618706	49.7770433605051	0.0	0.0	0.0	0.0	0.0	0.0	100.0	95.0	92.40121580547113	0.0	0.0	80.59707163302951	0.2846311630667031	1.0246350054686897	3411.414930555522	2.1712067375133572	0.8425289511415934	7.9621428378326655	1767.9796006943434	470.31489442650235	17.629566348245145	217.0155457007036	0.7523362448953735	369.5035713647062	426.91691654576744	5.297146696186335	10.125275195314504	63.95223823206046	0.4118016418907012	0.821062752457747	2.530001528545372
PU21662_1_12618706	86.20644260861191	0.49261083743842365	0.0	0.0	0.0	0.0	0.0	76.35467980295566	77.27272727272727	77.21518987341773	0.0	0.0	6.76452301498093	0.6204886028479722	2.2336779153848254	636.414930555522	2.4267541104112444	1.2559088641675769	11.868702854962072	2217.9796006943434	44.08771052346752	45.30163997467689	8.355210576802321	0.5641093374028989	19.146978162256858	29.658503637501617	3.9176814107211437	10.152864501023808	2.680424680981623	0.4481099519962123	1.021451134351601	0.3954668065828234
PU21658_1_12618706	77.19360782314348	0.0	0.0	0.0	0.0	0.0	0.0	95.11111111111111	100.0	85.58558558558559	0.0	0.0	8.196656432686712	0.5420520106947196	1.9513164298609829	1186.414930555522	2.1531758245521875	1.0820546035271774	10.225729691477254	2067.9796006943434	45.881015394572266	27.203055429373574	11.589102446681919	0.5809328807015511	29.217074746152754	36.22475839631593	4.083217244976967	10.539114780954062	2.3122063917392697	0.3235612464018912	1.021451134351601	0.4150761486924758
PU21330_1_12618706	75.23727904859973	0.0	0.0	0.0	0.0	0.0	0.0	96.26865671641791	94.73684210526315	82.1875	0.0	0.0	10.645011032241447	0.4629629327145371	1.6666060805948801	2261.414930555522	2.8726851907295896	1.2469166756047656	11.783724066203755	1767.9796006943434	50.68155458799113	56.44771948123563	17.621948405623943	0.6725835524351457	37.32833062468808	46.515569425886255	4.6074140534537396	11.394383257942481	3.0219177652307	0.5933184023506202	1.021451134351601	1.3395195481989162
PU21306_1_12618706	93.75277731950098	0.45662100456621	0.0	0.0	0.0	0.0	0.0	95.89041095890411	95.0	86.26760563380282	0.0	0.0	11.579485911338882	0.5922835517594275	2.132143415911965	1036.414930555522	1.8581144341374911	1.1503285732373574	10.870938497894821	2117.9796006943434	77.27764529176002	29.76886086033883	14.983512571449639	0.4715700229213579	36.776544510502006	57.46852379247988	3.062412933732725	8.690631298430706	4.676939103841186	0.790086857734771	1.021451134351601	0.7131143769605693
PU21302_1_12618706	65.4109676853836	0.0	0.0	0.0	0.0	0.0	0.0	100.0	88.88888888888889	92.46031746031747	0.0	0.0	14.84621271900422	0.38035962877390356	1.3692449769369932	1461.414930555522	2.34128265020681	1.0078461367962994	9.524438167800573	267.9796006943434	90.13426175229561	22.071444567443063	29.914055426825943	0.6781960431726038	53.799146133142465	79.92621863985319	4.966075027674689	12.553134097733242	7.677354182668669	0.41962993375138624	0.9086129812797933	2.134639687502465
PU21282_1_12618706	75.26717599753107	0.0	0.0	0.0	0.0	0.0	0.0	100.0	88.88888888888889	88.76811594202898	0.0	0.0	11.227490743801626	0.47116527834238636	1.6961334533768895	1136.414930555522	1.646192343287631	1.1469899348308719	10.839387397080667	567.9796006943434	61.02754422898007	14.456796191675206	18.262635753242947	0.4190024966494856	39.949314667071945	51.8678947334912	2.538216125255952	9.959739361058682	2.839422340387963	0.23683861883037516	0.9390260102781096	1.0761686368936847
PU20946_1_12618706	75.59296655992462	0.0	0.0	0.0	0.0	0.0	0.0	87.64478764478764	90.0	87.34567901234568	0.0	0.0	12.556186591969857	0.49661129963294115	1.7877358059910122	2036.414930555522	6.154558502767921	1.7147551529910467	16.204933304101747	1792.9796006943434	75.87059070058552	132.20795295898395	19.377386147775113	1.0478290336170661	44.44637149768847	61.937991317387095	5.241968084767727	13.18768812904723	5.661336607884661	1.408270211924139	1.021451134351601	0.9069918317336275
PU20926_1_12618706	77.0057997932354	0.0	0.0	0.0	0.0	0.0	0.0	98.14814814814815	84.21052631578947	89.47368421052632	0.0	0.0	12.750477801355084	0.4671586812778903	1.6817102273293303	961.414930555522	2.8739452462599595	1.39274186375011	13.161814368968825	942.9796006943434	62.43459882015456	59.89638269489861	20.917802858339215	0.6024257125051564	47.17771276290955	59.73084686064279	4.165985162104878	9.407953246872605	7.871970853494571	0.6420673651986283	1.021451134351601	0.9573316293443261
PU20898_1_12618706	80.52617250623251	0.0	0.0	0.0	0.0	0.0	0.0	98.1981981981982	89.47368421052632	92.1146953405018	0.0	0.0	12.24297352411636	0.5209305991473883	1.875282107395615	1111.414930555522	1.787151510460957	1.0071244115091829	9.517617654608816	867.9796006943434	75.56710833778318	14.84304647160546	18.011964067468227	0.518052638383465	40.17002911274638	58.378970880886904	4.000449327849055	10.428757558116848	6.0611351290584805	0.2146891950022837	1.021451134351601	0.8647771065854507
PU20546_1_12618706	72.63115319827995	0.0	0.0	0.0	0.0	0.0	0.0	100.0	90.0	90.7051282051282	0.0	0.0	19.925939651831325	0.36687176554391826	1.3206904312382208	2811.414930555522	2.369363358004197	1.1406215525643875	10.779204338465336	1767.9796006943434	112.23329562544798	35.72815089354846	41.625412556680594	0.6064370612878396	77.55353834885307	98.6869465221798	3.8900921050118398	9.545899775419125	4.905414925197075	0.5085100154987625	0.892093979414143	1.9271565494228418
PU20190_1_12618706	68.27283509479979	0.625	0.0	0.0	0.0	0.0	0.0	100.0	78.94736842105263	61.34453781512605	0.0	0.0	18.00901512704509	0.4642325234619136	1.6711764414378927	438.585069444478	3.077155873202349	0.9823969665526318	9.283936131271327	542.9796006943434	126.0555377858092	29.023949606187628	29.73092556498853	0.9144461239344369	65.80049411668963	93.36221052028415	6.262772396011969	16.112154534233436	5.170616432071245	0.8075719827395235	0.9502473163676493	0.7333767150009199
PU20114_1_12618706	52.55435005138891	0.0	0.0	0.0	0.0	0.0	0.0	100.0	85.0	92.03821656050955	0.0	0.0	19.43676627576806	0.36679160862786087	1.3204018768113694	2886.414930555522	1.6680006465650203	1.04191083889009	9.84635947796027	1467.9796006943434	109.63990088877341	14.787867860186852	40.61239961862454	0.46737050241163736	79.2088966914113	100.1215904190636	3.200359462279244	8.773399215558618	5.692220068083252	0.19810389973105846	0.8798354267318943	2.308626892163683
PU13482_1_12618706	97.2488549922453	0.7434944237918215	0.7434944237918215	0.7434944237918215	0.0	0.0	0.0	97.76951672862454	84.0	77.60814249363868	0.0	0.0	13.117866261934436	0.6302160145657265	2.2686953268700236	2286.414930555522	2.187516286266486	0.9502837889180412	8.98045729299894	3892.9796006943434	119.82035469550652	17.684744959663753	15.952464761038682	0.6720376657538011	34.15556046811814	69.63540761028287	5.076432250511904	11.587508397907609	3.718416541926588	0.579783809840319	1.021451134351601	0.47060517035100224
PU13470_1_12618706	67.00108392524086	0.0	0.0	0.0	0.0	0.0	0.0	100.0	85.71428571428571	92.3076923076923	0.0	0.0	16.1960956596864	0.33917779002123377	1.2209957370402929	2586.414930555522	5.182447316671694	0.6621849434539882	6.257839683370989	1467.9796006943434	95.29346191993542	54.15780710736342	36.596281288856886	2.284816016012027	66.90406634506178	79.53996835992294	12.084115900675076	23.175016795815218	6.796506964002175	2.949400172200019	0.858693932555103	1.2879928557203657
PU13464_1_12618706	83.20090485987615	0.0	0.0	0.0	0.0	0.0	0.0	74.54545454545455	83.33333333333334	80.0531914893617	0.0	0.0	9.34856353206688	0.5877071101283862	2.115668823864044	2436.414930555522	3.4784714464136823	0.8948647587558052	8.456731391962546	3267.9796006943434	48.336463602700306	35.617793670711244	12.190961757331102	1.1348192071868564	30.900022394420287	41.383958563955744	7.476701847221338	15.229296751535713	3.5039537492426795	1.6274816482477872	1.021451134351601	0.6770988723935282
PU12983_1_12618706	68.2355545755455	0.0	0.0	0.0	0.0	0.0	0.0	99.23954372623574	95.0	89.2638036809816	0.0	0.0	12.61337060082073	0.45470975129456614	1.6368957056019486	2136.414930555522	1.68875475618886	0.9146439873768301	8.643650836439036	1792.9796006943434	70.29755094730615	17.960638016756793	21.259395839322444	0.5390265307816374	47.28806998574676	55.67521892137513	4.386699607779309	8.387148935628364	6.454596799479639	0.07700601650351976	1.021451134351601	0.9075051128804704
PU12971_1_12618706	97.28110285311529	0.36496350364963503	0.36496350364963503	0.36496350364963503	0.36496350364963503	0.0	0.0	98.17518248175182	95.23809523809523	85.28528528528528	0.0	0.0	17.03338887295162	0.5860154755464655	2.1095791603485594	2411.414930555522	1.6508627918598757	0.9227680125745031	8.720425229715826	2667.9796006943434	170.8053916463	13.435991880430965	22.276451233224627	0.52229285899423	50.87467972795626	71.70460553848065	4.386699607779309	8.828577826977225	2.4157291926908875	0.24777996248165937	1.021451134351601	1.0508537805834797
PU13157_1_12618706	47.18011041640817	0.0	0.0	0.0	0.0	0.0	0.0	100.0	90.0	92.40506329113924	0.0	0.0	47.41592456623808	0.2195692303578483	0.7904205468033955	3161.414930555522	2.461488572946338	0.8534072054838131	8.064945494977762	1467.9796006943434	303.97897030510956	20.002246639245275	165.50334421817848	0.8420486013360439	243.19972982751324	279.4244882238292	5.876522116081715	11.449561869361089	17.580161420936232	0.6199665823182638	0.7827086281180913	2.563340074168099
PU12599_1_12618706	59.09600004758045	0.0	0.0	0.0	0.0	0.0	0.0	98.96193771626298	90.47619047619048	88.34355828220859	0.0	0.0	15.627464834592422	0.43005843654690407	1.5481541927291582	2786.414930555522	1.8666804846801919	0.9820440687924242	9.280601145132136	2142.9796006943434	80.47800475403926	21.023050950489516	27.849351621941004	0.5549254595479116	56.227005035561206	72.28398095837603	4.524646136325828	8.552684769884188	8.940210795905507	0.25239524301507926	1.0047800515740164	1.5524441875291652
PU12779_1_12618706	56.28343211936947	0.0	0.0	0.0	0.0	0.0	0.0	100.0	94.73684210526315	94.0251572327044	0.0	0.0	41.16162430613421	0.30018719044887776	1.080634671949588	3136.414930555522	2.1836288063390565	0.8760748546593147	8.279161351048554	1467.9796006943434	212.21693951596504	16.884655094093944	105.08830282343789	0.7276679380828887	177.84066460217247	197.29112512723168	5.352325307604943	11.89099076070995	23.802751132947375	0.5788997422107371	0.8366550795380798	2.3874196188586896
PU12581_1_12618706	83.65116197937431	0.0	0.0	0.0	0.0	0.0	0.0	91.66666666666667	85.71428571428571	83.01886792452831	0.0	0.0	16.927439790666426	0.5861652576052234	2.110118356193951	3061.414930555522	3.347703161158164	1.9155327937305202	18.102340214623542	1867.9796006943434	89.3617611924351	81.96782726234167	22.132233004355914	0.5102147282735519	53.13700279611918	70.6562119215271	2.9520557108955097	8.028487961407414	5.311850835859052	0.7322990001126646	1.021451134351601	1.1870935945741534
PU12215_1_12618706	143.62621111468994	0.7843137254901961	0.7843137254901961	0.7843137254901961	0.39215686274509803	0.39215686274509803	0.39215686274509803	98.43137254901961	85.71428571428571	87.65432098765432	0.0	0.0	32.81311210189056	1.0355281338191036	3.727766009971528	1936.414930555522	3.4351421844050276	1.1473330106894206	10.842629563401808	2167.9796006943434	359.7645464493219	62.37942020873596	24.285080625530743	0.8740793672447622	47.5639630428398	176.29566348245146	5.793754198953804	12.884205766244888	23.053421217375497	0.5817749495490245	1.0045162839988253	0.7958647219352313
PU12389_1_12618706	93.40967429380969	0.3968253968253968	0.3968253968253968	0.3968253968253968	0.3968253968253968	0.3968253968253968	0.0	97.22222222222223	79.16666666666666	82.25352112676056	0.0	0.0	13.012252810990631	0.5700263768209912	2.0520204936042	1861.414930555522	3.044094387352423	0.8244498635707308	7.791290219151908	2267.9796006943434	143.3540324655427	30.431004197362125	17.494904260854494	1.0779273817088508	36.804133816211305	54.350932247328544	7.7801842100236795	14.318849663128686	4.0315612447161735	0.9154200076964408	1.021451134351601	0.5133637005006441
PU12024_1_12618706	66.55270705992532	0.0	0.0	0.0	0.0	0.0	0.0	99.66555183946488	85.71428571428571	88.62973760932945	0.0	0.0	19.721251611235036	0.42555563113831035	1.5319446814628968	3036.414930555522	1.8840009755901574	1.0123064817259	9.566589720441419	2067.9796006943434	119.51687233270418	13.380813269012357	35.516663640418926	0.5433313269525804	74.60148263795755	94.49337205436561	4.303931690651397	11.587508397907609	10.547386862584803	0.3988911675583565	1.0167461544605296	1.4683603014976583
PU11846_1_12618706	103.50151761163667	0.44642857142857145	0.0	0.0	0.0	0.0	0.0	75.0	100.0	83.53293413173652	3.8461538461538463	2.127659574468085	8.540468694454832	0.7296202763529148	2.626537684054425	1161.414930555522	1.99722470500672	0.950195492311054	8.979622864465684	2392.9796006943434	52.6128059876424	17.270905374024196	8.970958351084175	0.6136342671433931	24.471714164152495	39.149224801502136	5.159200167639816	11.008132978012227	2.18956379782821	0.8845024887986942	1.021451134351601	0.4044859758811095
PU12019_1_12618706	98.23957325547201	0.0	0.0	0.0	0.0	0.0	0.0	69.81818181818181	91.30434782608695	73.7789203084833	0.0	0.0	9.205303556548998	0.7197261423754088	2.5909200942131676	2436.414930555522	3.2276890800729747	1.4866853136106173	14.04960720440152	3292.9796006943434	52.226555707712144	76.00853722913205	9.802229506645562	0.6338234191829725	29.134306829024844	39.53547508143239	4.855717804837473	10.318400335279632	1.1281995127543807	0.38426033158600625	1.021451134351601	0.5602183239590361
PU11834_1_12618706	89.53137325799395	0.0	0.0	0.0	0.0	0.0	0.0	75.0	90.0	89.57055214723927	0.0	0.0	8.346477001440803	0.6654229158580077	2.3954355724196583	1861.414930555522	2.4594991735195983	1.2123800380683445	11.457342829296888	1792.9796006943434	47.03976623436303	46.70869456585138	9.61301185637073	0.5922479199671158	26.485733480931675	40.50110078125802	4.331520996360701	8.966524355523743	3.880871468630044	0.2307036770519373	1.021451134351601	0.7053713158626673
PU11457_1_12618706	61.337082652081946	0.0	0.0	0.0	0.0	0.0	0.0	100.0	90.0	89.82035928143712	0.0	0.0	24.394071803161346	0.34299078092334967	1.2347220061941941	3211.414930555522	1.8446660830816632	0.9434860086156208	8.916216298461316	1467.9796006943434	141.9469778743682	17.933048711047487	54.50745196860746	0.5707920803413747	96.53498067685409	114.79910105641324	4.6901819705816505	9.242417412616783	4.673647748072334	0.20802970741727952	0.903944024556253	2.1639407466619667
PU11283_1_12618706	67.9630949196093	0.0	0.0	0.0	0.0	0.0	0.0	98.59649122807018	94.73684210526315	92.02453987730061	0.0	0.0	10.865522732075151	0.46152276201715875	1.6614216542148417	2686.414930555522	2.5766430973069396	1.2842446834168575	12.136484561435283	1467.9796006943434	71.45630178709692	46.95699831723512	18.043115520140404	0.5857362876005807	36.99725895617643	57.6892382381543	4.24875307923279	9.270006718326087	2.353484822542994	0.40120241515087024	0.9835192619884117	1.3753724731600903
PU11091_1_12618706	37.08376912156073	0.0	0.0	0.0	0.0	0.0	0.0	100.0	95.0	93.15476190476191	0.0	0.0	66.7624036497722	0.18717221845254453	0.6737955359890283	3486.414930555522	3.4328428455564834	0.8628944977625385	8.15460315738227	1767.9796006943434	413.6464604995923	49.32967860823525	273.3660681615884	1.1614268516833297	371.3520548472295	395.24439359148664	7.007683650163172	13.380813269012357	43.52521356106861	0.39468034556365245	0.7462659381172111	2.2896795420412808
PU11277_1_12618706	55.00052575779828	0.0	0.0	0.0	0.0	0.0	0.0	100.0	95.0	92.62536873156341	0.0	0.0	83.45869245333198	0.29025177846063116	1.0448684866618407	3636.414930555522	2.9224476183027033	0.8425457846189668	7.962301919073877	1767.9796006943434	460.3551550654437	34.29350699666466	220.36910956612502	1.0126255143331504	377.5320593261136	421.97843082380206	6.511076147395704	14.511974803093814	13.59323327523039	1.0739903616949555	0.8359958608304844	2.4355554212209936
PU11271_1_12618706	174.1521905952039	0.34965034965034963	0.34965034965034963	0.34965034965034963	0.34965034965034963	0.34965034965034963	0.34965034965034963	63.28671328671329	100.0	77.09251101321586	0.0	0.0	20.92190387716227	1.2348461409563773	4.445284798612559	2711.414930555522	3.4606113553939326	0.7328623461237537	6.925761628013001	5592.979600694343	270.6234997025613	35.97645464493219	12.985012844798115	1.3785612291199152	47.50878443142119	79.78827211130667	8.028487961407414	16.250101062779954	6.591804721837451	0.7164896115257696	1.021451134351601	0.3065896779455313
PU11079_1_12618706	159.7734716800759	0.6060606060606061	0.30303030303030304	0.30303030303030304	0.30303030303030304	0.30303030303030304	0.30303030303030304	98.18181818181819	100.0	85.0	0.0	0.0	58.00262551288628	0.9698737886608843	3.4914189438757814	3811.414930555522	4.467216704872575	0.6740677238768483	6.370135403190727	3467.9796006943434	843.5154327562552	44.6670859433629	45.83386276299644	1.9347690361292034	91.78962009485383	289.6049420305623	10.621882698081974	21.271354701873253	25.33449972733416	0.6672771424890861	1.021451134351601	1.36975129068517
PU10707_1_12618706	69.57655247052216	0.36764705882352944	0.0	0.0	0.0	0.0	0.0	100.0	94.73684210526315	92.81045751633987	0.0	0.0	20.01588357792099	0.35614078328424353	1.2820602968992432	2361.414930555522	1.8097371979082626	0.9666512234553725	9.135134294303795	1167.9796006943434	148.375286104636	15.505189808628751	43.07319495102464	0.5465644094331855	78.73987849435312	102.96328890712189	4.028038633558359	9.711435609674947	14.823626988924314	0.5884132959036007	0.923446794677576	1.604993855902716
PU10887_1_12618706	61.46625982992212	0.0	0.0	0.0	0.0	0.0	0.0	99.22178988326849	94.73684210526315	90.1360544217687	0.0	0.0	16.57251132582592	0.39748571375962544	1.4308966456929193	1986.414930555522	2.9457590108997973	1.1865936975708595	11.213654436123251	1192.9796006943434	85.6923835330977	48.83307110546777	31.95367622919392	0.7247543284002594	61.55174103745684	80.22970100265553	4.82812849912817	12.497955486314634	6.368022962317567	0.45029642944334225	0.9916372053032676	1.406231302820598
PU10881_1_12618706	86.75282144544407	0.0	0.0	0.0	0.0	0.0	0.0	96.113074204947	100.0	89.90536277602523	0.0	0.0	17.21799786595945	0.5808562206721276	2.09100651675808	2636.414930555522	1.507683760937578	1.050765522702748	9.930038806966948	1767.9796006943434	91.87238801198176	14.291260357419382	22.71789222171302	0.4188900869579274	56.72361253832867	76.14648375767857	3.062412933732725	8.304381018500452	4.096617764892911	0.17264082212397175	1.021451134351601	1.5202135123555494
PU10689_1_12618706	82.09042081021575	0.0	0.0	0.0	0.0	0.0	0.0	95.75471698113208	100.0	88.6986301369863	1.2195121951219512	0.6944444444444444	9.119074457478513	0.5451710532167712	1.9625445754976234	861.414930555522	1.7274585662487068	1.03141298330032	9.747151699303606	867.9796006943434	44.777443166200115	15.008582305861284	12.819527063709403	0.4889570200061247	32.00359462279244	42.92895968367676	3.476252519372282	9.270006718326087	1.3749440714913015	0.3939687166465468	1.021451134351601	0.6525022679430206
PU10131_1_12618706	67.7518594223236	0.0	0.0	0.0	0.0	0.0	0.0	99.59016393442623	100.0	85.90604026845638	1.1627906976744187	0.8333333333333334	14.29106395939135	0.49415710869886526	1.7789010392210478	1661.414930555522	2.810177125332775	1.2672516441699888	11.975895414262196	1467.9796006943434	85.41649047600465	54.0750391902355	22.164275796899364	0.6473907221648448	52.72316321047962	70.84933706149224	3.862502799302536	10.73223992091919	10.986955271517052	0.4650342587047754	0.9960370391428531	1.081430173888961
PU09933_1_12618706	114.8902757063552	0.3875968992248062	0.3875968992248062	0.3875968992248062	0.3875968992248062	0.0	0.0	67.82945736434108	86.95652173913044	72.3404255319149	0.0	0.0	14.845434330442316	0.8021724287810078	2.887715955256243	2011.414930555522	4.934107728134017	1.0126315099103746	9.569661331010531	3292.9796006943434	142.33322815429844	68.4490674647828	14.183362646331446	1.4225018190873966	41.0528868954441	84.89229366752788	8.71822060414001	21.133408173326732	12.311152895574558	1.949130454140283	1.0092488279296745	0.5834078806945298
PU09927_1_12618706	130.31151931850607	1.2345679012345678	0.411522633744856	0.0	0.0	0.0	0.0	59.67078189300412	80.0	66.28242074927954	0.0	0.0	14.338188283928856	0.716638157012455	2.57980375029226	1636.414930555522	7.46130141409246	1.1418642141070585	10.79094785029175	3942.9796006943434	109.33641852597107	152.8723429352525	15.333750090023601	1.9076371099049678	36.36270492486245	91.40336981492358	8.911345744105137	24.830375138373444	7.0525685244137195	1.5401528024551492	1.021451134351601	0.7080338018342807
PU09921_1_12618706	53.93914694201008	0.0	0.0	0.0	0.0	0.0	0.0	100.0	85.0	93.77162629757785	0.0	0.0	41.39376087847356	0.30302010862313605	1.0908328073108002	2411.414930555522	1.6445389507664556	0.8792900564662934	8.30954594021304	1167.9796006943434	243.99981969308305	15.919029394268309	104.6929571314811	0.5460188581903461	174.06092971999786	236.9921360429199	4.165985162104878	7.752594904314376	30.248022184496016	0.3236193847855695	0.8022520719077226	2.158920711443171
PU09606_1_12618706	68.00033139637974	0.0	0.0	0.0	0.0	0.0	0.0	99.56896551724138	94.73684210526315	91.18644067796609	0.0	0.0	12.206091409675711	0.395753567732348	1.4246611462661891	1361.414930555522	1.6970094725587042	0.9194845369693869	8.689395433366334	1167.9796006943434	65.16594008537564	15.146528834407802	23.637732263551847	0.5388097881956835	46.40521220304904	60.86200839472425	4.000449327849055	7.7801842100236795	5.748934159363698	0.4281099161788523	0.9553350838691951	0.8246117843910432
PU09600_1_12618706	93.32876286131263	0.0	0.0	0.0	0.0	0.0	0.0	81.53846153846153	66.66666666666666	76.566757493188	0.0	0.0	9.404599201774971	0.671569659571898	2.4175630468361566	2061.414930555522	1.9081411921495925	1.0408690400537106	9.836514176938506	4167.979600694343	56.86155906687519	23.726802910001293	10.732558259061983	0.5351925462594662	28.941181689059714	42.321994958072075	3.503841825081586	8.911345744105137	2.9862928918051117	0.11990797960440418	1.021451134351601	0.5237264310683095
PU09753_1_12618706	84.48732470569132	0.45248868778280543	0.0	0.0	0.0	0.0	0.0	86.87782805429865	94.73684210526315	90.0	0.0	0.0	8.60882959239324	0.6778494521219496	2.4401694796825715	1086.414930555522	1.7511076269527095	0.9439492780876595	8.920594329274122	1167.9796006943434	60.999954923270764	14.48438549738451	9.733407183452488	0.5415765123557977	23.809570827129203	41.0528868954441	4.469467524907221	9.159649495488871	4.734081935012177	0.3203758574097435	1.021451134351601	0.5650010417270098
PU09594_1_12618706	41.85327360774496	0.0	0.0	0.0	0.0	0.0	0.0	100.0	89.47368421052632	91.37931034482759	0.0	0.0	145.5578299064494	0.2472134595014103	0.8899361605348874	2486.414930555522	2.697345126867965	0.810673393712571	7.661098585187117	867.9796006943434	780.5842264333332	26.15466181242003	451.2502857798473	0.971373471848406	701.2649725190847	753.2708137811225	5.904111421791019	13.905010077489129	99.78792661807117	0.9180579313613166	0.7906831109587732	2.6291975146577267
PU09238_1_12618706	39.06858182558918	0.0	0.0	0.0	0.0	0.0	0.0	100.0	94.73684210526315	95.61128526645768	0.0	0.0	235.3848388301134	0.23743690203469017	0.8547418307733561	3211.414930555522	4.213252828367293	0.7867252223125223	7.434781422870351	1167.9796006943434	1296.973261394373	49.24691069110733	759.7737754268389	1.5634719260857184	1128.1818890648522	1194.810062352821	9.380363941163301	20.82992581052439	280.20776083195625	2.4752681116548403	0.7647489856450052	2.521896337632264
PU09424_1_12618706	90.16408997571973	0.423728813559322	0.423728813559322	0.0	0.0	0.0	0.0	95.76271186440678	85.71428571428571	90.71207430340557	0.0	0.0	11.75834930059762	0.5998156574954925	2.1592580126374648	1461.414930555522	1.966937798640045	1.072242610098568	10.133003509075323	1767.9796006943434	86.68559853863263	26.6788586208968	15.023896708606703	0.5355415912889319	37.273152013269474	57.71682754386361	4.221163773523486	9.65625699825634	2.447207454695573	0.20385431440763377	1.021451134351601	0.5739223302475764
PU09226_1_12618706	73.11294591711307	0.0	0.0	0.0	0.0	0.0	0.0	100.0	100.0	93.03135888501743	0.0	0.0	19.482725215480578	0.4163089587389297	1.4986578687245238	2061.414930555522	1.7426037233655587	0.8886595354776756	8.398090233087034	867.9796006943434	119.07544344135532	14.567153414512422	35.86641576023776	0.5724780934680541	74.54630402653895	100.25953694761012	4.524646136325828	8.00089865569811	3.9994006115501786	0.33764055082338484	0.9688798344346338	1.7636038093281239
PU09412_1_12618706	83.22845538638865	0.0	0.0	0.0	0.0	0.0	0.0	94.16058394160584	90.47619047619048	86.35014836795251	0.0	0.0	13.130590757056856	0.5702337131383473	2.052766877262191	2411.414930555522	2.4558234096541556	0.9470682892155468	8.95006988863547	2367.9796006943434	77.49835973743446	23.892338744257117	17.647590018763267	0.7570271926372995	45.54994372606062	62.6829025715383	5.297146696186335	11.642687009326215	6.046992444601922	0.2962508081952389	1.021451134351601	1.0347489800408098
PU09220_1_12618706	78.29282436584379	0.0	0.0	0.0	0.0	0.0	0.0	98.62068965517241	95.23809523809523	83.72093023255815	0.0	0.0	16.96056743593093	0.536829712457394	1.9325168383991462	2811.414930555522	2.4757028115152178	0.9205005373138202	8.698996931160213	2667.9796006943434	106.90855962355234	22.154212484570973	24.213516316928178	0.7851815818857468	55.454504475700695	91.45854842634219	5.904111421791019	10.842597143756405	5.643127201052428	0.5035425195031412	1.021451134351601	1.2037208312081797
PU09046_1_12618706	72.89410341688858	0.40160642570281124	0.0	0.0	0.0	0.0	0.0	98.79518072289157	95.0	90.88050314465409	0.0	0.0	12.716080294699184	0.421764721455514	1.51829790181406	1786.414930555522	3.195428902078592	1.0811332984527349	10.21702309143699	2067.9796006943434	88.25818896406295	39.6182429985603	23.106652933876912	0.8628703690185358	46.26726567450252	71.04246220145735	4.883307110546777	17.960638016756793	1.6173365216076026	0.5748508753771234	0.9832250489556209	0.7663823807443968
PU08855_1_12618706	59.23428734093852	0.0	0.0	0.0	0.0	0.0	0.0	100.0	90.0	86.77966101694915	0.0	0.0	15.16142406442154	0.36512199701558423	1.3143914931097267	1586.414930555522	1.9268090241008606	0.9145576334813303	8.642834767092529	1767.9796006943434	97.80408873948207	14.84304647160546	31.824092418011574	0.6150681418990838	58.43414949230551	77.8294314059461	4.883307110546777	10.042507278186594	8.53167914496994	0.431159538668176	0.8964748567905736	1.050551750435911
PU09040_1_12618706	65.90926730345522	0.0	0.0	0.0	0.0	0.0	0.0	100.0	94.73684210526315	91.16607773851591	0.0	0.0	20.49913900320637	0.3523676778203195	1.2684776101125694	2011.414930555522	3.289918000684319	1.3612900930914638	12.864586018361308	1167.9796006943434	119.26856858132045	69.02844288467819	44.585494314462885	0.7055536287749364	83.6231856048999	104.64623655538942	4.6901819705816505	11.035722283721531	8.50705142400409	0.7609257362008566	0.8381964772727288	1.8244990609110703
PU08849_1_12618706	64.70619441151679	0.0	0.0	0.0	0.0	0.0	0.0	99.24242424242425	100.0	92.28295819935691	0.0	0.0	15.360147108426467	0.3960299198147227	1.4256559776626687	2161.414930555522	3.52194964134166	0.8415580637567208	7.952967670584903	1467.9796006943434	88.06506382409782	33.383059908257636	29.724968783074026	1.221784739640489	55.97870128417747	76.78103778899255	7.614648375767857	14.953403694442676	5.705529420831248	0.8388681674834432	0.956990625873102	1.2100715797515182
PU09034_1_12618706	78.26569392352859	0.0	0.0	0.0	0.0	0.0	0.0	86.83127572016461	85.71428571428571	86.14457831325302	0.0	0.0	10.699360441732635	0.5270889098822754	1.8974512215766939	1636.414930555522	3.950373307773994	0.776923443020297	7.342151767018334	2092.9796006943434	61.55174103745684	39.83895744423473	15.557075869160224	1.484415745035884	37.08002687330435	56.392540869817026	8.22161310137254	20.691979281977872	3.3080467523058807	0.32863171339711444	1.021451134351601	0.5837168277081592
PU08843_1_12618706	43.930721912950496	0.0	0.0	0.0	0.0	0.0	0.0	100.0	89.47368421052632	92.36111111111111	0.0	0.0	118.99582853996382	0.26409046494795	0.9506911754871953	2411.414930555522	22.37627276886246	1.726609488933397	16.316960215334596	867.9796006943434	633.7815307541275	351.7084691822052	345.32899603686093	3.7834610240376656	545.6061097071926	601.9986505770096	11.201258117977355	70.24237233588755	63.02538725198428	5.383878594019605	0.8200788812130654	2.4783528575240488
PU09028_1_12618706	82.00166908885191	0.0	0.0	0.0	0.0	0.0	0.0	87.65432098765432	100.0	88.85350318471338	0.0	0.0	8.888011382879439	0.6014300280387523	2.1650695357068273	1636.414930555522	1.9794038274092733	0.9800263942951833	9.261533536208411	2067.9796006943434	51.04021556221208	25.464929169687434	11.325920906737917	0.5896472447360754	28.38939557487364	41.852976761013906	4.441878219197917	9.932150055349378	1.728533084361855	0.19360412096702462	1.021451134351601	0.7691317395049634
PU08837_1_12618706	47.296999694574644	0.0	0.0	0.0	0.0	0.0	0.0	100.0	89.47368421052632	93.18181818181817	0.0	0.0	158.5331298474966	0.24259116776914294	0.8732965141119842	2811.414930555522	4.642251698818278	0.7718243527293001	7.293963885539705	867.9796006943434	871.6013459683265	42.73583454371163	500.84008280542406	1.7559245330532054	768.0310923356	826.9894386363823	10.95295436659362	24.885553749792052	50.44646261680624	2.8800698212861766	0.7972764898627811	2.5617178547622106
PU08664_1_12618706	72.19238558350911	0.0	0.0	0.0	0.0	0.0	0.0	98.73949579831933	100.0	87.11864406779661	0.0	0.0	17.718276073858544	0.4232702778029073	1.5237177079927788	1511.414930555522	2.190264708389486	0.9108468268858277	8.607766569000429	1492.9796006943434	92.258638291912	19.36769260793129	32.081725681817936	0.7020158148999837	66.57299467655014	84.20256102479529	5.379914613314247	11.587508397907609	8.353125529539458	0.4156221359317025	1.0171836572161423	0.9878812338880923
PU08658_1_12618706	86.0982652205097	0.0	0.0	0.0	0.0	0.0	0.0	79.46428571428571	81.81818181818183	78.85196374622356	0.0	0.0	7.950011015917708	0.622230009817626	2.2399467529943466	1161.414930555522	2.296032777924703	0.929968885565499	8.78847556701725	2392.9796006943434	44.004942606339604	25.051089584047876	9.791986529022653	0.7207842787488792	23.230195407233822	36.721365899083395	5.904111421791019	11.284026035105265	1.0491326162136194	0.40275390113862164	1.021451134351601	0.48890777783050976
PU08652_1_12618706	54.26269114064197	0.0	0.0	0.0	0.0	0.0	0.0	100.0	89.47368421052632	91.88311688311688	0.0	0.0	123.87607885849827	0.320200509589634	1.152680006502185	2761.414930555522	2.570490756384302	0.8313405790970774	7.856409478497599	867.9796006943434	642.7480551096513	22.816355821594268	296.4964248896651	0.9026776862245217	536.2257457660293	624.2356309787084	6.621433370232919	12.580723403442546	102.79451823773717	0.9159966613945294	0.8465720289256774	2.6681328615780315
PU08646_1_12618706	50.237319354692694	0.0	0.0	0.0	0.0	0.0	0.0	100.0	85.0	92.35668789808918	0.0	0.0	75.27782113110067	0.2618652748770158	0.942680781909995	3036.414930555522	2.2283368215549215	0.9204773117273223	8.698777442634698	1467.9796006943434	430.2000439251746	25.906358061036293	220.31453914953386	0.7067460479199996	352.20507668497265	421.70253776670904	5.159200167639816	9.932150055349378	46.08699590603321	0.5628852601610836	0.8077176899888544	2.6412194433582794
PU07920_1_12618706	44.78717095752533	0.0	0.0	0.0	0.0	0.0	0.0	100.0	94.73684210526315	93.40277777777779	0.0	0.0	29.67539076073142	0.24519891735033064	0.8826840719520759	2461.414930555522	2.4057389147693478	0.8458511256652939	7.993538350181613	1167.9796006943434	179.02700474767255	22.430105541664012	92.75384633714349	0.8303289916014774	144.54037261104276	163.41145771620657	5.7109862818258925	11.642687009326215	13.905885928464054	0.48328852759746016	0.7801787680152212	2.438048716946103
PU07914_1_12618706	77.17813459929687	0.0	0.0	0.0	0.0	0.0	0.0	95.30516431924883	94.73684210526315	86.07142857142858	0.0	0.0	8.245720657025373	0.4917001856891729	1.770056437335757	886.414930555522	1.9631411319564245	0.9645544869687398	9.11531952666021	1167.9796006943434	40.94252967260688	20.774747199105782	12.852342061059492	0.5941832393438766	28.38939557487364	35.81091881067637	4.331520996360701	9.214828106907479	1.5896308789566562	0.436830673730644	1.021451134351601	0.7570789227383287
PU07908_1_12618706	79.52562238823937	0.0	0.0	0.0	0.0	0.0	0.0	92.85714285714286	90.0	84.84848484848484	0.0	0.0	21.652801796326727	0.5486345684788759	1.975012777999736	1861.414930555522	3.047136039770817	0.8351405048906779	7.892319878847423	1492.9796006943434	93.08631746319112	31.396629897187758	30.24718497400532	1.0651920985157992	73.19442804678306	86.27175895299307	7.283576707256211	15.505189808628751	15.114406412521975	0.722936051347863	1.021451134351601	1.4313965266095299
PU07716_1_12618706	51.49673237338876	0.0	0.0	0.0	0.0	0.0	0.0	100.0	89.47368421052632	91.82879377431907	0.0	0.0	28.86328922677213	0.3318207220329852	1.1945112533416262	1461.414930555522	2.347050415457086	0.8379718007386683	7.919076445404949	867.9796006943434	189.95236980855685	20.140193167791796	66.6647641891849	0.8176899399016078	112.56436729395962	130.02839780794895	5.959290033209627	11.201258117977355	3.7437285001472578	0.9954348347299397	0.927472534765975	1.8188645858009174
PU07902_1_12618706	91.60391490418402	0.0	0.0	0.0	0.0	0.0	0.0	67.84140969162996	81.81818181818183	74.29467084639498	0.0	0.0	7.384593647226509	0.6678185978880107	2.4040597147780205	1236.414930555522	2.89873791116611	1.1776841388677843	11.129456523493873	2092.9796006943434	39.06645688437422	49.57798235961898	8.474656865631438	0.7185810576957471	22.705998598757052	34.48663213662979	4.469467524907221	13.298045351884445	2.9129708611406606	0.5905147056389721	1.021451134351601	0.7184893204429081
PU07710_1_12618706	82.1857079874624	0.0	0.0	0.0	0.0	0.0	0.0	88.646288209607	89.47368421052632	90.3448275862069	0.0	0.0	11.533486484165833	0.5987013145640017	2.155246523651509	1286.414930555522	2.7669635413754805	0.8797907903883864	8.31427802093982	1167.9796006943434	54.37852155303785	28.61011002054807	14.764013351320282	0.918162741698611	40.47351147554872	50.51601875373531	6.069647256046842	13.546349103268179	1.002989832924601	0.40265403379299497	1.021451134351601	0.826234545460835
PU07344_1_12618706	66.63944108489049	0.0	0.0	0.0	0.0	0.0	0.0	100.0	95.0	84.17910447761194	0.0	0.0	15.932454220537663	0.43416239924011096	1.5629279223211352	2661.414930555522	2.261132322906142	0.8009216015004963	7.568941321733801	2092.9796006943434	83.15416740784174	22.62323068162914	28.124479952798744	0.8241981045184785	58.847989077945066	81.27809461960908	5.517861141860766	10.208043112442416	10.394226897262111	0.17335280420679272	0.9338703765634359	1.3705466048332127
PU07338_1_12618706	83.04158881068187	0.0	0.0	0.0	0.0	0.0	0.0	87.3076923076923	100.0	89.73607038123167	0.0	0.0	9.000289210875037	0.5754897748365927	2.0716880127727935	2061.414930555522	2.465972864568214	1.1091407702694962	10.481701819484817	2367.9796006943434	46.8742304001072	28.25144904632712	11.985961639978521	0.6490785599810553	29.796450166048135	41.99092328956043	5.021253639093297	11.284026035105265	4.751667147432138	0.5653330165186661	1.021451134351601	0.7182197126890719
PU07518_1_12618706	87.62735447236236	0.0	0.0	0.0	0.0	0.0	0.0	82.77153558052434	81.81818181818183	83.85269121813032	0.0	0.0	9.16753040420052	0.6711245565956941	2.4159607342659415	2236.414930555522	1.955878105668116	1.028627841684474	9.720831303619978	2142.9796006943434	42.43235218090929	23.754392215710595	10.468953213251375	0.5551101269221373	28.996360300478322	39.03886757866492	4.469467524907221	9.904560749640074	0.8769288309046654	0.27442453880342155	1.021451134351601	0.7279466445524799
PU07152_1_12618706	74.30284613963252	0.0	0.0	0.0	0.0	0.0	0.0	99.27536231884058	95.45454545454545	85.26912181303116	0.0	0.0	10.172142623019033	0.47299182289920255	1.702708775178612	2461.414930555522	2.078306130235982	1.0360419514634358	9.790896790385126	2967.9796006943434	61.055133534689375	29.023949606187628	16.48211112999478	0.5856360700371073	36.776544510502006	46.04655122882809	4.552235442035132	9.352774635453997	5.836028413936327	0.17566741093522945	1.021451134351601	0.7056121607088446
PU06960_1_12618706	73.54709304098466	0.0	0.0	0.0	0.0	0.0	0.0	99.04761904761905	90.47619047619048	78.57142857142857	0.0	0.0	10.620790395629403	0.46940570366607964	1.6897992143966778	811.414930555522	1.7054924806634881	1.0123429629321246	9.566934478416162	2392.9796006943434	62.32424159731735	15.174118140117105	17.340535526528626	0.49183313150205427	39.728600221397514	49.55039305390967	3.8900921050118398	9.132060189779567	5.615381223041468	0.10051028140024368	1.021451134351601	0.5106935989491146
PU07146_1_12618706	92.53854702894819	0.0	0.0	0.0	0.0	0.0	0.0	95.97069597069597	79.16666666666666	88.75	0.0	0.0	17.92903736212684	0.6289139814707544	2.2640081778136336	2386.414930555522	1.6621028712451298	0.8983382546551112	8.489556935179104	2967.9796006943434	102.08043112442417	11.89099076070995	21.848405748027552	0.5401490865215114	55.15102211289835	86.71318784434193	4.221163773523486	9.132060189779567	2.3356019362059643	0.3214441503735035	1.021451134351601	1.1516581171304603
PU07140_1_12618706	88.338438455289	0.0	0.0	0.0	0.0	0.0	0.0	89.05660377358491	94.73684210526315	89.30817610062893	0.0	0.0	14.61517534800637	0.6227841693655393	2.241941654976578	2186.414930555522	2.54565117765044	1.3078861052374804	12.359902851299626	1167.9796006943434	87.37533118136523	48.72271388263056	17.98541633660137	0.568230587363091	45.025746917583845	57.79959546099152	3.6417883536281055	7.862952127151591	1.5221312828044435	0.4491982935313665	1.021451134351601	1.194326586052051
PU06948_1_12618706	63.864241085052214	0.0	0.0	0.0	0.0	0.0	0.0	100.0	100.0	94.64882943143813	0.0	0.0	14.618139438933275	0.3501596187794361	1.2605288860057133	2186.414930555522	2.1934726482463636	0.8835860941764992	8.350144741997864	867.9796006943434	69.52505038744565	19.781532193570847	31.994849333435532	0.724734592360922	57.46852379247988	67.56620968208507	5.490271836151462	11.035722283721531	5.803944678582519	0.49053128662911016	0.8726304392805069	1.5052384109187515
PU07134_1_12618706	92.17611215901064	0.0	0.0	0.0	0.0	0.0	0.0	79.75206611570248	78.26086956521739	87.00906344410876	0.0	0.0	8.679961783014367	0.6846188513466906	2.4645384326002	1611.414930555522	2.0309249740460658	0.8682638530335034	8.205345121271543	3567.9796006943434	43.86699607779309	15.505189808628751	9.71679386326312	0.6828696313621221	28.96877099476902	40.032082584199856	5.021253639093297	10.649472003791278	2.9547929858104673	0.23908790853600767	1.021451134351601	0.5281950099776044
PU06768_1_12618706	85.92229413904815	0.0	0.0	0.0	0.0	0.0	0.0	76.03305785123968	82.6086956521739	88.31908831908832	0.0	0.0	8.509886159943001	0.6178974952380767	2.224350266467433	1611.414930555522	3.119391253102898	1.0824964173512834	10.229904960197093	2742.9796006943434	46.294854980211824	48.77789249404917	10.555075536323072	0.8412770132629473	29.796450166048135	40.22520772416498	5.7385755875351965	14.153313828872864	2.9780565414276143	0.6727523977684001	1.021451134351601	0.46119472921720944
PU06762_1_12618706	94.53326945850635	0.40160642570281124	0.0	0.0	0.0	0.0	0.0	83.13253012048193	82.6086956521739	84.23913043478261	0.0	0.0	7.3418125504301806	0.6779887433937418	2.4406709100653052	1786.414930555522	1.5715308482020405	1.0027806584408008	9.476567928856522	2667.9796006943434	47.81226679422353	14.34643896883799	8.299173398547289	0.45752265301262196	21.381711924710466	33.631363659641366	3.7797348821746244	8.13884518424463	2.092138300653379	0.12108639727972252	1.021451134351601	0.4356159383546452
PU06756_1_12618706	89.9842421986875	0.0	0.0	0.0	0.0	0.0	0.0	75.0915750915751	80.76923076923077	70.47619047619048	0.0	0.0	7.662438795455496	0.6486747869638174	2.3351444962205727	2386.414930555522	2.8843948902494057	0.847064724268246	8.005007208802324	2767.9796006943434	43.39797788073492	26.37537625809446	9.053031482582949	0.9941084416006533	26.430554869513067	37.05243756759504	6.317951007430577	14.787867860186852	1.725787413181664	0.2648573348093168	1.021451134351601	0.4228065629854336
PU06750_1_12618706	88.03167764376556	0.0	0.0	0.0	0.0	0.0	0.0	95.9349593495935	100.0	84.13597733711048	0.0	0.0	8.986002836644749	0.5882983419738765	2.1177971812747725	1711.414930555522	1.7171879220844277	0.8925649517474716	8.434997549018645	2467.9796006943434	46.79146248297929	12.056526594965773	11.706389146085915	0.5616601814925644	28.66528863196668	41.7977981495953	4.552235442035132	9.325185329744693	1.3035888246995666	0.3495898655989154	1.021451134351601	0.5245828033428095
PU06558_1_12618706	85.05838151993235	0.0	0.0	0.0	0.0	0.0	0.0	84.61538461538461	100.0	89.90536277602523	0.0	0.0	9.923211211477732	0.6168449190236833	2.2205611295943966	1736.414930555522	1.9904131279579904	0.9031827952447063	8.535339248185405	1767.9796006943434	53.24736001895639	17.215726762605588	12.32906872423987	0.6433735634669624	32.63814865410643	37.63181298749042	4.7177712762909545	10.401168252407544	2.8125432669696253	0.2875764852993259	1.021451134351601	0.7708964169333417
PU06384_1_12618706	80.17066040993849	0.0	0.0	0.0	0.0	0.0	0.0	92.63565891472868	100.0	88.07339449541286	0.0	0.0	10.348183747081608	0.5408111267868563	1.9468494098902225	2011.414930555522	2.453766423372221	0.8903101381404426	8.41368890676068	2067.9796006943434	58.98593560649159	23.754392215710595	14.664678402136003	0.8046139183877346	33.383059908257636	51.1505727850493	5.407503919023551	11.504740480779697	0.9993622248441709	0.9725185051100634	1.021451134351601	0.8166090073756402
PU06020_1_12618706	85.40088702029523	0.45871559633027525	0.0	0.0	0.0	0.0	0.0	93.11926605504587	90.47619047619048	76.94610778443113	0.0	0.0	7.261780722513983	0.5704167939622328	2.0534259443122007	1011.414930555522	1.844048198768972	0.9495048003877299	8.973095625558352	2392.9796006943434	53.05423487899126	14.732689248768244	9.756742818133349	0.5669839219546094	22.788766515884962	32.96922032261808	4.303931690651397	9.325185329744693	1.7872258715416818	0.1856530363355238	1.021451134351601	0.4988783993619063
PU06014_1_12618706	85.61129830266796	0.0	0.0	0.0	0.0	0.0	0.0	82.96703296703296	95.0	68.35016835016835	0.0	0.0	7.244296655757318	0.568635954603879	2.04701515525444	111.414930555522	2.2940501164287763	1.071973431336478	10.130459691738519	1992.9796006943434	34.40386421950188	28.720467243385286	9.763734018849176	0.6247618755764078	22.236980401698887	31.175915451513326	4.800539193418866	11.063311589430835	1.5622146888380886	0.31644589396985107	1.021451134351601	0.39263195542786045
PU05636_1_12618706	86.44768018675684	0.0	0.0	0.0	0.0	0.0	0.0	86.88524590163935	78.26086956521739	81.33333333333333	0.0	0.0	7.421668005520345	0.5925884606617523	2.1332410481298676	1661.414930555522	1.9682975719899707	0.9721916229024049	9.187492675242694	3117.9796006943434	35.148775473653075	22.981891655850088	9.59847775556186	0.591064018879093	25.409750558268826	33.1899347682925	4.055627939267663	8.85616713268653	3.138832009926827	0.5040881851612851	1.021451134351601	0.3816438217822036
PU05444_1_12618706	76.36304359676917	0.0	0.0	0.0	0.0	0.0	0.0	95.56451612903226	90.0	88.29113924050634	0.0	0.0	9.737890245131835	0.5271254779522295	1.8975828618516155	1761.414930555522	1.6987383605536888	0.9652003448700015	9.121423071061647	1467.9796006943434	57.24780934680545	13.601527714686787	14.158097458491815	0.5138125003556319	31.56216573144358	49.053785551142205	3.669377659337409	9.07688157836096	4.284715981236318	0.10861307132685695	1.021451134351601	0.8311217674066823
PU05438_1_12618706	128.9650100502817	0.7220216606498195	0.7220216606498195	0.36101083032490977	0.36101083032490977	0.36101083032490977	0.0	88.8086642599278	87.5	73.621103117506	0.0	0.0	24.953615090746638	0.926994599510956	3.337059464275041	2486.414930555522	2.416807659367343	0.8680408319744424	8.203237507609504	3992.9796006943434	246.3173213726646	22.595641375919836	20.63052584651707	0.8128259762443867	55.81316544992165	137.6430461837168	5.462682530442158	12.332419652058812	17.905961029078348	0.3353509194723077	1.021451134351601	0.45553155424150465
PU05624_1_12618706	69.63663869919982	0.0	0.0	0.0	0.0	0.0	0.0	99.66442953020135	95.0	88.34355828220859	0.0	0.0	24.78897414913621	0.43260355872998485	1.5573163001171266	3011.414930555522	2.931653314436541	0.7941453063743428	7.504903368340462	2067.9796006943434	128.124735714007	25.9339473667456	43.91597172450525	1.0777257954697534	91.29301259208637	115.81990536765747	6.538665453105008	15.477600502919447	5.2172649330417125	0.7337568681870125	0.9775455230141112	2.0636923144141286
PU05060_1_12618706	81.55210438115613	0.0	0.0	0.0	0.0	0.0	0.0	96.98275862068965	90.0	87.09677419354838	0.0	0.0	10.04404067358184	0.5740666822183719	2.0665650652468	1361.414930555522	1.6920865504400426	1.151674211557	10.883655170116635	2067.9796006943434	52.916288350444745	26.6512693151875	13.409116091248622	0.42893212249935153	35.452257836455416	45.660300948897834	3.227948767988548	6.7869692044887415	4.766604993515991	0.13210726356368344	1.021451134351601	0.6163050655785879
PU05042_1_12618706	84.00148917430691	0.0	0.0	0.0	0.0	0.0	0.0	94.84126984126983	91.30434782608695	86.72566371681415	2.0408163265306123	1.2269938650306749	9.27508077689416	0.5972195832562407	2.1499124845031847	1861.414930555522	1.7462355549451742	1.045109482241745	9.876587584921642	3267.9796006943434	47.398427208583975	20.140193167791796	11.9024863047555	0.4877942523325526	29.934396694594653	43.59110302070005	3.6141990479188015	7.862952127151591	1.4164883537718709	0.3951680353110387	1.021451134351601	0.6053359694751281
PU04868_1_12618706	41.42232107288184	0.0	0.0	0.0	0.0	0.0	0.0	100.0	94.44444444444444	94.15807560137456	0.0	0.0	299.59086725405126	0.2602251474366049	0.9367765373755308	2661.414930555522	5.803004774246602	0.6455796608241027	6.10091494863922	567.9796006943434	1539.897098164793	44.225657052014036	882.3346544891145	2.6242108617650683	1369.8366177726443	1514.1562759380126	15.946618699977613	25.60287569823395	401.0140437643041	5.777988881405629	0.7546881554653594	2.9042587484248097
PU04856_1_12618706	76.5950760495592	0.0	0.0	0.0	0.0	0.0	0.0	99.16666666666667	90.47619047619048	91.31832797427653	0.0	0.0	12.813477725416954	0.4737587604020762	1.7054696500033655	1561.414930555522	1.9583565006081862	0.898991186061393	8.495727326253594	2067.9796006943434	61.082722840398674	18.650370659489386	20.728305201161792	0.6359631625195705	47.64673095996771	57.33057726393336	4.331520996360701	9.683846303965645	4.024291384785074	0.5971749719658991	1.0049761160556074	0.7490491500566882
PU04850_1_12618706	67.38937952760232	0.0	0.0	0.0	0.0	0.0	0.0	99.6309963099631	94.73684210526315	88.96321070234113	0.0	0.0	24.37857840280385	0.42830712891521117	1.5418497140296263	2336.414930555522	2.1357170373526895	0.8532201138347132	8.063177424655809	1167.9796006943434	161.61815284510183	16.05697592281483	43.62215371531753	0.7307658897832977	90.41015480938864	117.36490648737849	4.910896416256081	10.125275195314504	8.782852214399965	0.7493509125412064	1.021451134351601	1.8767134805578152
PU04658_1_12618706	95.13137272090088	0.0	0.0	0.0	0.0	0.0	0.0	76.5	85.0	83.56164383561644	0.0	0.0	8.149400760012202	0.686084549172268	2.469814753307128	561.414930555522	2.0690734601692924	0.9235895266277028	8.728188775675878	2067.9796006943434	40.63904730980454	18.484834825233566	9.103367311841893	0.6540222913911173	26.927162372280538	36.33511561915314	4.910896416256081	10.759829226628494	3.737377938787051	0.4889917048372966	1.021451134351601	0.5245077960466392
PU04484_1_12618706	87.09724906117371	0.4424778761061947	0.0	0.0	0.0	0.0	0.0	90.70796460176992	100.0	86.31921824104235	0.0	0.0	8.580829788595414	0.5881187069940532	2.117150518813254	1211.414930555522	1.9737355147460474	0.9387871634249048	8.871810849211588	1767.9796006943434	58.98593560649159	18.402066908105652	11.181970019295626	0.6137866714153178	26.430554869513067	39.20440341292074	4.662592664872347	9.766614221093555	2.272729560667304	0.3659645184160056	1.021451134351601	0.5926938095327025
PU04478_1_12618706	73.26215700391856	0.0	0.0	0.0	0.0	0.0	0.0	99.2156862745098	90.0	90.3448275862069	0.0	0.0	15.015281363685526	0.4019443142059801	1.4469470248696459	1936.414930555522	2.339886509632312	0.9289262047967498	8.778621931478916	1767.9796006943434	80.94702295109744	20.691979281977872	28.630017598001064	0.7353756061396546	54.654414610130885	67.53862037637577	5.18678947334912	12.47036618060533	3.668530655317118	0.47188283378123846	0.9745113219837952	1.3952878685574028
PU04286_1_12618706	96.31197270541892	0.34843205574912894	0.0	0.0	0.0	0.0	0.0	82.22996515679442	95.83333333333334	79.46210268948656	0.0	0.0	9.704659203577338	0.6609135637330577	2.379202493829716	2736.414930555522	2.4524701970631257	0.9988627806789427	9.43954284821233	4317.979600694343	67.7041562106316	22.016265956024455	11.253552829844468	0.71679265720527	31.534576425734276	42.01851259526973	5.490271836151462	13.739474243233307	4.115775444075171	0.289944604458587	1.021451134351601	0.4719767367050969
PU04280_1_12618706	65.20128064906628	0.0	0.0	0.0	0.0	0.0	0.0	98.54545454545455	95.23809523809523	84.94318181818183	0.0	0.0	12.365974908871054	0.4491161143523519	1.6167593433107528	2436.414930555522	2.9586742997794877	0.9424866924468723	8.90677247096441	2367.9796006943434	73.05648151823654	26.927162372280538	21.102006527192156	0.916468563859454	45.99137261740948	60.503347420503296	6.235183090302665	15.008582305861284	4.9055659143399675	0.3384794353776271	1.021451134351601	0.8233758618555378
PU04124_1_12618706	97.98099281791833	0.851063829787234	0.0	0.0	0.0	0.0	0.0	83.40425531914893	95.23809523809523	84.24242424242424	0.0	0.0	8.87352545080953	0.6997983012873434	2.519182469484199	1436.414930555522	1.7704195196747257	1.032266462749583	9.755217327523239	2667.9796006943434	57.027094901131015	14.567153414512422	9.718010082524819	0.5007027903336938	28.444574186292247	39.28717133004865	3.6141990479188015	9.573489081128429	2.4961631952324903	0.17256650361424722	1.021451134351601	0.5377817607800366
PU03944_1_12618706	86.59252987171726	0.0	0.0	0.0	0.0	0.0	0.0	83.33333333333333	85.71428571428571	90.74626865671642	0.0	0.0	8.106393961221542	0.6637901544820244	2.3895578447548997	2161.414930555522	1.896900950368417	1.080442277593356	10.210492743988583	2067.9796006943434	40.44592216983941	25.823590143908383	9.359462951989583	0.5125529348306419	27.754841543559653	36.50065145340896	3.503841825081586	7.945720044279502	3.397754375747002	0.2787530285725254	1.021451134351601	0.8013810547662372
PU03932_1_12618706	83.64057198219352	0.3597122302158273	0.0	0.0	0.0	0.0	0.0	96.76258992805755	90.9090909090909	90.32258064516128	0.0	0.0	14.841857001349295	0.5775429037136278	2.079079008528433	2511.414930555522	1.7892049223248794	1.0406064512732935	9.834032636838952	2667.9796006943434	94.27265760869118	17.050190928349767	19.695092318488825	0.5019601154636752	48.253695685572396	69.1112108018061	3.8349134935932323	10.01491797247729	1.4729204989152231	0.22312176214298435	1.021451134351601	0.9052319488357913
PU03566_1_12618706	39.33045454763907	0.0	0.0	0.0	0.0	0.0	0.0	100.0	90.0	94.23076923076923	0.0	0.0	98.67912916740572	0.24343629067353642	0.8763388461687941	2961.414930555522	2.297671068819623	0.8720932727503526	8.241534247746369	1467.9796006943434	535.7015489575524	18.898674410873124	310.66620789774396	0.7691668520872997	466.0661413472696	498.1800931928992	5.793754198953804	12.194473123512292	73.87776828463909	1.1030965506875103	0.7445106389281637	2.1842229335639614
PU03560_1_12618706	85.20423292208851	0.0	0.0	0.0	0.0	0.0	0.0	87.41721854304636	100.0	83.07291666666666	0.0	0.0	10.531265816034997	0.609836371461958	2.1953312739037423	3111.414930555522	2.12059126407374	0.8473263638896896	8.007479779074417	3617.9796006943434	52.943877656154044	18.126173851012616	13.234918827893955	0.7306373825869604	35.23154339078099	45.54994372606062	5.159200167639816	10.401168252407544	2.3381714094233987	0.23952802935721407	1.021451134351601	0.7166224272803551
PU03746_1_12618706	85.36336288579568	0.0	0.0	0.0	0.0	0.0	0.0	76.36363636363636	88.0	84.67336683417085	0.0	0.0	6.699835607272214	0.6338145280311327	2.2816495052691104	2436.414930555522	2.1709080525465825	1.0035852896859963	9.4841719273866	4792.979600694343	34.45904283092048	29.161896134734146	8.101323728479974	0.6315137092311343	21.05064025619882	31.286272674350542	4.386699607779309	9.463131858291213	2.706212544190417	0.4361297026935669	1.021451134351601	0.3979836705513071
PU03554_1_12618706	45.7415081520654	0.0	0.0	0.0	0.0	0.0	0.0	100.0	90.0	91.34615384615384	0.0	0.0	176.0722614989221	0.26486829009555324	0.9534912444107142	3111.414930555522	5.753190122775085	0.6971147612737373	6.587936587938456	1467.9796006943434	881.3679601894202	44.36360358056056	509.4657636237088	2.4093510765054114	787.8126245291709	832.1486388040221	15.8638507828497	27.782430849268955	93.56428866043557	5.400685872210335	0.7952834333624678	2.606040671191513
PU03740_1_12618706	56.97250859395316	0.0	0.0	0.0	0.0	0.0	0.0	100.0	95.0	89.7897897897898	0.0	0.0	25.982800543295465	0.34277796889285217	1.2339559106841904	3361.414930555522	2.824017025322211	0.9304004361514514	8.79255384516122	2067.9796006943434	174.3092334713816	45.05333622329315	58.09343925224804	0.8861210339106509	101.72177015020321	124.12428638615792	6.235183090302665	10.73223992091919	10.488457255761388	0.41977276966306365	0.9156727638424303	2.3526108093527864
PU03374_1_12618706	67.90472947493238	0.0	0.0	0.0	0.0	0.0	0.0	99.26739926739927	90.47619047619048	89.52380952380953	0.0	0.0	14.585563958488237	0.3784879365747531	1.3625071295205358	2386.414930555522	2.771514183885076	1.186552058214675	11.213260932136038	2067.9796006943434	74.60148263795755	57.027094901131015	29.53420017221793	0.681908256301597	57.35816656964266	70.6286226158178	4.441878219197917	10.759829226628494	6.927633772743318	0.5798901636985008	0.978551666000846	1.3889856229326158
PU03182_1_12618706	71.08024797862983	0.0	0.0	0.0	0.0	0.0	0.0	99.11111111111111	81.81818181818183	84.8993288590604	0.0	0.0	9.902821253357267	0.4602534114379071	1.6568521579457054	1186.414930555522	2.1116211183557043	1.049581197896147	9.91884659420824	2067.9796006943434	47.83985609993284	28.554931409129463	16.48982147460969	0.5873481359269671	35.89368672780428	46.92940901152581	4.6350033591630435	8.966524355523743	3.3234296949438353	0.1931251399651268	1.021451134351601	0.6829952171303159
PU03170_1_12618706	76.48452922211526	0.0	0.0	0.0	0.0	0.0	0.0	99.21259842519684	89.47368421052632	91.31944444444444	0.0	0.0	15.628395912198767	0.4193707288658895	1.509679841220368	1911.414930555522	2.6982487477327153	0.8430925803471286	7.967469297221349	1167.9796006943434	84.06461449624877	21.271354701873253	28.56079685207555	0.9343344392542059	57.71682754386361	82.46443476510915	6.290361701721273	14.594742720221726	5.7039217474851895	0.721810326147834	0.9936745415107029	1.5280248459073036
PU03356_1_12618706	58.15073293117711	0.0	0.0	0.0	0.0	0.0	0.0	100.0	100.0	88.14814814814815	0.0	0.0	18.649160186679886	0.3114605442911997	1.12121727313571	1561.414930555522	2.2646564294473657	1.001372638992419	9.463261736883801	867.9796006943434	119.51687233270418	21.82314081605933	45.889177230844616	0.6602406262847194	83.09898879642313	98.82489305072632	4.800539193418866	10.539114780954062	2.3945218246866635	0.4624493147464261	0.8479727414452456	1.6972084287544837
PU02994_1_12618706	70.31230873033844	0.0	0.0	0.0	0.0	0.0	0.0	100.0	100.0	93.30985915492957	0.0	0.0	19.553959238417058	0.3928544866449327	1.4142248330605203	1861.414930555522	2.072233719973445	0.874846524673827	8.267553276592245	867.9796006943434	117.17178134741336	16.746708565547422	38.14670387935888	0.691516434050008	73.55308902100401	98.6869465221798	4.883307110546777	10.345989640988936	14.481470359420811	0.506296604177284	0.9567079935969852	1.6083171372984677
PU02800_1_12618706	68.3705151537916	0.0	0.0	0.0	0.0	0.0	0.0	99.56140350877193	85.0	87.58620689655172	0.0	0.0	11.14945730971227	0.39786907070803684	1.4322766806290093	1261.414930555522	2.3193555509575345	1.035580835829799	9.786539113969617	1517.9796006943434	67.98004926772464	29.68609294321092	21.4767014202447	0.6538512603765892	40.94252967260688	48.115749157025874	4.772949887709562	11.532329786489	6.503792416126517	0.2870678790633296	1.021451134351601	0.8351377850111199
PU02614_1_12618706	75.25108820984626	0.0	0.0	0.0	0.0	0.0	0.0	99.53051643192488	89.47368421052632	88.01369863013699	0.0	0.0	10.458841244394154	0.5052681147851983	1.8188992096932122	886.414930555522	1.8136098995825467	0.9844465722229854	9.30330549903783	867.9796006943434	66.87647703935248	14.787867860186852	15.864109837363399	0.5378329021032102	36.91449103904852	45.85342608886296	4.138395856395574	9.87697144393077	8.716782771386328	0.24375641412561955	0.9601395416534257	0.6935769967698688
PU02422_1_12618706	59.640299886176145	0.0	0.0	0.0	0.0	0.0	0.0	100.0	94.73684210526315	90.16949152542372	0.0	0.0	20.82708458516673	0.3721931779624366	1.3398468208049947	2186.414930555522	1.932610666260452	1.1251872991440741	10.63334616924595	1467.9796006943434	112.95061757388987	20.940283033361606	42.8858579004177	0.5014356312665972	82.71273851649288	109.47436505451759	3.3934846022443708	9.794203526802859	12.600670154351914	0.30220331836141257	0.8759267894394401	1.6256111865708474
PU02596_1_12618706	85.42012556475531	0.0	0.0	0.0	0.0	0.0	0.0	98.14814814814815	85.0	85.95317725752508	0.0	0.0	10.556165856092953	0.5553301725078077	1.99911607785237	961.414930555522	2.227824671770736	0.9070848385456031	8.572214688583092	1492.9796006943434	58.90316768936368	20.47126483630344	14.568302968916978	0.7170158257710616	35.17636477936238	51.06780486792139	5.021253639093297	12.82902715482628	1.2945624815859613	0.34155560468118146	1.021451134351601	0.5966748382339983
PU02404_1_12618706	91.01053643663194	0.0	0.0	0.0	0.0	0.0	0.0	85.71428571428571	90.0	80.14705882352942	0.0	0.0	9.85822418446629	0.6066222351038943	2.183760802879634	811.414930555522	2.4847127787501013	0.9321268522512807	8.808868977793457	1467.9796006943434	55.23379003002626	28.25144904632712	12.454732240703388	0.778210013403127	32.527791431269215	45.27405066896758	6.097236561756146	11.394383257942481	4.247118157412977	0.5717347304981315	1.021451134351601	0.8858908593311232
PU02032_1_12618706	70.49524957666846	0.0	0.0	0.0	0.0	0.0	0.0	89.8989898989899	94.44444444444444	90.0	0.0	0.0	15.497375723318545	0.377287416065398	1.3581854125117063	511.414930555522	12.534548960663757	1.6200620712971636	15.31005623052502	567.9796006943434	97.74891012806347	211.9686357645813	31.480373193810436	2.2587735668435878	61.11031214610798	77.36041320888793	7.945720044279502	57.24780934680545	8.437713950774508	3.464428531211153	0.8282812290563839	0.7712876896572939
PU02020_1_12618706	78.6868121231579	0.0	0.0	0.0	0.0	0.0	0.0	97.66536964980544	85.71428571428571	85.07936507936508	0.0	0.0	11.82622461549112	0.5260613679591483	1.8937522048819686	1986.414930555522	1.8489980568294648	1.0438745107546346	9.864916746349627	1767.9796006943434	72.91853498969002	16.691529954128818	17.22914568561595	0.5171110305077163	39.480296470013776	54.737182527258796	4.028038633558359	9.159649495488871	7.1583544268073185	0.1961906183772718	1.021451134351601	1.1020076535944272
PU01846_1_12618706	37.05285210438971	0.0	0.0	0.0	0.0	0.0	0.0	100.0	84.21052631578947	91.75627240143369	0.0	0.0	91.36651201263409	0.20166409590933598	0.7259644017492096	2136.414930555522	2.9339399522103053	0.8252697446499361	7.799038333034313	867.9796006943434	553.4138832229255	20.333318307756922	347.2262035763226	1.0378890680843411	479.5297225334098	529.300830032994	6.952505038744564	14.925814388733372	28.721494861249596	1.2306744382747241	0.7380412060484648	2.496313885758058
PU01654_1_12618706	55.19353548076097	0.0	0.0	0.0	0.0	0.0	0.0	100.0	94.73684210526315	91.43835616438356	0.0	0.0	24.135252286469914	0.31736086990790663	1.1424576745921196	2411.414930555522	3.3060804939487873	1.258503385835487	11.89322183687689	1167.9796006943434	141.45037037160074	70.73897983865501	58.28442212883934	0.7669281435943626	103.8461466898196	133.75295407870496	4.138395856395574	11.670276315035519	11.241998662940516	0.5658978854971574	0.8681321114794142	2.111732612328183
PU01840_1_12618706	58.9000470447707	0.0	0.0	0.0	0.0	0.0	0.0	100.0	89.47368421052632	88.74172185430463	0.0	0.0	20.079232187808252	0.3610645410816972	1.2997851817760906	2461.414930555522	2.055215551811411	1.0228653405022885	9.666373996896485	867.9796006943434	119.59964024983209	26.458144175222372	42.620279335740754	0.5865898647791351	82.05059517946958	103.54266432701726	4.6074140534537396	9.573489081128429	15.145593603705805	0.36316516252941194	0.8830609806652551	2.1746792567821727
PU01834_1_12618706	65.75987650970752	0.0	0.0	0.0	0.0	0.0	0.0	99.5850622406639	100.0	88.4476534296029	0.0	0.0	13.552673917040263	0.3903865743366206	1.4053406711357381	1586.414930555522	1.4061120905590203	1.2017550946594273	11.35693403390646	917.9796006943434	72.61505262688767	18.81590649374521	26.60627928554536	0.34158564461289925	54.019860578816896	62.32424159731735	2.59339473667456	6.8145585101980455	9.019739477790598	0.12592042092964306	1.021451134351601	1.4220717620314507
PU01636_1_12618706	48.222270410081165	0.0	0.0	0.0	0.0	0.0	0.0	100.0	94.73684210526315	92.50814332247556	0.0	0.0	83.2840293207768	0.25770606725430995	0.9277081777885063	2836.414930555522	2.5127786230031743	0.8432771669540837	7.969213694168819	1167.9796006943434	451.8024702955595	19.588407053605717	247.68010034264918	0.8699204246532467	380.7324187883928	432.15888463053517	6.566254758814311	12.939384377663496	54.3381138314451	0.6123557393639735	0.8451207315348933	2.5111186599891733
PU01444_1_12618706	78.19302315995115	0.0	0.0	0.0	0.0	0.0	0.0	97.86476868327402	90.47619047619048	82.12121212121211	0.0	0.0	14.90618017026121	0.4399795789932996	1.5838690095302823	2586.414930555522	2.4991520860503793	1.1141774992188052	10.52930036820591	2067.9796006943434	91.76203078914453	40.887351061188276	25.964973062845726	0.65483810419435	53.57843168746803	70.13201511305033	4.662592664872347	11.008132978012227	6.128343442959064	0.2869399648876238	1.021451134351601	1.4821497952934193
PU01078_1_12618706	58.9654534093154	0.0	0.0	0.0	0.0	0.0	0.0	100.0	88.88888888888889	89.81132075471699	0.0	0.0	31.569618232134324	0.26735688976515054	0.9624498781337182	1661.414930555522	1.839916540084054	0.9167857604100796	8.66389121250427	267.9796006943434	179.08218335909115	14.511974803093814	90.49654099611777	0.585903246692671	141.34001314876352	169.01208677519526	4.414288913488613	8.883756438395833	18.243298262042696	0.4901359372307186	0.7900896615708696	2.1055427939428117
PU00888_1_12618706	62.16766919827772	0.0	0.0	0.0	0.0	0.0	0.0	100.0	94.73684210526315	89.54703832752612	0.0	0.0	18.75855182922963	0.3465648423874905	1.247588160582908	2011.414930555522	2.0674518983244905	1.0001295104392318	9.451513811672624	1167.9796006943434	98.85248235643562	20.222961084919707	41.482873710394124	0.6034965784180626	75.20844736356224	92.9759602403539	4.414288913488613	11.559919092198305	9.044375716890622	0.3759925060448463	0.8738670502065484	1.6466104024722408
PU00876_1_12618706	81.17799299176339	0.0	0.0	0.0	0.0	0.0	0.0	85.48387096774194	90.0	82.9032258064516	0.0	0.0	11.011307232054241	0.49885197654483004	1.7958019501725921	1761.414930555522	4.635805926830897	1.4321099197473834	13.53385391096126	1817.9796006943434	55.06825419577044	70.02165789021312	16.916916782221744	0.9450276895685513	38.65261729873466	48.088159851316576	5.407503919023551	11.808222843582039	3.9184639772345817	1.481894546891687	1.021451134351601	0.9660573082576207
PU00504_1_12618706	64.48808541095184	0.0	0.0	0.0	0.0	0.0	0.0	100.0	85.0	91.43835616438356	0.0	0.0	19.805876995149493	0.38645610711695905	1.3911915025846873	2161.414930555522	1.5962564491722515	0.970364702306133	9.170227745982773	1467.9796006943434	117.17178134741336	12.2496517349309	39.27787038986633	0.4802455117426457	74.98773291788781	104.92212961248246	4.497056830616524	7.7801842100236795	12.252878554312115	0.13091706942901443	0.9499658016135204	1.6517044090246191
PU00498_1_12618706	48.90790544709298	0.0	0.0	0.0	0.0	0.0	0.0	100.0	94.73684210526315	91.47540983606557	0.0	0.0	47.83034040325963	0.2739576769336226	0.986211849674691	2686.414930555522	1.810303831808121	0.9589546197490288	9.062399158029764	1167.9796006943434	324.9744319498898	15.725904254303183	133.8055189664247	0.551123659105486	205.04372003154606	246.23455345553668	4.24875307923279	8.994113661233047	11.764445292285247	0.2605128119562423	0.8654261355499921	2.296338966991818
PU00300_1_12618706	60.114361047141244	0.0	0.0	0.0	0.0	0.0	0.0	100.0	84.21052631578947	90.64748201438849	0.0	0.0	17.36161137932507	0.32727597429366123	1.1781507551636923	1886.414930555522	2.6047418594538576	0.8531706480393676	8.062709958549634	867.9796006943434	113.52999299378526	22.04385526173376	40.656495092071296	0.8913010616001386	73.05648151823654	83.89907866199295	6.152415173174754	14.208492440291472	12.041979506500867	1.1462189979322444	0.8714880315375403	1.866920277674602
PU00294_1_12618706	90.9968228852653	0.0	0.0	0.0	0.0	0.0	0.0	81.38297872340425	85.71428571428571	89.12280701754386	0.0	0.0	9.041816164171445	0.6255061761592168	2.251740523856132	261.414930555522	2.518010617452995	0.8684528724021894	8.207131409102429	1792.9796006943434	51.426465842142335	21.85073012176863	11.078427006920503	0.8464609769393365	27.837609460687563	48.170927768444486	6.4834868416864	12.139294512093684	4.730261428383571	0.46889806344471574	1.021451134351601	0.40090067897743165
PU31194_2_12618706	61.482595286783635	0.0	0.0	0.0	0.0	0.0	0.0	100.0	91.30434782608695	88.91454965357968	0.0	0.0	16.516806927153798	0.3705415036400304	1.333901009003725	5311.414930555522	1.9389552561566439	1.0031623788809232	9.480175297676613	3567.9796006943434	101.22516264743575	18.181352462431224	34.16199797278367	0.5642767948803382	63.37263521427089	80.6711298940044	4.331520996360701	10.01491797247729	4.045461827844706	0.2278045138800926	0.8930848615288711	1.7285154418716997
PU30900_2_12618706	88.48525326468506	0.0	0.0	0.0	0.0	0.0	0.0	80.90452261306532	96.0	84.13926499032883	1.8867924528301887	1.0869565217391304	8.832833525584125	0.6175524736139317	2.223108233690931	5511.414930555522	2.565679129749521	0.8792096861445037	8.308786417372731	4767.979600694343	44.50155010910708	21.023050950489516	10.96175798926971	0.8519331501245007	28.803235160513196	40.197618418455676	6.180004478884058	13.270456046175141	1.2400660233305016	0.38611890228401885	1.021451134351601	0.7502717164442378
PU30872_2_12618706	28.490099492469522	0.0	0.0	0.0	0.0	0.0	0.0	100.0	83.33333333333334	90.19607843137256	0.0	0.0	71.87838519597163	0.16386175332082842	0.5898809065775037	6436.414930555522	3.2611744932515383	0.7813072723885977	7.383580225422998	3267.9796006943434	506.0982239314694	23.754392215710595	336.18222270806905	1.2185625038095416	435.0557617300121	474.5360582000259	9.021702966942351	17.38126259686141	40.92862689334778	1.1456969943405977	0.7388475747043217	2.950644834837438
PU30540_2_12618706	37.31034934515873	0.0	0.0	0.0	0.0	0.0	0.0	100.0	88.0	90.89108910891089	0.0	0.0	55.32053632862075	0.1877772180761656	0.6759734556025326	7661.414930555522	2.277289869248319	0.7734509514965366	7.309335715441849	3992.9796006943434	389.61617522678864	15.78108286572179	225.7862607064253	0.8595698547360322	316.89076537706376	355.1571323958682	6.069647256046842	11.228847423686657	24.030445273479224	0.528254059316376	0.762598450623145	2.9690408086803397
PU30520_2_12618706	73.54897007908903	0.0	0.0	0.0	0.0	0.0	0.0	97.22921914357683	92.85714285714286	83.53982300884955	0.0	0.0	8.348959294395847	0.5196273465674065	1.8705905683524926	5486.414930555522	1.8191744306477673	0.9108864670063996	8.608141179631522	5992.979600694343	52.66798459906101	16.884655094093944	12.313864627816042	0.5830499112218138	27.94796668352478	41.549494398211564	4.331520996360701	8.71822060414001	0.9645645726829682	0.32349785774834067	1.021451134351601	0.4290907064186211
PU30516_2_12618706	79.27809037158858	0.0	0.0	0.0	0.0	0.0	0.0	99.10913140311804	88.88888888888889	85.74181117533719	0.0	0.0	13.736897704224111	0.4579862391157477	1.6486906337482659	6786.414930555522	2.0116717896259066	1.0030288595535215	9.478913501325351	5592.979600694343	78.10532446303914	22.236980401698887	22.987421806214982	0.5855167681719147	47.92262401706075	66.13156578520127	4.165985162104878	11.09090089514014	1.7044537708420966	0.3301947339753966	1.021451134351601	1.3261199857331125
PU30496_2_12618706	58.709680460466245	0.0	0.0	0.0	0.0	0.0	0.0	100.0	84.0	90.06085192697769	0.0	0.0	23.237043414162603	0.3055595460468122	1.099974450307516	7136.414930555522	2.527295169116705	0.8802318432379608	8.31844609822973	4092.9796006943434	150.83073431276404	22.457694847373315	58.28261686937082	0.8382132698226673	99.98364389051707	124.45535805466957	5.297146696186335	12.691080626279762	5.167203346403421	0.17494033363787834	0.900184568160513	2.5334050319297154
PU30164_2_12618706	70.74495336389525	0.0	0.0	0.0	0.0	0.0	0.0	99.5085995085995	87.5	89.6328293736501	0.0	0.0	14.43497138867027	0.42434585200012026	1.5275896345997224	5736.414930555522	1.9341456545551479	1.0317342244792933	9.750187521572872	3867.9796006943434	83.01622087929522	19.064210245128944	26.070538155453814	0.5472893278388492	54.599235998712274	75.20844736356224	4.24875307923279	9.628667692547037	5.280249289592206	0.2761635404823452	1.021451134351601	1.5136412918561106
PU30160_2_12618706	75.95996184321018	0.0	0.0	0.0	0.0	0.0	0.0	100.0	84.0	88.43683083511777	0.0	0.0	21.00423042166772	0.3048408929974204	1.097387393207865	6036.414930555522	1.8741111334361567	0.8613106487570588	8.139635325121906	3867.9796006943434	129.7249154451466	15.256886057245017	52.80652373799268	0.6352302397872552	89.96872591803978	107.59829226628493	4.800539193418866	9.65625699825634	12.643481581123766	0.355956140327881	0.8138042090649935	1.8264779395545507
PU30153_2_12618706	79.16094968694965	0.3105590062111801	0.0	0.0	0.0	0.0	0.0	90.99378881987577	91.30434782608695	86.49237472766885	0.0	0.0	8.504790770492757	0.5704021128065474	2.053373094069543	3611.414930555522	2.104834277143922	0.9354276710098891	8.84006267197124	3617.9796006943434	59.26182866358462	17.850280793919577	11.427113428069667	0.6569061611256203	26.59609070376889	37.21797340185086	4.772949887709562	10.511525475244758	3.1657368613420753	0.4314169077113349	1.021451134351601	0.4660026978818941
PU30109_2_12618706	35.06218986377308	0.0	0.0	0.0	0.0	0.0	0.0	100.0	87.5	90.20833333333333	0.0	0.0	133.55864778565197	0.19754625246749952	0.7111407032754182	6936.414930555522	7.469850226693179	0.6891842913890345	6.512991348481015	3567.9796006943434	857.3928535280351	69.8837113616666	518.1520825496191	3.164260022470555	712.1903375799691	795.2341477649735	17.65715565395445	33.60377435393206	89.45036743393587	4.706763421992797	0.7597478052575624	2.9039059423444558
PU29839_2_12618706	37.08296372271483	0.0	0.0	0.0	0.0	0.0	0.0	100.0	84.0	91.22055674518201	0.0	0.0	86.59584800947229	0.19506948806512592	0.7022246749683703	6661.414930555522	3.359874554304485	0.7550581086414182	7.135518018367068	3092.9796006943434	564.6979092580308	27.120287512245664	340.2215001911392	1.2990872699783413	471.2529308206187	503.8083115575972	9.021702966942351	15.919029394268309	48.5424147427804	1.535707927275094	0.7750740487125082	2.777866506086859
PU29455_2_12618706	71.53070442030977	0.0	0.0	0.0	0.0	0.0	0.0	99.74093264248705	83.33333333333334	89.28571428571429	0.0	0.0	11.62968178627772	0.3609351199854673	1.2993192827360325	5211.414930555522	2.5446003594855062	0.9760174903423863	9.223648231671312	3117.9796006943434	67.31790593070134	27.147876817954966	24.694072532187835	0.7611278689574354	45.90860470028157	59.97915061202652	4.966075027674689	14.677510637349636	2.3540221387415987	0.7201402108530651	0.9613179729021035	1.275054807124924
PU29435_2_12618706	76.7692666028092	0.0	0.0	0.0	0.0	0.0	0.0	100.0	87.5	89.49771689497716	0.0	0.0	18.042058560246467	0.34582808805267884	1.2449359412203294	5311.414930555522	2.3237918317771533	0.9601882729028471	9.074057537969985	3617.9796006943434	108.97775755175012	17.629566348245145	39.983412219256245	0.7065395274761049	73.93933930093426	97.2247133195867	5.18678947334912	13.10492021191932	7.251528523856514	0.1930150614221452	0.854295951045342	1.5192030250825488
PU29431_2_12618706	51.29028561688656	0.0	0.0	0.0	0.0	0.0	0.0	100.0	91.30434782608695	90.74492099322799	0.0	0.0	38.78766798161553	0.23804250002932267	0.856921904444336	6011.414930555522	2.2070455827786386	0.815905448030381	7.710543015265464	3267.9796006943434	222.78364360262842	13.546349103268179	124.88008815572059	0.7897090409468666	191.46978162256858	212.27211812738366	5.600629058988678	11.477151175070393	25.880739236992305	0.19619061837727186	0.779666435227868	2.721930558554762
PU29407_2_12618706	78.97217314156299	0.0	0.0	0.0	0.0	0.0	0.0	100.0	91.66666666666666	88.78923766816143	0.0	0.0	14.502435662302656	0.31784443924080275	1.1441984610215394	4761.414930555522	6.046162951586533	0.9018195425415231	8.522456114932714	3967.9796006943434	94.07953246872606	52.364502236258666	34.968770248087765	1.9572930126012693	63.37263521427089	78.02255654591123	11.421972563651785	32.776095182652945	1.8236560932405728	3.129800699021415	0.8367235085606207	0.9775873454005188
PU29103_2_12618706	65.38788956568705	0.0	0.0	0.0	0.0	0.0	0.0	100.0	88.0	89.47368421052632	0.0	0.0	13.16464864872164	0.36893136789379893	1.3281047306504703	5636.414930555522	2.0227118090328324	1.0168845857421767	9.60985413058977	4167.979600694343	73.82898207809704	27.97555598923408	27.3475056404074	0.580708236596313	51.53682306497955	65.55219036530589	4.303931690651397	8.58027407559349	5.674787235313112	0.4044785083400665	0.9379777083185671	1.158520326789374
PU28695_2_12618706	36.15114639005601	0.0	0.0	0.0	0.0	0.0	0.0	100.0	83.33333333333334	89.13043478260869	0.0	0.0	48.57809085138351	0.21180131800600624	0.7624570770646839	6311.414930555522	3.00474708113912	0.7298385514890877	6.897185892115902	2942.9796006943434	306.57236504178417	27.61689501501313	175.7785244033422	1.2019233220239334	257.9600083819908	278.8451128039338	8.13884518424463	13.932599383198433	38.07470648912762	1.4323844010980902	0.7964979334653272	2.8000721056903046
PU28315_2_12618706	73.14586438812266	0.0	0.0	0.0	0.0	0.0	0.0	100.0	88.0	87.34439834024896	0.0	0.0	15.31516688195025	0.3469952951135108	1.249137734166235	6136.414930555522	2.3343785444791405	0.9472916976020878	8.952181162654481	4167.979600694343	88.94792160679555	19.80912149928015	33.826119373229986	0.7194211347458682	61.993169928805706	76.53273403760882	5.7109862818258925	12.497955486314634	5.267684473205592	0.368398376235998	0.9410986017327623	1.5974409436396446
PU27963_2_12618706	68.98640189995716	0.35842293906810035	0.0	0.0	0.0	0.0	0.0	100.0	90.0	94.95268138801262	0.0	0.0	36.58396299632424	0.4528931191292114	1.6303560671146244	2536.414930555522	1.5989609375163767	0.8610535628623317	8.137205788887412	1467.9796006943434	251.3661643174672	12.139294512093684	61.90832539726958	0.5421298571878203	144.0437651082753	227.55659349033797	4.303931690651397	8.00089865569811	15.245430666649117	0.3047508366280572	0.8824852987657142	1.1963429391161289
PU27959_2_12618706	50.40216840171878	0.0	0.0	0.0	0.0	0.0	0.0	100.0	90.9090909090909	91.56327543424318	0.0	0.0	29.305384384143544	0.3297170966464704	1.1869384767482547	4936.414930555522	2.21862402939936	0.8789202083348802	8.306050768152035	2667.9796006943434	183.68959741254488	21.54724775896629	68.11770151034357	0.7369362204696076	124.97955486314635	158.5005612999505	5.462682530442158	11.09090089514014	33.732200253407385	0.31994694846757205	0.8448555759977293	2.212767264571759
PU27939_2_12618706	54.393465178879644	0.0	0.0	0.0	0.0	0.0	0.0	100.0	95.23809523809523	90.60773480662984	0.0	0.0	19.605361787547935	0.31584667640089503	1.1370067757670534	3586.414930555522	2.1517445247163587	0.9796446585032268	9.257926022309034	2667.9796006943434	122.91035693494855	18.208941768140527	47.5721281021619	0.6412358162904603	84.3956861647604	103.12882474137771	4.7177712762909545	13.132509517628622	3.9276135607764653	0.167403860163224	0.8515946789994517	1.4965955780530773
PU27911_2_12618706	30.76858555125747	0.0	0.0	0.0	0.0	0.0	0.0	100.0	87.5	87.6068376068376	0.0	0.0	95.95515718424929	0.18921860783419073	0.681162270441653	6461.414930555522	5.045100960358056	0.6194020132952823	5.853528590579368	3567.9796006943434	644.8724316492677	37.30074131897877	388.649853466498	2.377896179641688	526.8729711305753	591.5147144074741	12.222062429221596	21.18858678474534	72.0962463442956	1.5968355728718286	0.7807377858125236	2.782643935960841
PU27531_2_12618706	68.78236509517163	0.0	0.0	0.0	0.0	0.0	0.0	98.76237623762377	88.0	87.68267223382045	0.0	0.0	10.590047495537235	0.46149614372235936	1.6613258318307307	5661.414930555522	1.999105949232325	0.8966097489251001	8.473222054935864	4117.979600694343	61.16549075752659	19.09179955083825	17.586680001746522	0.650920568599168	36.61100867624618	47.26048068003746	4.165985162104878	10.23563241815172	3.640239026335407	0.3302938638384927	1.021451134351601	1.16139506705436
PU27511_2_12618706	93.53098451229081	0.547945205479452	0.0	0.0	0.0	0.0	0.0	69.58904109589041	93.10344827586206	75.69573283858998	0.7352941176470588	0.4	7.600479011994758	0.6619015223645073	2.3827590158451954	4686.414930555522	2.9667734274267823	0.9531146379644099	9.007209637151613	7167.979600694343	51.509233759270245	50.488429448026004	8.800383824156487	0.9087300324609827	23.368141935780343	31.865648094245923	5.7385755875351965	13.408402574721661	1.259233995321488	0.41490197653030825	1.021451134351601	0.3727211143580576
PU27204_2_12618706	70.33583510343391	0.0	0.0	0.0	0.0	0.0	0.0	99.46808510638297	88.46153846153845	81.63716814159292	0.0	0.0	12.685247102235632	0.42930655999130823	1.545447535347183	4961.414930555522	2.5976409046419366	0.99225837203487	9.377129271904629	4767.979600694343	76.75344848328325	38.928510355827704	22.64568368042448	0.7642755790504563	48.115749157025874	56.475308786944936	5.379914613314247	9.490721164000517	5.571642332305406	0.3489390283995758	1.021451134351601	1.1413608961822166
PU27132_2_12618706	98.44300962691617	0.0	0.0	0.0	0.0	0.0	0.0	72.11538461538461	92.0	82.4524312896406	0.0	0.0	8.487909316779463	0.6829618260523973	2.458573357999138	3361.414930555522	2.6559655075752695	0.9366339243893822	8.851462116100878	4467.979600694343	51.509233759270245	20.60921136484996	9.524854087089597	0.8278433933369083	26.59609070376889	39.011278272955614	5.986879338918931	13.849831466070523	3.4424072512315225	0.3175397709494635	1.021451134351601	0.3211641407455038
PU26820_2_12618706	67.86926571738208	0.0	0.0	0.0	0.0	0.0	0.0	96.12590799031477	88.0	89.75409836065575	0.0	0.0	10.440068490427702	0.48230690403738413	1.7362418504403858	5886.414930555522	2.333504436397595	0.8731076492750222	8.251120399972734	4192.979600694343	59.73084686064279	23.671624298582685	16.589523005416677	0.7802548520562459	36.36270492486245	48.170927768444486	6.207593784593361	11.31161534081457	2.9661167126387546	0.3512226810150099	1.021451134351601	1.1259998659182555
PU26752_2_12618706	85.31447034246632	0.0	0.0	0.0	0.0	0.0	0.0	93.59331476323119	88.46153846153845	84.35517970401692	0.0	0.0	9.83930652966597	0.5697920071493731	2.051176793402252	4536.414930555522	2.0315469801024086	0.9831488215883292	9.2910413793218	4867.979600694343	51.2057513964679	23.395731241489646	13.234336342321734	0.6032582184124298	32.25189837417618	47.150123457200245	4.6350033591630435	11.035722283721531	4.803396370790655	0.4525956354347056	1.021451134351601	0.6025545560983792
PU26445_2_12618706	88.24182723757337	0.0	0.0	0.0	0.0	0.0	0.0	81.56862745098039	91.66666666666666	75.52447552447552	0.7462686567164178	0.3861003861003861	7.707623126778007	0.6263927509887872	2.2549320774286845	1936.414930555522	2.0185458099093205	0.939905815157923	8.882382432386283	3942.9796006943434	39.75618952710682	18.7331385766173	9.430349271507225	0.6269745517235195	25.07867888975718	35.09359686223447	4.938485721965385	9.821792832512163	1.9040517734011317	0.26653648492462595	1.021451134351601	0.24261173355873564
PU26441_2_12618706	70.61978610465269	0.0	0.0	0.0	0.0	0.0	0.0	99.50248756218906	88.0	85.16260162601627	0.0	0.0	11.756701640498365	0.43480167933444486	1.5652292471511233	5611.414930555522	2.0031619921498	0.9263626449720367	8.754395547958163	4192.979600694343	68.11799579627116	21.76796220464072	20.722794203031285	0.6312925693604153	42.73583454371163	56.971916289712404	4.883307110546777	9.628667692547037	3.2325044489035517	0.5390463465497215	1.009932555309376	0.9656549989246089
PU26421_2_12618706	81.97786704413909	0.25	0.0	0.0	0.0	0.0	0.0	98.25	87.5	88.18565400843882	0.0	0.0	10.948051161788136	0.5084764324032054	1.8304487340132236	5561.414930555522	1.9926320050663087	0.8879925892181934	8.391787397586887	3567.9796006943434	81.99541656805098	13.877420771779827	16.501370664527432	0.6551087503685562	36.22475839631593	53.05423487899126	4.6901819705816505	9.904560749640074	3.678624743705737	0.4038071108361744	1.021451134351601	1.2311363546094727
PU26061_2_12618706	81.17749775979982	0.0	0.0	0.0	0.0	0.0	0.0	86.07954545454545	88.88888888888889	88.01652892561982	0.0	0.0	7.990514744765626	0.5482392213984634	1.9735895801547214	4361.414930555522	2.764775550239637	0.9614437384507533	9.085922051357759	5367.979600694343	43.977353300630305	42.321994958072075	11.170141770344983	0.8395211563780849	27.53412709788522	36.88690173333922	5.904111421791019	11.973758677837862	3.6043818533039085	0.5119348948281935	1.021451134351601	0.47271656921303307
PU26041_2_12618706	72.62044793276016	0.0	0.0	0.0	0.0	0.0	0.0	100.0	80.76923076923077	86.29856850715747	0.0	0.0	19.02593221954722	0.34060134201184006	1.2261203382468657	6561.414930555522	2.8082072878080044	0.9139989446567939	8.637554995736503	3942.9796006943434	124.31741152612305	42.321994958072075	42.81082729286695	0.8969724580239711	76.83621640041116	103.26677126992423	5.628218364697981	12.166883817802988	5.691518827887915	0.4973810852608867	0.9446568585524204	2.051408268982411
PU25989_2_12618706	79.7527663269156	0.25125628140703515	0.0	0.0	0.0	0.0	0.0	96.73366834170854	88.0	90.39665970772442	0.0	0.0	11.149368857499011	0.5267525296274389	1.8962402966008745	5511.414930555522	2.1485703807331835	0.9346602229450756	8.83281006527519	4167.979600694343	72.20121304124812	23.947517355675725	16.221749238571153	0.6711065293370633	37.96288465600207	51.37128723072373	4.552235442035132	11.504740480779697	2.5403425737197165	0.13483596956948987	1.021451134351601	0.944422933965501
PU25685_2_12618706	58.400483866892614	0.0	0.0	0.0	0.0	0.0	0.0	100.0	100.0	76.39484978540773	0.0	0.0	16.243202784374578	0.38440620269663633	1.383812114451999	163.585069444478	2.6506870106742095	0.7718191686178044	7.293914894183195	692.9796006943434	90.7688157836096	19.864300110698757	32.384359309774645	1.0026250009510287	62.76567048866621	88.83756438395832	7.118040873000388	12.663491320570458	8.27666813247443	0.7635272137707465	0.8750354525653107	0.7578875398975913
PU25633_2_12618706	40.93971010585981	0.0	0.0	0.0	0.0	0.0	0.0	100.0	83.33333333333334	88.37209302325581	0.0	0.0	70.41747391461794	0.2315189820465157	0.8334380918780286	5636.414930555522	2.645518558811988	0.8284304789892704	7.8289081888394145	3267.9796006943434	427.63423849420934	23.037070267268696	233.10300237532715	0.9322886220935592	336.20327937357644	362.7166021602174	6.593844064523615	12.663491320570458	42.02087634258111	1.054572471878025	0.7955561052708029	2.5720309775050887
PU25613_2_12618706	38.19878533678565	0.0	0.0	0.0	0.0	0.0	0.0	100.0	86.36363636363636	90.18087855297158	0.0	0.0	99.16550040593944	0.2722463813195733	0.9800514090118778	4736.414930555522	2.7853908610782088	0.8163861406699848	7.715085700062745	2367.9796006943434	517.1063569094816	28.582520714838765	279.1595707488441	0.996061521203358	426.420309043	497.04893165881776	6.7042012873608305	14.015367300326345	19.597982484070624	0.5445179637572819	0.7562598653375265	2.708141272358019
PU25301_2_12618706	35.34476420639644	0.0	0.0	0.0	0.0	0.0	0.0	100.0	84.0	88.63157894736841	0.0	0.0	148.44904028535208	0.21304195009146557	0.7669231905076851	6711.414930555522	71.94821089961759	2.8926201645062064	27.336099126548383	3867.9796006943434	821.0301486031726	1668.82192374437	534.0307876169638	7.26146469018037	732.4684772763073	787.7574459177522	11.201258117977355	137.14643868094933	88.09894900712787	23.820525404396136	0.7404085020692704	2.735934298907916
PU25277_2_12618706	70.5440255231528	0.0	0.0	0.0	0.0	0.0	0.0	99.03381642512078	84.0	87.5	0.0	0.0	13.061913982071298	0.42909834588112444	1.5446979917496788	5911.414930555522	2.6203020704946205	0.8830740489848357	8.3453057664945	3667.9796006943434	75.34639389210875	21.82314081605933	23.32942361061823	0.8662632250557398	48.63994596550265	58.29620296375899	5.959290033209627	14.511974803093814	3.4165953593579155	0.47728957910317005	1.021451134351601	1.3874371439772841
PU25257_2_12618706	79.6989290834032	0.0	0.0	0.0	0.0	0.0	0.0	81.20104438642298	80.76923076923077	82.27091633466136	0.0	0.0	8.695538798437523	0.5829099943006631	2.098399833534897	5136.414930555522	2.7216684623860914	1.0288245075488862	9.7226898530522	4767.979600694343	51.978251956328414	45.3844078918048	11.432705740024339	0.7723062689752304	28.113502517780603	39.149224801502136	4.6901819705816505	10.511525475244758	0.70085432974686	0.7236068022515143	1.021451134351601	0.72199514421644
PU25253_2_12618706	32.350044080039304	0.0	0.0	0.0	0.0	0.0	0.0	100.0	86.95652173913044	89.93135011441647	0.0	0.0	59.04507572008162	0.17530394997535212	0.6310713198314951	5986.414930555522	3.7694108853358177	0.7944953487712775	7.508211370468953	2967.9796006943434	417.1227130189646	45.3844078918048	258.1344760058647	1.385089259321319	341.88667634969306	374.4420570866716	7.862952127151591	13.270456046175141	7.999590327112627	1.345553430530839	0.779519093084184	2.9488996449609153
PU25236_2_12618706	76.4773660524219	0.27100271002710025	0.0	0.0	0.0	0.0	0.0	97.289972899729	80.76923076923077	84.8360655737705	0.0	0.0	10.466331051943554	0.5440878493111498	1.9586451829370837	4786.414930555522	2.5096390328784257	1.0453056169102772	9.878441114398806	4567.979600694343	74.07728582948079	35.3143113079089	14.742782897198481	0.7009121955200148	35.148775473653075	50.322893613770184	4.7177712762909545	10.759829226628494	2.9002694579850434	0.6197701820641566	1.021451134351601	0.6193388055718717
PU24505_2_12618706	78.47003532664117	0.0	0.0	0.0	0.0	0.0	0.0	90.72847682119205	91.66666666666666	87.527352297593	0.0	0.0	7.504960535655767	0.543869982512753	1.9578608909229498	3111.414930555522	2.0857261136127687	0.941245193503828	8.895039946041505	4217.979600694343	39.949314667071945	17.215726762605588	10.575656907721344	0.6469193586921339	24.692428609826926	34.45904283092048	4.7177712762909545	11.008132978012227	2.158074820231786	0.4483278015480415	1.021451134351601	0.3460621373910591
PU24501_2_12618706	82.61950077015538	0.0	0.0	0.0	0.0	0.0	0.0	99.7752808988764	88.0	89.91596638655463	0.0	0.0	31.9988840537133	0.3777140365464994	1.359721190513934	6686.414930555522	2.4484889825238563	0.9699674079861839	9.16647319948344	4167.979600694343	196.87728554159213	37.79734882174625	64.92706009684098	0.7369476743631317	117.97187121298317	155.21743392054333	4.855717804837473	10.621882698081974	18.850220294123968	0.5735600270252824	0.9957275828846035	2.3050757517421476
PU24172_2_12618706	87.85299490245696	0.43103448275862066	0.43103448275862066	0.43103448275862066	0.43103448275862066	0.0	0.0	97.84482758620689	95.45454545454545	75.71428571428571	0.0	0.0	10.466402690921553	0.5974490773389186	2.1507386332218497	1361.414930555522	1.9274098857626865	0.9057347082917735	8.559455566280999	3017.9796006943434	99.10078610781935	15.146528834407802	13.426121568474619	0.6212533046485051	30.017164611722567	41.852976761013906	4.800539193418866	9.683846303965645	4.211788959155308	0.3857217521300809	1.021451134351601	0.4519620646660839
PU23792_2_12618706	78.58204690721382	0.0	0.0	0.0	0.0	0.0	0.0	80.77994428969359	95.83333333333334	84.92569002123143	0.0	0.0	8.036894163352825	0.5740070391061527	2.0663503578340334	4536.414930555522	2.5933341455292696	0.8662186433492677	8.186017296848252	4642.979600694343	38.04565257312998	23.947517355675725	10.730626061810856	0.8740305077895508	28.444574186292247	35.17636477936238	6.317951007430577	13.849831466070523	1.3226333823186918	0.4044082537041794	1.021451134351601	0.6622770550248833
PU23412_2_12618706	75.70496991075974	0.0	0.0	0.0	0.0	0.0	0.0	98.28571428571429	100.0	89.81042654028435	0.0	0.0	9.932780179169807	0.4791642499866714	1.7249287063849559	4311.414930555522	1.9255696479536273	1.1016850667213203	10.411243259542541	3867.9796006943434	59.75843616635209	24.94073236121066	15.88694697305778	0.5102669139274673	33.96243532815301	51.978251956328414	3.696966965046713	9.87697144393077	2.6403367035471894	0.2478617867777115	1.021451134351601	0.9178886430816188
PU23032_2_12618706	71.83738691819221	0.47619047619047616	0.0	0.0	0.0	0.0	0.0	99.52380952380952	100.0	79.1044776119403	0.0	0.0	8.601799676055029	0.45321024925402215	1.6314976941370092	811.414930555522	2.2401074176575606	0.9499509677356437	8.977312036340264	3142.9796006943434	59.92397200060792	22.071444567443063	14.54600161346863	0.6884355597449915	30.541361420199337	40.52869008696732	5.324736001895639	10.925365060884316	5.620684361985056	0.35751141981639534	1.021451134351601	0.3418692687180023
PU23028_2_12618706	79.20406496795444	0.0	0.0	0.0	0.0	0.0	0.0	84.34782608695652	96.0	79.49260042283298	0.0	0.0	8.832855463314798	0.556345263231307	2.002770271854944	4186.414930555522	2.8504249393914094	0.8310551270249469	7.853711873663274	5492.979600694343	54.48887877587506	27.561716403594524	12.167763476825591	1.0013258229909079	28.996360300478322	36.14199047918802	6.290361701721273	14.456796191675206	2.61978056891717	0.6596404985723424	1.021451134351601	0.48991250166695216
PU23008_2_12618706	99.27505518869214	0.0	0.0	0.0	0.0	0.0	0.0	72.36024844720497	96.0	84.69601677148847	0.0	0.0	8.016715848387953	0.6938735827868019	2.4978542568324444	3611.414930555522	2.3932366855240588	0.8982081237583209	8.488327160479427	5067.979600694343	47.67432026567702	20.664389976268566	8.854624873361162	0.7778651470817601	24.830375138373444	34.51422144233909	5.18678947334912	11.559919092198305	3.3125033419620946	0.36555968432609137	1.021451134351601	0.37212709781062075
PU22956_2_12618706	87.86060741246085	0.0	0.0	0.0	0.0	0.0	0.0	81.26984126984127	100.0	83.10185185185185	0.0	0.0	9.100460328011915	0.5984482460955141	2.154335510223467	3436.414930555522	2.8690318266597323	0.9722833014676417	9.18835906426184	4167.979600694343	41.27360134111853	30.32064697452491	11.654423412389852	0.8614660746477557	31.7001122599901	37.79734882174625	5.7109862818258925	13.491170491849573	2.0822146267926174	0.4541148450426052	1.021451134351601	0.4926959174647301
PU22652_2_12618706	75.03905473132427	0.0	0.0	0.0	0.0	0.0	0.0	97.85522788203754	95.65217391304348	89.53488372093024	0.0	0.0	10.32799649247469	0.4626366221167235	1.6654314050689372	4886.414930555522	2.4268295378084495	0.8325609193489614	7.8679420476551245	3567.9796006943434	53.82673543885177	24.19582110705946	17.10921577005492	0.8509790948818724	36.7489552047927	44.99815761187455	5.7661648932445	10.870186449465708	2.0612599525200124	0.1410120069586642	1.021451134351601	1.250033948559244
PU22628_2_12618706	75.3393643919692	0.2570694087403599	0.2570694087403599	0.2570694087403599	0.0	0.0	0.0	88.94601542416453	88.88888888888889	83.13253012048193	0.0	0.0	9.806702946538996	0.5629972415707069	2.026716524924118	5286.414930555522	2.420194142012519	0.9360792186279001	8.846219985845407	5642.979600694343	87.84434937842339	38.56984938160675	13.349677780049927	0.7548023468406718	29.41019988611788	42.487530792327895	5.600629058988678	10.0976858896052	2.2340687936891395	0.400308225814402	1.021451134351601	0.7099659771320175
PU22624_2_12618706	64.30769035135832	0.0	0.0	0.0	0.0	0.0	0.0	100.0	87.5	88.01742919389977	0.0	0.0	18.85928937540283	0.2948831639739385	1.0615408695085609	6011.414930555522	2.9800076403248608	0.9569364471422929	9.043326841826909	3492.9796006943434	100.2043583361915	46.95699831723512	49.01504171752648	0.9091382324557736	83.20934601926035	95.90042664554011	5.7661648932445	13.022152294791407	3.890606809643188	0.2098459313040989	0.8307258601391703	1.9488378555332908
PU22576_2_12618706	59.40133679827384	0.0	0.0	0.0	0.0	0.0	0.0	99.76415094339623	95.65217391304348	91.70305676855895	0.0	0.0	16.218080166914326	0.3918943259078857	1.4107683798336315	6161.414930555522	1.5289065770975783	1.11830427467742	10.568299592643996	3867.9796006943434	85.19577603033022	14.042956606035649	31.716444608417063	0.39913205134599483	60.39299019766608	76.44996612048091	3.3383059908257633	8.13884518424463	3.8540092875911	0.1467309967746247	0.9837879647442312	2.0110414726614856
PU22280_2_12618706	49.080785453681266	0.0	0.0	0.0	0.0	0.0	0.0	100.0	86.95652173913044	90.09661835748793	0.0	0.0	38.06926571551597	0.2334661303848926	0.8404475715388121	5336.414930555522	2.4816633667097507	0.9246960536549504	8.73864577686608	2967.9796006943434	237.9025831313269	27.423769875048006	124.96967633936292	0.7835009112394734	184.98629478088216	223.5285548567796	5.0488429448026	11.366793952233177	15.89820942336191	0.501062026085117	0.7899572217437936	2.598338658014935
PU22256_2_12618706	73.61227386048256	0.0	0.0	0.0	0.0	0.0	0.0	99.15254237288136	95.65217391304348	87.21461187214612	0.0	0.0	10.375883799928946	0.46189362903822306	1.6627567270440502	4411.414930555522	1.8669994597882866	0.9534192239208525	9.010088062739609	4092.9796006943434	64.11754646842209	14.098135217454256	17.21619437795659	0.5716838558794534	38.07324187883928	49.55039305390967	4.11080655068627	10.180453806733112	2.3990964250858595	0.38623866613111796	1.021451134351601	0.8198949939224159
PU22204_2_12618706	78.75324092785968	0.0	0.0	0.0	0.0	0.0	0.0	95.3416149068323	87.5	83.4862385321101	0.0	0.0	8.962421724764532	0.5493622986960437	1.9776325117176239	3611.414930555522	2.1779353845357603	0.9910235623470711	9.365459962383012	3567.9796006943434	53.10941349040987	20.581622059140656	12.503182031806158	0.6415886179687232	30.40341489165282	38.51467077018815	4.993664333383993	11.559919092198305	1.7114473780165291	0.36047239328267183	1.021451134351601	0.6070037504900617
PU21900_2_12618706	54.28328104077405	0.0	0.0	0.0	0.0	0.0	0.0	100.0	90.9090909090909	92.24598930481284	0.0	0.0	26.41796578163835	0.2967715927689308	1.0683389664837353	4261.414930555522	2.193085670631236	0.8736581217802475	8.256322524729356	2667.9796006943434	165.25994119872993	21.657604981803505	68.22304128496323	0.7328409329033833	114.5783866107388	129.31107585950704	5.0488429448026	10.95295436659362	21.254433261038216	0.578337112691267	0.8394041864410055	1.9766904415083981
PU21896_2_12618706	89.37270158333011	0.32894736842105265	0.32894736842105265	0.32894736842105265	0.0	0.0	0.0	78.28947368421052	88.88888888888889	72.84768211920529	0.0	0.0	8.080937711887692	0.6420010894153718	2.31112005683603	3161.414930555522	2.455053788132191	0.870456552276868	8.226066764785893	4892.979600694343	69.82853275024799	21.68519428751281	9.64672779727122	0.8233975170675192	25.60287569823395	32.776095182652945	5.959290033209627	10.897775755175012	2.793138523211364	0.5260067451988368	1.021451134351601	0.4708175646431202
PU21876_2_12618706	77.96515369725802	0.0	0.0	0.0	0.0	0.0	0.0	84.04907975460122	78.57142857142857	72.35421166306696	0.8064516129032258	0.5128205128205128	8.160932807034243	0.5468288221277876	1.9685123270217495	3711.414930555522	2.6903845603294023	0.9555057128918103	9.029805988389308	5242.979600694343	42.70824523800233	25.29939333543161	11.437798331037175	0.8220092680392007	26.15466181242003	34.04520324528092	5.793754198953804	13.435991880430965	3.4960194454628266	0.5718064987839436	1.021451134351601	0.5471665328358541
PU21852_2_12618706	35.0510888560812	0.0	0.0	0.0	0.0	0.0	0.0	100.0	86.95652173913044	89.30232558139535	0.0	0.0	100.43191429040431	0.2276403368878867	0.8194754759771423	5736.414930555522	3.144697246434786	0.7507429207118483	7.094738241457595	2967.9796006943434	602.6607939140329	28.830824466222502	338.1244305114326	1.222878290112514	505.1877768430624	570.8227351254963	7.531880458639945	16.71911925983812	83.02952866204909	1.0920766843266099	0.7990921569976461	2.8781826270961455
PU21520_2_12618706	75.7704080647581	0.26666666666666666	0.26666666666666666	0.26666666666666666	0.0	0.0	0.0	99.46666666666667	95.65217391304348	87.99076212471132	0.0	0.0	14.436940304123395	0.46917340869009005	1.6889629828279733	4936.414930555522	2.271473530420655	0.8889125914768535	8.40048168564032	3567.9796006943434	131.214737953449	22.76117721017566	23.582823519939684	0.7460093359704794	49.93664333383993	64.64174327689886	4.772949887709562	10.566704086663366	2.2552296895280994	0.4053398500422467	1.021451134351601	1.3946326399165636
PU21516_2_12618706	73.54016317800267	0.0	0.0	0.0	0.0	0.0	0.0	98.48866498740554	88.88888888888889	86.5424430641822	0.8620689655172413	0.5952380952380952	11.445212343309056	0.48893233648724976	1.7600925417749451	5486.414930555522	2.20585433366267	0.875711581433321	8.275728313749832	5392.979600694343	69.05603219038748	21.740372898931415	17.94027613622072	0.7353792591341921	39.894136055653334	57.992720600956645	5.54545044757007	10.677061309500582	1.8605427361742066	0.31756307988669846	1.021451134351601	0.8977245295958463
PU21472_2_12618706	41.90484917285308	0.0	0.0	0.0	0.0	0.0	0.0	100.0	90.9090909090909	90.88669950738915	0.0	0.0	172.04407899690815	0.20815135776856508	0.7493176970067997	5236.414930555522	3.2345873590122607	0.7312298098475856	6.910333686930168	392.9796006943434	1038.1855738411032	22.899123738722178	633.4531681130499	1.2913995696043261	901.9771715542701	1013.5483238426948	8.276791712791148	16.80188717696603	49.78870370661733	1.7789987368687603	0.7727935236318625	3.049278523096742
PU21444_2_12618706	76.51148037644997	0.0	0.0	0.0	0.0	0.0	0.0	100.0	86.95652173913044	88.97058823529412	0.0	0.0	24.03336801999332	0.34975939575102954	1.2590881353848689	5036.414930555522	1.7745453667393403	0.8971878593822354	8.47868536635029	2967.9796006943434	137.78099271226333	13.573938408977483	52.662233793913174	0.5774300201338272	96.86605234536574	125.89000195155337	4.7453605820002585	8.938935049814441	8.338243807088261	0.4122589483332954	0.9405207752452819	2.4188579168099973
PU21092_2_12618706	40.83979871003652	0.0	0.0	0.0	0.0	0.0	0.0	100.0	90.47619047619048	92.24806201550388	0.0	0.0	73.44081662138193	0.2115436214215849	0.7615294030238553	4736.414930555522	2.733907783699387	0.8677400839774455	8.200395351850895	1992.9796006943434	528.1696684989125	27.727252237850347	266.06735514909025	0.9197924537687476	386.47099437592806	441.40130204315193	6.207593784593361	14.677510637349636	5.930488010765766	0.8900748688377906	0.7718140787280495	2.9570400031087627
PU20356_2_12618706	75.589727388912	0.0	0.0	0.0	0.0	0.0	0.0	78.63501483679525	88.88888888888889	87.33905579399142	0.0	0.0	7.262515868169695	0.5272120552609	1.8978945288531737	3986.414930555522	3.466125489987906	1.0680568589678252	10.093446947438554	6017.979600694343	45.30163997467689	66.79370912222457	10.557371205800276	0.9474265458377892	23.726802910001293	33.79689949389719	6.069647256046842	13.463581186140269	2.5310476847318824	0.11886049309224138	1.021451134351601	0.4210989624468607
PU20308_2_12618706	93.37707998377316	0.0	0.0	0.0	0.0	0.0	0.0	78.76712328767124	87.5	85.52036199095022	0.0	0.0	6.784787223073087	0.6329767096224066	2.278633468442511	2861.414930555522	2.1763843212375575	0.9171165434862392	8.667017208468147	3717.9796006943434	34.431453525211175	16.553583425582296	8.214904742792537	0.6927981211447406	23.56126707574547	33.76931018818789	4.524646136325828	12.497955486314634	2.1844305214959614	0.32521231845022286	1.021451134351601	0.3403472809902637
PU12815_2_12618706	87.32412650153141	0.2695417789757412	0.2695417789757412	0.0	0.0	0.0	0.0	99.19137466307278	87.5	87.75055679287304	0.0	0.0	12.81527860351172	0.4658031454687823	1.6768304754911492	4836.414930555522	2.172159369653924	0.8619940583848817	8.14609374422561	3992.9796006943434	102.38391348722651	17.464030513989325	21.08529420892263	0.735670012896565	45.660300948897834	61.855223400259185	5.462682530442158	10.649472003791278	2.3241716216211303	0.19951683915214047	1.021451134351601	0.9484859116774687
PU12617_2_12618706	83.43973721064428	0.0	0.0	0.0	0.0	0.0	0.0	99.51573849878935	91.30434782608695	90.84821428571429	0.0	0.0	25.38979642294012	0.4328394378734621	1.5581654342205842	5886.414930555522	2.202872579550283	0.9038061877243315	8.54123048783964	3567.9796006943434	168.73619371810221	22.871534433012872	44.955871823705095	0.7115570188907018	91.07229814641194	121.03428414671589	4.910896416256081	10.511525475244758	2.458254157306848	0.4387240574557922	1.021451134351601	2.1783909802711108
PU12605_2_12618706	77.34680846412681	0.0	0.0	0.0	0.0	0.0	0.0	100.0	90.9090909090909	92.55583126550869	0.0	0.0	59.54061838115339	0.2518678737946279	0.9066914439810185	5336.414930555522	2.2682300588340047	0.8856204574087339	8.369370064305354	2667.9796006943434	363.130441745857	23.7819815214199	181.1734668440331	0.7477132930123044	274.7894848646661	308.3932592185982	5.462682530442158	11.642687009326215	10.850840695341804	0.7963816255551192	0.8208701853244214	2.948303930951729
PU12181_2_12618706	100.26880998295434	0.33783783783783783	0.33783783783783783	0.33783783783783783	0.0	0.0	0.0	79.39189189189189	87.5	83.9506172839506	0.9433962264150944	0.5405405405405406	8.281213456409763	0.711185420981365	2.560174612875125	2961.414930555522	1.8481591451822184	1.010795424219997	9.552309788954345	3667.9796006943434	68.64219260474792	16.222511757070652	8.924115118707082	0.533791604150429	23.975106661385027	34.01761393957162	3.724556270756017	9.159649495488871	1.519891037335818	0.2470251026342838	1.021451134351601	0.5519749934958276
PU12051_2_12618706	50.37881032694162	0.0	0.0	0.0	0.0	0.0	0.0	100.0	86.95652173913044	91.44893111638956	0.0	0.0	35.711975403632266	0.20996247107096822	0.7558374683084311	5536.414930555522	2.59040504899027	0.847825566831631	8.012197391594935	2967.9796006943434	237.0749039600478	27.285823346501488	130.35456010125915	0.8919834761246462	190.66969175699876	217.15542523793044	5.959290033209627	12.773848543407672	7.310200387265618	0.915620083227521	0.7700234237631673	2.821609012804329
PU11873_2_12618706	70.1623545547689	0.0	0.0	0.0	0.0	0.0	0.0	99.30394431554524	95.83333333333334	89.4396551724138	0.0	0.0	19.495577595967184	0.3811330066356333	1.3720290362123198	6336.414930555522	2.546399210266192	0.8436293933482699	7.972542335704479	4167.979600694343	113.75070743945969	20.967872339070908	39.202483043613846	0.881191761821557	72.0632665127016	92.78283510038878	5.517861141860766	12.773848543407672	8.246492743128279	0.41197061139100516	1.0008504392050142	2.273332960040796
PU12039_2_12618706	70.8720573267101	0.25125628140703515	0.0	0.0	0.0	0.0	0.0	99.2462311557789	91.66666666666666	87.61061946902655	0.0	0.0	15.492557856950434	0.451215594474765	1.6243171974948571	5511.414930555522	2.159978878708493	1.006217501464444	9.50904709177238	3817.9796006943434	106.60507726075	22.154212484570973	26.314374778134173	0.626690740251877	54.98548627864253	69.99406858450381	4.386699607779309	9.435542552581909	2.6615007790465617	0.22339501478100013	1.021451134351601	1.3937557877605549
PU11855_2_12618706	87.03322258777507	0.0	0.0	0.0	0.0	0.0	0.0	75.59055118110236	86.36363636363636	86.1413043478261	0.0	0.0	8.204504362123911	0.6673057016835565	2.402213355441982	1911.414930555522	2.3561742405053376	0.9806582141315651	9.26750441682709	2392.9796006943434	47.20530206861885	24.692428609826926	9.42283409286542	0.7014316746119699	26.51332278664098	41.41154786966505	4.938485721965385	12.939384377663496	4.313454039617321	0.6587317562097758	1.021451134351601	0.46357675627643297
PU11691_2_12618706	82.16247145312532	0.0	0.0	0.0	0.0	0.0	0.0	84.45040214477211	88.88888888888889	80.34026465028356	0.8064516129032258	0.43668122270742354	8.798435116548857	0.5800546675690755	2.0881210302945448	4886.414930555522	2.241600819809446	0.7959582199371236	7.522035927073247	5517.979600694343	49.16414277397942	14.98099300015198	11.624935177234436	0.822173822294038	28.913592383350412	37.90770604458346	5.959290033209627	10.511525475244758	1.1233347806887422	0.7874895014436999	1.021451134351601	0.4539510405286368
PU11499_2_12618706	92.58130632329643	0.28735632183908044	0.0	0.0	0.0	0.0	0.0	74.71264367816092	89.28571428571429	78.30188679245283	0.0	0.0	7.740600029068336	0.6510110797760507	2.3435548451530193	4261.414930555522	2.4832093438005702	0.8156361530115384	7.707998099268646	6267.979600694343	52.55762737622379	22.20939109598958	9.11255740470919	0.8888173147423855	24.113053189931545	30.513772114490035	6.428308230267792	12.442776874896026	2.333884607507876	0.34894550112531686	1.021451134351601	0.33626692002586506
PU11673_2_12618706	96.34155561471762	0.3076923076923077	0.0	0.0	0.0	0.0	0.0	78.76923076923077	92.3076923076923	83.125	0.8928571428571428	0.43668122270742354	9.252906821452887	0.6849308216718153	2.4656614850177427	3686.414930555522	2.219308483132727	1.0146334800927606	9.588580529606189	5142.979600694343	59.97915061202652	21.574837064675595	10.353459976073296	0.6385635497907728	29.492967803245794	36.66618728766479	4.386699607779309	12.718669931989066	3.381197473144696	0.385755754639238	1.021451134351601	0.3955337484498846
PU11307_2_12618706	59.6177077497213	0.5305039787798409	0.26525198938992045	0.0	0.0	0.0	0.0	100.0	91.66666666666666	91.64677804295943	0.0	0.0	14.85552783877925	0.4021798456077172	1.447794907148265	4986.414930555522	2.5155154065943086	1.101506646494509	10.409557136675065	3867.9796006943434	125.3933944487859	40.3355649470022	28.30882309321332	0.6667077442178456	53.44048515892152	78.49157474296939	4.7453605820002585	12.084115900675076	7.197837516617524	0.7528237714812523	0.9697542723085005	1.491780950514853
PU11301_2_12618706	76.91818541657722	0.0	0.0	0.0	0.0	0.0	0.0	93.24324324324324	95.83333333333334	88.55140186915888	0.0	0.0	12.366042210674058	0.5202089259119796	1.8726841780208323	4811.414930555522	2.4052879341814024	1.001913915706044	9.468376958743937	4167.979600694343	70.32514025301546	21.519658453256987	18.218262479528818	0.7008616621853831	40.97011897831619	49.66075027674689	4.993664333383993	12.222062429221596	4.486248033358121	0.6149560967857733	1.021451134351601	1.1547841063373943
PU10923_2_12618706	38.20837125282823	0.0	0.0	0.0	0.0	0.0	0.0	100.0	91.30434782608695	92.25181598062953	0.0	0.0	131.22282936886955	0.22061885394239272	0.7941990545946793	5561.414930555522	3.5230677218128905	0.6744890243495955	6.374116814793396	3267.9796006943434	833.8039971465803	28.058323906361995	455.84878684415014	1.524901335132292	663.9090525886874	733.434102976133	8.938935049814441	16.691529954128818	147.44033612892986	1.722241507914119	0.7800893040583716	2.6581469647211606
PU10731_2_12618706	60.75716731749216	0.0	0.0	0.0	0.0	0.0	0.0	99.66442953020135	84.61538461538461	81.6933638443936	0.0	0.0	12.485161279469748	0.4279030732532755	1.5403951664287368	3011.414930555522	3.6881184623190544	0.7872405155642092	7.439651093482552	4467.979600694343	83.40247115922547	41.71503023246739	22.361595185204667	1.3677069861271793	48.58476735408404	58.847989077945066	7.725005598605072	18.09858454530331	7.023239809269568	0.7026632144150037	0.9224247102470077	0.4525636732811567
PU10917_2_12618706	68.00830077162723	0.0	0.0	0.0	0.0	0.0	0.0	100.0	90.9090909090909	91.71122994652407	0.0	0.0	14.01037398142845	0.3723823753134473	1.3405279065536486	3861.414930555522	2.568515907951903	0.9239907117992889	8.73198009185114	2742.9796006943434	92.47935273758644	27.285823346501488	28.83464708086898	0.8115406798719853	56.006290589886774	68.58701399332932	5.600629058988678	11.477151175070393	8.012220979216941	1.083713419612625	0.9267162638541269	1.3780528136590195
PU10725_2_12618706	64.5404918863706	0.28169014084507044	0.0	0.0	0.0	0.0	0.0	100.0	95.65217391304348	89.7172236503856	0.0	0.0	19.398345850453598	0.3325218894078318	1.1970353642970806	4436.414930555522	2.454643677842156	0.9783037564046212	9.245254108749053	3592.9796006943434	142.47117468284497	30.955201005838894	44.709363639999104	0.7325046346893801	77.63630626598098	98.85248235643562	4.6350033591630435	12.387598263477418	6.272408366756017	0.8736613474612879	0.8969971863582255	1.5999469360319925
PU10719_2_12618706	40.58788102313948	0.0	0.0	0.0	0.0	0.0	0.0	100.0	95.23809523809523	94.45910290237467	0.0	0.0	188.72368301246598	0.21834844320425853	0.7860258725227671	4786.414930555522	4.2543578350935185	0.6382577614746747	6.031720877165014	2367.9796006943434	1096.9783843076295	31.175915451513326	662.4152673887793	1.945958397271439	952.5759582251333	1056.063443940732	10.897775755175012	20.636800670559264	58.38117081245312	2.526646416410115	0.7510375100263424	2.782414707215314
PU10905_2_12618706	79.36840393935078	0.3412969283276451	0.0	0.0	0.0	0.0	0.0	86.00682593856655	100.0	88.19095477386935	0.0	0.0	9.481991614426292	0.6069894735587603	2.1850828133445304	2886.414930555522	2.5328826956824457	0.8014135611295384	7.57359048284758	3642.9796006943434	62.241473680189436	31.865648094245923	11.972157933138003	0.9226862103945491	30.513772114490035	44.58431802623499	5.904111421791019	11.449561869361089	5.929546797777895	0.7923913345574926	1.021451134351601	0.5234981614883635
PU10539_2_12618706	80.75242482713863	0.27548209366391185	0.0	0.0	0.0	0.0	0.0	92.28650137741047	88.88888888888889	86.36363636363636	0.8620689655172413	0.49261083743842365	9.085264741637069	0.5106409809591389	1.8382408260580656	4636.414930555522	2.6926849717958863	0.7432109508383105	7.023558942631005	5367.979600694343	60.61370464334051	20.912693727652304	13.635653329737698	1.0577160307548628	30.817254477292376	39.866546749944035	6.538665453105008	12.939384377663496	0.979807082505202	0.6775819858294767	1.021451134351601	0.5621933419916205
PU10347_2_12618706	65.45112530644002	0.0	0.0	0.0	0.0	0.0	0.0	100.0	95.23809523809523	83.96501457725948	0.0	0.0	17.64441583631029	0.42284925460375145	1.5222020794743778	2286.414930555522	2.414375678051996	0.7574209956803057	7.157847985886633	2667.9796006943434	105.06007614102897	17.574387736826537	31.979800128649103	0.9306002140618698	66.68335189938735	81.33327323102769	6.373129618849185	11.642687009326215	15.9846472024418	0.6354579148175692	0.9146792387747786	0.9014990138403127
PU10533_2_12618706	82.34834196553159	0.0	0.0	0.0	0.0	0.0	0.0	88.0	96.15384615384616	81.4498933901919	0.8928571428571428	0.5291005291005291	10.868758411455063	0.6053534770496442	2.1791934396231007	4311.414930555522	2.201187139297492	0.8519783475714665	8.051442373479496	5367.979600694343	59.317007275003235	20.1953717792104	13.76020563580915	0.7542651625937408	36.19716909060662	48.72271388263056	5.435093224732854	10.870186449465708	3.534615081798675	0.3849497739372224	1.021451134351601	0.6253391007540179
PU09963_2_12618706	101.15430940231091	0.3460207612456747	0.3460207612456747	0.3460207612456747	0.3460207612456747	0.3460207612456747	0.0	75.08650519031141	95.65217391304348	87.1604938271605	0.0	0.0	8.044353401784875	0.7056680711555119	2.540312874237389	2786.414930555522	2.2644636646561724	0.9532676974834531	9.008656093978598	3792.9796006943434	86.05104450731864	20.719568587687174	8.736645296188083	0.6934994483091433	20.967872339070908	34.84529311085073	4.855717804837473	12.332419652058812	0.9829817173061548	0.3438778787532908	1.021451134351601	0.47526577319781527
PU10149_2_12618706	83.86441275473683	0.0	0.0	0.0	0.0	0.0	0.0	93.41317365269461	91.66666666666666	83.88625592417061	0.0	0.0	13.467273689762978	0.5502699873754597	1.9809000723915033	3911.414930555522	2.9909036350728346	0.90532796695954	8.555611742776886	3892.9796006943434	74.76701847221338	39.83895744423473	18.756762952164788	0.9644775524644145	42.68065593229302	57.30298795822405	7.587059070058553	13.905010077489129	4.451927560027861	0.4765516557690532	1.021451134351601	0.7829783022981449
PU09945_2_12618706	56.83548373012752	0.0	0.0	0.0	0.0	0.0	0.0	100.0	86.95652173913044	93.01204819277108	0.0	0.0	98.39311819422352	0.30262250210336605	1.0894014757792512	5461.414930555522	3.033696909969311	0.8415429807715665	7.952825132002631	2967.9796006943434	582.7137258862061	29.741271554629527	249.18249863856116	1.0524259000956744	433.2072782474887	507.4776892169346	7.007683650163172	15.725904254303183	25.940737515018917	1.1060150314818311	0.8433659983859013	2.6861042634382195
PU09454_2_12618706	52.971743920576344	0.0	0.0	0.0	0.0	0.0	0.0	100.0	90.9090909090909	91.85185185185185	0.0	0.0	34.9058059401695	0.28280075316161035	1.0180457689181046	5286.414930555522	3.307492381922143	0.729835551043927	6.897157537039304	2667.9796006943434	240.99258537076895	25.43733986397813	94.5956439793857	1.323029348916603	150.30653750428726	190.61451314558016	7.697416292895769	15.891440088559005	12.83659536431197	1.2698497106309146	0.8891218118071217	2.638622622417847
PU09448_2_12618706	88.68312618173101	0.0	0.0	0.0	0.0	0.0	0.0	95.40229885057471	95.83333333333334	86.92660550458714	0.0	0.0	11.367334991923926	0.5550218734038772	1.9980062413515518	4261.414930555522	2.288789300869879	0.9758252471757698	9.2218314780154	4767.979600694343	56.80638045545658	26.6512693151875	15.696491517469422	0.6847458433438249	39.231992718630046	53.44048515892152	4.662592664872347	10.842597143756405	5.346699253107363	0.31534009070332336	1.021451134351601	0.693177297861751
PU09256_2_12618706	47.530918472908695	0.0	0.0	0.0	0.0	0.0	0.0	100.0	90.9090909090909	93.31619537275064	0.0	0.0	120.89871283063493	0.2271579304377375	0.8177388757737032	4961.414930555522	3.0306920536649447	0.8439718549623173	7.975778697237012	2667.9796006943434	740.1107149577845	35.01082894510656	407.89445713826774	1.0483576933784033	587.6246223024623	660.9845861835012	7.118040873000388	15.008582305861284	34.126706262162436	1.5619106941880063	0.8036086851579267	2.6589598717153575
PU09070_2_12618706	80.04768222768742	0.29411764705882354	0.0	0.0	0.0	0.0	0.0	97.3529411764706	86.95652173913044	85.74821852731591	0.0	0.0	11.333636553291385	0.48272499539987856	1.7377469247297936	4061.414930555522	2.424102225833486	0.9096293584502632	8.596261139339662	3267.9796006943434	75.98094792342275	21.878319427477937	17.99382632862475	0.7780044870095857	40.22520772416498	49.10896416256082	5.490271836151462	11.284026035105265	3.181781121530521	0.34370370384351	1.021451134351601	1.046465901418052
PU08861_2_12618706	89.7487277817075	0.0	0.0	0.0	0.0	0.0	0.0	76.68539325842697	83.33333333333334	86.35346756152126	0.0	0.0	10.48764988652289	0.6270705934046084	2.257372221578603	4461.414930555522	3.2862511521255673	0.881161034526516	8.327227225279575	3567.9796006943434	54.46128947016576	31.56216573144358	12.817867435662976	1.0887824388687823	35.148775473653075	46.79146248297929	6.869737121616653	15.891440088559005	4.6738553877726625	0.850073911891222	1.021451134351601	0.8447602122907497
PU08688_2_12618706	40.28797566029434	0.0	0.0	0.0	0.0	0.0	0.0	100.0	90.9090909090909	91.82692307692307	0.0	0.0	433.63699304480815	0.23489499909843786	0.8455913122534379	5436.414930555522	6.246277816462524	0.7189248163220717	6.7940479308905735	2667.9796006943434	2147.2480740494075	55.537272392828605	1414.837569238263	2.5364917936491223	1959.5580273090138	2058.7139920282516	15.560368420047359	31.313861980059844	443.13827424037737	5.622730169476236	0.797091953007591	2.8530707227328262
PU08490_2_12618706	60.653496609979264	0.0	0.0	0.0	0.0	0.0	0.0	100.0	83.33333333333334	86.82352941176471	0.0	0.0	21.927208457697365	0.3227713279772119	1.1619346168696296	5036.414930555522	2.4482369265326573	0.8804499875653345	8.320507625363557	3567.9796006943434	140.6226912003216	20.25055039062901	52.06458682854803	0.8117912999564685	91.95515592910967	111.48838437129677	6.345540313139881	12.360008957768116	5.071322439061447	0.4792204923985849	0.8877298087324146	1.928298721946745
PU08484_2_12618706	67.23133879552599	0.0	0.0	0.0	0.0	0.0	0.0	100.0	90.47619047619048	93.51351351351352	0.0	0.0	36.449580904652954	0.3093496396998305	1.1136182923557503	4361.414930555522	2.7172005382770825	0.8372238551172694	7.912008142452937	2067.9796006943434	228.21873682736128	28.03073460065269	90.30191381170526	0.947492406153793	153.31377182660137	175.49557361688164	5.462682530442158	12.2496517349309	21.99118476901602	0.7575192702011543	0.84438607076189	2.6542275797826305
PU08670_2_12618706	75.28642735524342	0.0	0.0	0.0	0.0	0.0	0.0	100.0	90.47619047619048	91.64265129682997	0.0	0.0	19.415020395102975	0.2763916881324002	0.9949739720336751	3561.414930555522	2.2916964717436588	0.8919324311873971	8.429020046357929	2067.9796006943434	127.02116348563483	18.595192048070782	53.835270880305565	0.7501027901717716	91.62408426059801	101.80453806733112	5.8213435046631075	11.173668812268051	6.872926309485914	0.5818970231053707	0.7988550481739539	2.0020659503328715
PU08478_2_12618706	88.23447926373161	0.0	0.0	0.0	0.0	0.0	0.0	62.19931271477663	70.0	75.1063829787234	1.5384615384615385	0.7936507936507936	6.985788175846228	0.6343076092371434	2.2834245331992	2836.414930555522	3.570468731917824	0.7300912816243176	6.899574265160411	4692.979600694343	41.65985162104878	29.90680738888535	8.440526183443962	1.4277221982782875	20.912693727652304	33.548595742513456	9.51831046970982	18.595192048070782	1.8876162303783948	1.1713262682769459	1.021451134351601	0.29245769729906657
PC20095_2_12618706	68.16933663231018	0.0	0.0	0.0	0.0	0.0	0.0	100.0	86.95652173913044	91.38381201044386	0.0	0.0	37.56356494391277	0.31153475670803066	1.1214844281418805	4386.414930555522	3.5333411255585045	0.7968598555178734	7.530556644695918	2542.9796006943434	230.06722030988462	32.99680962832738	92.40901173152868	1.294491670239944	163.35627910478797	187.82799326894047	7.752594904314376	17.491619819698627	18.808944856581885	1.0666661152374557	0.8054402349477021	1.9315161474539728
PU08112_2_12618706	89.07819395279769	0.33222591362126247	0.0	0.0	0.0	0.0	0.0	94.01993355481727	95.65217391304348	84.75	0.0	0.0	9.185781886685415	0.5947647073105545	2.1410752517809066	3086.414930555522	1.7276236379142513	0.9871403041208819	9.328762046387114	4167.979600694343	61.2482586746545	15.118939528698498	11.836545419874982	0.5109352823024939	29.796450166048135	39.50788577572308	3.559020436500194	9.849382138221467	2.3416423220771594	0.42183341011430436	1.021451134351601	0.6201722202837511
PU07944_2_12618706	68.88043976552665	0.0	0.0	0.0	0.0	0.0	0.0	100.0	80.0	87.07482993197279	0.0	0.0	18.935156876770424	0.37545244341281775	1.351579750666201	5511.414930555522	2.130286627979021	0.951329976678638	8.99034407062691	3567.9796006943434	107.79141740625006	24.885553749792052	38.65164682064439	0.6537361480944619	72.20121304124812	94.30024691440049	5.021253639093297	9.352774635453997	11.70131428395848	0.40868400831004104	0.9586081967879203	1.920695594097249
PU07746_2_12618706	90.35310544888544	0.31347962382445144	0.0	0.0	0.0	0.0	0.0	75.23510971786834	88.46153846153845	82.83898305084746	3.225806451612903	1.694915254237288	7.631067972294038	0.6346105366966945	2.284515032481954	3536.414930555522	2.895485098458765	0.8276071253445809	7.821127258206485	4567.979600694343	53.24736001895639	26.044304589582815	9.215779462276773	1.0213927087593688	25.244214724013002	32.22430906846687	7.255987401546907	14.62233202593103	1.3034183721341324	1.23840359080699	1.021451134351601	0.3655424563832711
PU07926_2_12618706	82.11232290646244	0.0	0.0	0.0	0.0	0.0	0.0	98.80239520958084	90.9090909090909	89.14141414141415	0.0	0.0	15.386464746288127	0.47526385631322116	1.7108877986717368	3911.414930555522	1.8206774326118034	0.9012446162228284	8.517022894549635	2967.9796006943434	101.05962681317992	15.284475362954321	24.811789528239956	0.5897744658935028	53.99227127310759	66.40745884229432	4.579824747744436	8.607863381302794	3.725655636714637	0.3600843753553847	1.021451134351601	1.087580830615663
PU06984_2_12618706	101.53155439384128	0.29239766081871343	0.29239766081871343	0.29239766081871343	0.29239766081871343	0.29239766081871343	0.29239766081871343	84.21052631578948	100.0	84.24369747899159	0.0	0.0	10.350918435575498	0.7040486664330337	2.5344832287804593	4111.414930555522	2.3117446143864426	0.8255243042346719	7.801443994907012	4542.979600694343	117.06142412457615	20.25055039062901	11.267569256261124	0.8175336377442578	27.89278807210617	39.976903972781244	5.959290033209627	11.31161534081457	1.8979539617262433	0.22409631520709522	1.021451134351601	0.5093972122815148
PU07164_2_12618706	46.287056049157535	0.0	0.0	0.0	0.0	0.0	0.0	100.0	100.0	95.88235294117648	0.0	0.0	58.02482083695269	0.22296929120123032	0.8026603216872024	3886.414930555522	2.7439175975463956	1.0479671026710218	9.903592926403833	1767.9796006943434	379.021881834416	50.87467972795626	199.44483083868315	0.7643971435661081	306.24129337327247	345.74917914899555	4.6074140534537396	10.428757558116848	8.774661498876112	0.6665338932006865	0.8222876231996137	2.807869225980187
PU06972_2_12618706	96.23357964128401	0.28901734104046245	0.0	0.0	0.0	0.0	0.0	85.83815028901734	100.0	91.3265306122449	0.0	0.0	15.333515446326992	0.6906743233399459	2.486337340745302	4211.414930555522	2.937079284627979	1.2471994392798076	11.786396264906227	2967.9796006943434	97.83167804519138	56.1994157298519	17.0146278348632	0.6875042757329982	48.253695685572396	65.99361925665475	4.24875307923279	12.801437849116976	4.756312465484705	0.34463553961083826	1.021451134351601	1.4836367632049485
PU06966_2_12618706	94.51597010870357	0.0	0.0	0.0	0.0	0.0	0.0	84.64285714285714	100.0	85.57919621749409	0.0	0.0	8.23672116895309	0.6515643021970963	2.345546373600945	2561.414930555522	1.9879124409022944	1.0040563304588914	9.488623399245403	4167.979600694343	38.211188407385805	18.09858454530331	9.688378832760746	0.5780092827769244	29.05153891189693	36.086811867769406	3.9452707164304477	10.152864501023808	3.2985431774783254	0.20715499576700236	1.021451134351601	0.36588502312457605
PU06600_2_12618706	86.48006433726836	0.0	0.0	0.0	0.0	0.0	0.0	86.76470588235294	91.66666666666666	86.72566371681415	0.0	0.0	9.346735849744434	0.5844478847367851	2.103936038209213	4061.414930555522	2.580626561438006	0.8526577609970651	8.05786302731368	4467.979600694343	54.268164330200634	26.95475167798984	12.256549061358228	0.8835803597520134	29.60332502608301	41.21842272969992	5.7385755875351965	12.139294512093684	2.430943270222507	0.2293535211995663	1.021451134351601	0.5825530063036517
PU06786_2_12618706	49.228634446247355	0.0	0.0	0.0	0.0	0.0	0.0	100.0	90.9090909090909	91.0891089108911	0.0	0.0	56.03294066681872	0.30859576195817406	1.110904430965373	5086.414930555522	3.7257220494797996	0.8357611546812189	7.898185199294707	2667.9796006943434	303.289237662377	58.544506715142724	139.15777872132102	1.3014392802560664	250.1798241719671	280.74877489787576	8.22161310137254	14.539564108803118	17.648640436142976	0.8969490947535494	0.8250892899087428	2.5318849838969055
PU06588_2_12618706	80.62480823687378	0.0	0.0	0.0	0.0	0.0	0.0	99.44903581267218	95.45454545454545	91.28205128205128	0.0	0.0	21.128943069097193	0.3929022179696456	1.4143966595943094	4636.414930555522	2.7423258884985313	0.8400837495514545	7.939034973940745	2967.9796006943434	116.7855310674831	29.272253357571362	41.21424253186521	0.9529982868279139	82.60238129365567	99.21114333065657	6.842147815907349	12.194473123512292	8.498088927222547	0.8555558655895575	1.021451134351601	1.8803202199604487
PU06582_2_12618706	83.16212623420009	0.29239766081871343	0.0	0.0	0.0	0.0	0.0	100.0	87.5	86.08490566037736	0.0	0.0	13.158155047955825	0.4958431200607527	1.7849704598789782	4111.414930555522	2.4421337735158564	0.8572990373801631	8.101724434642191	3867.9796006943434	95.59694428273777	23.064659572978	20.33783585489061	0.831634990847728	44.308424969141946	61.41379450891032	5.628218364697981	12.056526594965773	5.586826469049528	0.6556255559217572	0.9503194397588712	0.8855191346119774
PU06216_2_12618706	88.83439348611336	0.28328611898017	0.0	0.0	0.0	0.0	0.0	90.08498583569406	92.0	83.87096774193549	0.9259259259259258	0.5617977528089888	11.585006512776019	0.599651336810084	2.1586664796353228	4386.414930555522	2.788373529017805	0.8902899583312066	8.413498201713265	4467.979600694343	75.37398319781806	36.61100867624618	14.806469148455452	0.9143555733825112	37.96288465600207	55.23379003002626	5.655807670407285	13.822242160361219	2.942077760411707	0.4708574841054519	1.021451134351601	0.7110593467965894
PU06396_2_12618706	91.17488766593038	0.35842293906810035	0.0	0.0	0.0	0.0	0.0	79.92831541218638	92.3076923076923	79.27350427350427	0.0	0.0	7.897396751106547	0.652193395691362	2.3478110280013706	2536.414930555522	2.2626486166051945	0.9661200785867448	9.130114821316113	5167.979600694343	48.888249716886385	32.58297004268782	9.280290903966831	0.6837252939087956	25.79600083819908	39.92172536136264	4.855717804837473	9.601078386837733	3.5278257101584245	0.3920294332426242	1.021451134351601	0.278185384958435
PU05846_2_12618706	94.16035088821432	0.0	0.0	0.0	0.0	0.0	0.0	82.37547892720306	87.5	79.60199004975125	0.0	0.0	9.371000060940005	0.6987639441134764	2.5154589187770915	2086.414930555522	1.6872228022219142	0.9640905449350743	9.110935139945054	3567.9796006943434	54.62682530442158	14.26367105171008	10.278020585161032	0.5109168814749063	29.32743196898997	43.839406772083784	4.138395856395574	8.056077267116718	2.4858604461116576	0.2073392130045378	1.021451134351601	0.317644025678215
PU05468_2_12618706	75.55692089530031	0.2801120448179272	0.2801120448179272	0.2801120448179272	0.0	0.0	0.0	98.8795518207283	91.30434782608695	90.55690072639226	0.0	0.0	14.244027418851307	0.48282079663071825	1.7380917966462337	4486.414930555522	1.8372723539239046	0.8862449494468501	8.37527169510609	3267.9796006943434	123.71044680051837	14.374028274547294	22.610015636037275	0.6052229765068748	45.963783311700176	66.46263745371293	4.524646136325828	9.159649495488871	1.6083745744196116	0.36980816844693126	1.021451134351601	1.2318605524651254
PU05654_2_12618706	99.9888221639985	0.27932960893854747	0.0	0.0	0.0	0.0	0.0	91.34078212290503	87.5	90.27149321266968	0.0	0.0	14.405227823920633	0.6740341026693806	2.426434720055138	4511.414930555522	1.9580652484958694	0.8984122084559518	8.490255820036289	3867.9796006943434	90.60327994935378	17.574387736826537	16.3791851048556	0.6362783629208196	44.88780038903733	73.11166012965515	4.524646136325828	9.545899775419125	2.761476381864505	0.24546505073861363	1.021451134351601	0.8392402162357361
PU05462_2_12618706	87.77885985640033	0.27932960893854747	0.0	0.0	0.0	0.0	0.0	94.41340782122904	91.66666666666666	87.91946308724832	0.9803921568627451	0.6134969325153374	13.606885939976669	0.602872876418948	2.1702636013952206	4511.414930555522	2.0965653497415935	0.9667057362242835	9.135649455773283	4167.979600694343	87.81676007271409	20.52644344772205	17.297646963636303	0.6331545737780091	45.27405066896758	59.28941796929393	4.193574467814182	10.345989640988936	2.734817966347042	0.45893686565034697	1.021451134351601	0.8599614169527613
PU05270_2_12618706	67.47336255413165	0.2597402597402597	0.2597402597402597	0.2597402597402597	0.0	0.0	0.0	96.1038961038961	100.0	81.08695652173913	0.0	0.0	12.977425637973779	0.4986308133596717	1.7950057915967264	5186.414930555522	2.7955084629758393	0.893945808876963	8.448047049203478	4717.979600694343	112.72990312821544	33.079577545455294	19.946351422483556	0.9129463549242226	43.17726343506049	56.99950559542171	6.566254758814311	13.601527714686787	5.951938294688275	0.4874176656335139	1.021451134351601	1.309154020983414
PU05078_2_12618706	86.40935711524895	0.0	0.0	0.0	0.0	0.0	0.0	78.78787878787878	92.5925925925926	73.76725838264299	0.6944444444444444	0.45045045045045046	11.181920517228816	0.6678025606283079	2.4040019827380488	4636.414930555522	2.8425063381945366	0.8672075336378234	8.19536259675487	6117.979600694343	67.31790593070134	38.87333174440909	12.832827334676052	0.9569164929460964	33.74172088247858	49.55039305390967	6.7869692044887415	12.691080626279762	2.331492788792612	0.4928568828668953	1.021451134351601	0.4700800549901122
PU05072_2_12618706	72.19204682032131	0.0	0.0	0.0	0.0	0.0	0.0	100.0	87.5	89.63855421686748	0.0	0.0	21.000399141793416	0.40733179426765626	1.4663412493213248	5061.414930555522	2.3853667879467366	0.8601559708123722	8.12872328380293	3617.9796006943434	124.89678694601844	17.877870099628883	39.512387188759845	0.809605779945973	77.85702071165541	106.52230934362208	5.54545044757007	12.60831270915185	9.11619681044761	0.22354226816906722	0.9529763998967755	1.8993187623715972
PU04892_2_12618706	85.42213979381427	0.4	0.0	0.0	0.0	0.0	0.0	98.4	100.0	87.53541076487252	0.0	0.0	11.509724133378548	0.47367119352223747	1.7051544206748697	1811.414930555522	2.983552891799857	0.8991228129389177	8.496971238404896	2692.9796006943434	80.89184433967883	30.293057668815603	18.622670996557254	0.9687469866874148	39.45270716430448	50.21253639093297	6.649022675942223	15.560368420047359	6.748859581107874	0.8022576719776139	1.021451134351601	0.492454541843789
PU04886_2_12618706	80.35797169822769	0.0	0.0	0.0	0.0	0.0	0.0	96.19377162629758	95.45454545454545	87.04663212435233	0.0	0.0	7.974722626971195	0.4962993550068151	1.7866128460865072	2786.414930555522	2.0716599312887025	1.2840933967255683	12.135054858344516	3342.9796006943434	37.4662771532346	34.87288241656004	12.314758677815847	0.47099629822222855	28.223859740617815	34.100381856699535	3.062412933732725	10.649472003791278	1.9149515109908286	0.35758061348871123	1.021451134351601	0.6307783383616844
PU04694_2_12618706	87.1472361813778	0.0	0.0	0.0	0.0	0.0	0.0	85.8085808580858	91.66666666666666	85.8560794044665	0.0	0.0	7.961319783882893	0.5979103663715585	2.1523992134808383	3136.414930555522	1.8556401644502936	0.9891369245081375	9.34763068786788	4167.979600694343	49.79869680529341	17.629566348245145	10.20476517513043	0.5476877028307088	25.29939333543161	39.011278272955614	4.469467524907221	8.525095464174884	2.282141386097433	0.21613037641811522	1.021451134351601	0.6035423024485936
PU04880_2_12618706	110.90092055200084	0.3389830508474576	0.3389830508474576	0.3389830508474576	0.0	0.0	0.0	78.98305084745763	87.5	89.76377952755905	1.0	0.6024096385542169	9.26898892160609	0.7675600094218776	2.7631157670083533	2936.414930555522	1.5162323266901618	1.067265360189744	10.085967054529812	3867.9796006943434	74.57389333224825	16.63635134271021	9.25494950402372	0.41475246707846825	27.451359180757308	37.90770604458346	3.3934846022443708	8.249202407081844	2.329499353444456	0.2811879743503795	1.021451134351601	0.6832458282686801
PU04688_2_12618706	78.68707565755699	0.0	0.0	0.0	0.0	0.0	0.0	96.93593314763231	95.65217391304348	91.68704156479217	0.0	0.0	14.336290432137766	0.5455178432628062	1.9637929743619187	4536.414930555522	1.832784959680016	1.0671971936828173	10.085322861277852	3867.9796006943434	84.14738241337668	23.7819815214199	20.141038522562823	0.5013747725040031	47.370837902874676	68.58701399332932	3.972860022139751	9.325185329744693	4.131458475807804	0.1794739252714709	1.021451134351601	1.2952759904822695
PU04874_2_12618706	83.36361620957656	0.0	0.0	0.0	0.0	0.0	0.0	96.27329192546584	86.95652173913044	84.55696202531645	0.0	0.0	12.732237419258515	0.5320973433477295	1.9154809277970999	3611.414930555522	2.0810711616527025	0.9295468140841	8.784486869159306	3567.9796006943434	72.11844512412021	23.7819815214199	18.33866291361842	0.6535988878670521	44.004942606339604	58.213435046631076	5.021253639093297	10.180453806733112	3.20107122569435	0.22488158039094028	1.021451134351601	1.0636467562026568
PU04316_2_12618706	79.8577504198364	0.0	0.0	0.0	0.0	0.0	0.0	80.28169014084507	88.0	79.15632754342433	0.0	0.0	8.400801612697931	0.5691659901379938	2.0489232139383344	2661.414930555522	3.1409408288685516	0.802583340803062	7.584645239882063	4167.979600694343	43.86699607779309	26.32019764667585	11.311906777142477	1.142523796456907	28.830824466222502	42.07369120668834	7.090451567291084	16.93983370551255	3.6293693867019696	0.4114052351357954	1.021451134351601	0.5353697675129737
PU04310_2_12618706	51.23913462875913	0.2801120448179272	0.0	0.0	0.0	0.0	0.0	100.0	90.9090909090909	94.66666666666667	0.0	0.0	30.699117277961772	0.27985917151402495	1.0074564592477016	4486.414930555522	2.422194189444795	0.7949823915577162	7.512814065994735	2567.9796006943434	261.243135761398	20.774747199105782	84.06986960209822	0.8895023275282357	133.09081074168168	162.58377854492747	5.8213435046631075	11.366793952233177	5.810164228268413	0.21567123925445045	0.8537176890635425	2.278449277839496
PU04133_2_12618706	99.41116242397752	0.2857142857142857	0.2857142857142857	0.2857142857142857	0.0	0.0	0.0	76.85714285714286	100.0	89.27038626609442	0.0	0.0	9.900978519055894	0.7037695486898183	2.5334784413662335	4311.414930555522	2.302570135692703	0.872629923813712	8.246605755870513	4467.979600694343	85.27854394745813	21.078229561908124	10.78205832437142	0.7703328286976334	28.913592383350412	45.660300948897834	5.876522116081715	12.194473123512292	1.6281223630944788	0.16230868761098893	1.021451134351601	0.5529006217181326
PU03968_2_12618706	47.493197156607614	0.0	0.0	0.0	0.0	0.0	0.0	100.0	91.30434782608695	94.78908188585608	0.0	0.0	144.01102243802487	0.25670832905092267	0.924116450591564	5336.414930555522	3.3781567315330845	0.7403389604897009	6.996417801245273	3267.9796006943434	756.498762549111	26.127072506710725	429.94193221089176	1.332124544986726	641.727250798407	705.099886012678	8.469916852756276	16.525994119872994	13.81189617072023	1.111932624041639	0.7995091480696265	2.598338658014935
PU03962_2_12618706	76.50308389642097	0.28169014084507044	0.0	0.0	0.0	0.0	0.0	71.54929577464789	96.0	81.98757763975155	0.0	0.0	11.25627147790963	0.5385820276421194	1.938824944157978	4436.414930555522	6.225477502302426	1.210718825524024	11.44164388916675	2642.9796006943434	81.71952351095794	127.37982445985578	16.0175737312807	1.5011531879613778	37.493866458943906	47.315659291456065	7.669826987186465	17.43644120828002	2.5331111572398526	2.6923456502830247	1.021451134351601	0.6410380421330083
PU03590_2_12618706	72.38717729260361	0.0	0.0	0.0	0.0	0.0	0.0	98.32402234636872	100.0	91.34615384615384	0.0	0.0	16.375082196168098	0.45368233096908106	1.6331971266428509	4511.414930555522	2.9340021427521865	1.0650208582366458	10.06475586039085	3467.9796006943434	85.52684769884186	45.21887205754898	27.662132228564413	0.8042627480583431	60.47575811479399	76.22925167480648	4.469467524907221	13.98777799461704	20.142537653748438	0.8291985379191443	1.021451134351601	1.182563784846432
PU03770_2_12618706	97.42723535875157	0.5780346820809249	0.0	0.0	0.0	0.0	0.0	76.878612716763	85.71428571428571	87.09016393442623	0.0	0.0	8.295336237661875	0.7225153501297914	2.6009608777727506	4211.414930555522	1.9304482349624534	1.2419230815972355	11.736533155187312	5667.979600694343	58.29620296375899	27.478948486466614	8.799154550079153	0.4537943684573104	25.161446806885092	38.68020660444397	3.255538073697852	8.276791712791148	1.985106281755539	0.24396099029986243	1.021451134351601	0.42479319759045964
PU03764_2_12618706	92.99695064287685	0.0	0.0	0.0	0.0	0.0	0.0	78.73015873015873	95.83333333333334	85.89473684210527	0.8620689655172413	0.4098360655737705	7.6089005424271985	0.6809890119608323	2.4514714849796126	3436.414930555522	1.7815488745187809	0.9479542714000904	8.958442677126065	4892.979600694343	45.32922928038619	14.48438549738451	8.563194981582972	0.5486634039716046	25.354571946850218	33.410649213966934	4.772949887709562	8.71822060414001	1.2058993931248714	0.15498698207285375	1.021451134351601	0.3376774424924558
PU03398_2_12618706	39.609119725339106	0.0	0.0	0.0	0.0	0.0	0.0	100.0	90.9090909090909	90.76923076923077	0.0	0.0	36.220227613359974	0.2460251171738395	0.8856582833896368	4636.414930555522	2.8570500613014684	0.7325880610174003	6.923169554242579	2967.9796006943434	242.34446135052482	23.450909852908254	112.8303038798462	1.138554053175361	167.27396051550912	196.35308873311536	7.255987401546907	13.711884937524003	18.978894574831852	0.6700465235546034	0.8090959969642132	2.2267806065102547
PU03206_2_12618706	33.00624551933773	0.0	0.0	0.0	0.0	0.0	0.0	100.0	95.45454545454545	96.0	0.0	0.0	75.04290060312786	0.20829642739158338	0.7498399286991175	5286.414930555522	2.942929204424853	0.7409810278015843	7.00248552347819	2967.9796006943434	487.806514246201	29.68609294321092	276.1097998134694	1.1594936287906266	388.2918885527421	437.12495965820983	6.842147815907349	14.48438549738451	57.638265950806904	0.9361683682089291	0.786384451881698	2.750891994939559
PU03194_2_12618706	83.73545435132057	0.0	0.0	0.0	0.0	0.0	0.0	37.72241992882562	92.3076923076923	79.67145790554414	4.6875	2.1052631578947367	7.327470944929268	0.6065757146448935	2.183593335304231	2586.414930555522	8.054689455643825	1.2922766285047826	12.212388770980887	5167.979600694343	37.576634376071816	147.85108929615922	9.258126625832043	1.8196545651519966	23.47849915861756	35.755740199257765	8.690631298430706	19.72635358215224	3.2220860405253213	1.9249931588320384	1.021451134351601	0.22079424466667125
PU03188_2_12618706	66.81890055747527	0.0	0.0	0.0	0.0	0.0	0.0	97.75641025641026	90.9090909090909	86.82795698924731	0.0	0.0	12.110049269333054	0.4382252171426966	1.5775535360416486	3361.414930555522	2.7589667330155616	0.6920164267777636	6.539755848941905	2407.0203993056566	71.09764081287597	22.292159013117494	21.178859785937583	1.1639268865256034	45.05333622329315	57.57888101531709	7.614648375767857	12.82902715482628	3.616997962990755	1.4206252360609124	1.021451134351601	1.5874121404944184
PU02818_2_12618706	69.96750758134661	0.0	0.0	0.0	0.0	0.0	0.0	99.70674486803519	95.45454545454545	90.84158415841584	0.0	0.0	13.774259905654166	0.3875521958320142	1.395137278776037	4086.414930555522	3.6137632717073167	0.7312734375389961	6.9107459812616865	2392.9796006943434	68.78013913329444	41.770208843885996	27.23905906878894	1.4426983705453003	53.77155682743316	65.22111869679425	8.387148935628364	13.905010077489129	5.637202574505874	0.4399909905199797	0.9710979094187756	1.0495437423045755
PU02446_2_12618706	64.6883050221493	0.0	0.0	0.0	0.0	0.0	0.0	100.0	90.47619047619048	90.14084507042254	0.0	0.0	17.969909883408814	0.30167528294614204	1.0859916105491574	3661.414930555522	1.7789725020944835	0.9757854871662563	9.221455734399052	2067.9796006943434	100.78373375608689	14.70509994305894	45.65204118762065	0.532243689308653	76.367198203353	90.98953022928403	4.24875307923279	10.815007838047102	5.314281107100511	0.41947611046188826	0.8000577715729285	1.8061283250796962
PU02632_2_12618706	84.13038601069259	0.0	0.0	0.0	0.0	0.0	0.0	97.23076923076923	83.33333333333334	87.6923076923077	0.0	0.0	11.977016731021122	0.5316689569106906	1.9139387925841849	3686.414930555522	1.9153462120584195	0.9700225384547968	9.166994198394182	3267.9796006943434	72.00808790128299	18.0158166281754	17.264793281682447	0.57644928141106	41.52190509250226	49.909054028130626	4.800539193418866	10.345989640988936	4.715477577149628	0.5943196271545867	1.021451134351601	1.0286741371979962
PU02440_2_12618706	55.701793763202105	0.0	0.0	0.0	0.0	0.0	0.0	100.0	100.0	92.70833333333334	0.0	0.0	31.924560681113384	0.3069449326264188	1.1049616610200648	2161.414930555522	2.516046948023359	0.9168678267178672	8.664666762903924	567.9796006943434	171.24682053764886	24.36135694131528	79.7110429563098	0.8011385818687029	136.3463488153795	160.8732415909506	5.8213435046631075	12.580723403442546	10.83990453363188	0.6217107338286224	0.8154740259903916	1.9480907245300196
PU02626_2_12618706	66.32504067592966	0.0	0.0	0.0	0.0	0.0	0.0	99.72222222222223	86.95652173913044	90.05102040816327	0.0	0.0	21.867363990331043	0.37463758006986425	1.348646349077747	4561.414930555522	1.867028449397756	0.9742631861815935	9.207069548778207	2967.9796006943434	131.2975058705769	14.677510637349636	44.7341432836286	0.5594616005180242	83.81631074486504	95.90042664554011	4.938485721965385	10.23563241815172	6.918636403876414	0.45407398979895863	1.021451134351601	1.9338405104169538
PU02434_2_12618706	72.96067310288491	0.0	0.0	0.0	0.0	0.0	0.0	99.29577464788733	95.65217391304348	82.1522309711286	0.0	0.0	11.184268072052538	0.42713130743664285	1.537616910305177	2661.414930555522	1.9166839772361508	0.9462932534789174	8.942745576241093	3567.9796006943434	59.42736449784044	20.691979281977872	20.0678198130262	0.5913170596800046	41.549494398211564	52.198966402002846	4.193574467814182	8.607863381302794	4.222155302929031	0.44351899026623304	1.0045210050529558	0.6577688651806952
PU02428_2_12618706	79.98026768619813	0.0	0.0	0.0	0.0	0.0	0.0	95.62289562289563	91.30434782608695	83.12020460358056	0.0	0.0	9.365925989441784	0.5619923002663588	2.023098867504663	2986.414930555522	1.9820458383547785	0.9352525152207749	8.838407398986362	3567.9796006943434	55.78557614421234	22.84394512730357	12.77245514412942	0.6187004750481944	32.527791431269215	39.83895744423473	5.0488429448026	8.552684769884188	2.091046310293545	0.24514676615331646	1.021451134351601	0.7690034590051382
PU02254_2_12618706	88.13549562611138	0.0	0.0	0.0	0.0	0.0	0.0	69.92481203007519	95.23809523809523	85.17587939698493	0.0	0.0	6.666128828451084	0.6168854898030357	2.2207071791002755	2211.414930555522	2.9762303410349493	0.8628056301370787	8.153763332558908	2567.9796006943434	41.52190509250226	30.651718643036553	8.281770234122154	1.0070457700462767	19.146978162256858	31.506987120024974	6.897326427325957	15.174118140117105	1.770396701692022	0.313333657445626	1.021451134351601	0.38865137917415005
PU02248_2_12618706	93.00095555893087	0.0	0.0	0.0	0.0	0.0	0.0	88.21548821548822	100.0	90.96045197740112	0.0	0.0	10.280808216063054	0.6017249138272586	2.166131086024309	2986.414930555522	2.3861427429157924	0.9539031711545175	9.014661504394278	2367.9796006943434	61.993169928805706	24.63724999840832	13.094330377404638	0.7302772441122738	31.286272674350542	51.178162090758605	4.6350033591630435	13.684295631814699	2.3678200311295923	0.2961459273051682	1.021451134351601	1.1569315344859408
PU01870_2_12618706	57.11747453898774	0.0	0.0	0.0	0.0	0.0	0.0	100.0	90.47619047619048	92.56198347107438	0.0	0.0	19.612637169999157	0.2964887009421454	1.0673205928616687	3936.414930555522	2.693120245664842	0.7928327430093337	7.492499264028382	1842.9796006943434	120.4273194211112	20.498854142012746	50.69695518550648	0.9916760102504737	86.60283062150472	102.85293168428467	7.669826987186465	12.47036618060533	8.59970890670893	0.2754078433148453	0.8339938100698465	1.9028485571991767
PU01678_2_12618706	55.54322778646759	0.0	0.0	0.0	0.0	0.0	0.0	100.0	95.0	94.3342776203966	0.0	0.0	22.362080631503755	0.2948390481677125	1.0613820583690263	3911.414930555522	2.751789785994855	0.9616854881931844	9.088206656507099	1767.9796006943434	148.5960005503104	37.02484826188574	58.12744562374669	0.8353679941817079	97.63855290522625	118.71678246713438	6.317951007430577	13.022152294791407	16.33783796929883	0.40924136802134037	0.8568471960061058	2.4124699275766175
PU01864_2_12618706	89.2108555659303	0.0	0.0	0.0	0.0	0.0	0.0	77.74193548387096	95.65217391304348	87.34793187347933	0.0	0.0	9.42735228852289	0.6044713773879147	2.1760179960701813	3311.414930555522	3.408205224500535	1.1545276474786257	10.910620966788432	3467.9796006943434	44.860211083328025	68.25594232481767	11.952755206394647	0.861820937094378	31.42421920289706	37.99047396171137	5.131610861930512	11.477151175070393	1.1840738811025115	0.4022154753719489	1.021451134351601	0.6387155757075178
PU01666_2_12618706	72.15447167808615	0.0	0.0	0.0	0.0	0.0	0.0	80.66465256797584	79.3103448275862	81.06508875739645	0.8333333333333334	0.4048582995951417	9.012562767714405	0.5064972077814751	1.823323783922516	3836.414930555522	3.861407480868569	0.717694477908318	6.782420876204908	5717.979600694343	44.83262177761872	38.48708146447884	13.637202103942323	1.5707304722364326	31.589755037152884	40.61145800409523	9.104470884070263	17.988227322466095	2.5331477880175632	0.43249292530738703	1.021451134351601	0.3462623212017592
PU01660_2_12618706	87.3496150775389	0.27624309392265195	0.27624309392265195	0.27624309392265195	0.0	0.0	0.0	92.54143646408839	95.45454545454545	90.47619047619048	0.0	0.0	12.104277107830162	0.5305537776756752	1.9099242930147868	4611.414930555522	3.0875598792988286	0.9653700829832893	9.123027145439377	2967.9796006943434	102.3287348758079	49.96423263954923	17.48491302715049	0.9337211437361571	37.190384096141564	58.10307782379386	5.462682530442158	12.304830346349508	2.8314802266844827	0.4529244353944046	1.021451134351601	1.286678732541197
PU01480_2_12618706	80.06724255194888	0.0	0.0	0.0	0.0	0.0	0.0	92.98245614035088	100.0	87.00980392156863	0.0	0.0	10.447375215164243	0.52823724876124	1.9015850915326413	4111.414930555522	2.095085007959402	0.9535282418531189	9.011118313803877	4467.979600694343	51.31610861930512	20.802336504815088	15.157661361272957	0.6414513577413142	33.493417131094844	45.32922928038619	4.6074140534537396	10.539114780954062	3.449078715255007	0.2765571400490246	1.021451134351601	1.0673950388307805
PU01468_2_12618706	93.61821834025926	0.0	0.0	0.0	0.0	0.0	0.0	84.93975903614458	91.30434782608695	81.56028368794325	0.0	0.0	10.641509890602793	0.6303271046853195	2.2690952367887767	3861.414930555522	2.211694866453478	0.9599672281236341	9.071968600725436	3892.9796006943434	53.77155682743316	21.18858678474534	12.93871957511629	0.6726117394344107	33.68654227105998	49.053785551142205	4.855717804837473	10.759829226628494	4.718328636002255	0.3743215704569072	1.021451134351601	0.8487798454903493
PU01276_2_12618706	93.36470220523361	0.0	0.0	0.0	0.0	0.0	0.0	73.40425531914893	80.0	85.60606060606061	0.0	0.0	8.066458278387088	0.653851839050707	2.353781207451376	2611.414930555522	2.7421973147112326	0.9877942650879091	9.334942167109116	3567.9796006943434	39.563064387141694	43.86699607779309	9.454913767228868	0.8104530127392263	24.416535552733887	36.96966965046713	5.931700727500323	10.621882698081974	3.6462867428620487	0.44491238954448026	1.021451134351601	0.4733158351524874
PU00911_2_12618706	60.72584317331746	0.0	0.0	0.0	0.0	0.0	0.0	100.0	94.73684210526315	93.4375	0.0	0.0	20.72154710830429	0.28157215436957067	1.0136229737594964	3261.414930555522	1.9604358579036036	0.8060179647724293	7.61710343209171	1167.9796006943434	121.80678470657641	14.015367300326345	56.400960982598455	0.7100739105013197	95.87283733983081	114.19213633080855	5.18678947334912	9.435542552581909	6.725184837614443	0.2129450434919255	0.7889490094309436	2.7207210319543473
PU00905_2_12618706	78.99849889721634	0.0	0.0	0.0	0.0	0.0	0.0	100.0	100.0	83.62068965517241	0.0	0.0	27.31466731790156	0.44532730310019464	1.6031201177380976	211.414930555522	2.1785194677981687	0.915934613085966	8.65584762354338	32.02039930565661	146.9682315134615	22.650819987338444	47.00787537023667	0.6943726623291607	102.90811029570328	129.97321919653032	4.303931690651397	11.697865620744823	25.04169840077116	0.1577542352096088	0.9159781669448129	1.1189473281053484
PU00714_2_12618706	81.586105916871	0.0	0.0	0.0	0.0	0.0	0.0	99.08814589665654	90.9090909090909	88.47184986595174	0.0	0.0	14.635500808035491	0.4898091008796151	1.7632487790551037	3786.414930555522	2.158388929189478	0.9295524360083297	8.784539997973074	2667.9796006943434	80.34005822549275	19.974657333535973	22.89996231944282	0.6778778629356292	52.77834182189822	74.04969652377147	4.910896416256081	11.063311589430835	2.2583740633534966	0.4506900073957823	1.021451134351601	1.4341557091013057
PU00702_2_12618706	40.610677459453726	0.0	0.0	0.0	0.0	0.0	0.0	100.0	85.71428571428571	89.28571428571429	0.0	0.0	195.79862765858545	0.23241274636776862	0.8366555266814697	4111.414930555522	5.170699313355933	0.7555272480553746	7.139951521832696	1207.0203993056566	1094.4401681823736	51.61959098210746	645.6597755782815	1.9979968162367447	906.1155674106657	966.260253856948	11.615097703616911	24.609660692699016	16.365068987083916	2.404626577960308	0.7776761655593155	3.6814237053551406
PU00510_2_12618706	69.20290444425979	0.0	0.0	0.0	0.0	0.0	0.0	100.0	86.36363636363636	84.22619047619048	0.0	0.0	37.09524527567436	0.28931029527261154	1.0414792701715891	3211.414930555522	3.1690340417926715	0.7842932378096039	7.411798464284306	2367.9796006943434	216.300156760942	30.9827903115482	98.26715630197543	1.1796252880258427	164.54261925028803	186.97272479195203	6.7042012873608305	14.070545911744953	13.363579298914821	1.0688876912336691	0.8265186114235351	2.1639407466619667
PU00336_2_12618706	68.39276636853423	0.0	0.0	0.0	0.0	0.0	0.0	100.0	95.0	94.311377245509	0.0	0.0	29.930528548572383	0.3100160970779702	1.1160174518572514	3461.414930555522	3.811041609081605	1.0505923449897343	9.928402227374667	1767.9796006943434	165.48065564440435	58.79281046652646	73.99189867446908	1.0590222839071302	124.92437625172774	145.06456941951953	6.400718924558488	15.587957725756663	14.343845102489228	0.9363503809896507	0.8532930222704623	2.2346577645267374
PU00144_2_12618706	87.49240362459759	0.0	0.0	0.0	0.0	0.0	0.0	78.37837837837837	90.9090909090909	85.05434782608695	0.0	0.0	7.687525056005596	0.6137110272354503	2.2092795285392732	2036.414930555522	2.4375857454698155	1.0969051938328942	10.366072075059487	3417.9796006943434	47.61914165425841	40.3907435584208	9.60011968509494	0.6487635609462236	25.271804029722308	34.92806102797865	4.662592664872347	10.566704086663366	3.367557729058576	0.14301501842114483	1.021451134351601	0.472702282974788
PU00138_2_12618706	81.46134117521501	0.0	0.0	0.0	0.0	0.0	0.0	94.6969696969697	95.0	89.74358974358975	0.0	0.0	9.4457919064201	0.5545636468851773	1.9963566857426884	2161.414930555522	1.6948396594148196	0.8754537386403496	8.273291624607504	1792.9796006943434	46.212087063083914	13.132509517628622	13.05392179833545	0.5651855587051928	31.396629897187758	40.69422592122315	4.938485721965385	7.8353628214422875	3.7254098543332472	0.3410344733511167	1.021451134351601	1.170071991420843
PC20608_3_12618706	66.34999054139276	0.0	0.0	0.0	0.0	0.0	0.0	99.5475113122172	90.0	81.66666666666667	0.0	0.0	13.449758322712642	0.396427800841109	1.427088297382178	1086.414930555522	3.3586041670164906	0.890194922953613	8.412600089844203	1767.9796006943434	83.70595352202781	34.67975727659491	26.001859503876176	1.1014615711047753	50.322893613770184	71.48389109280622	7.007683650163172	17.188137456896285	9.03882471603281	1.1280155654540212	0.9338061158835773	0.7514884120450248
PC20509_3_12618706	78.61892073642305	0.2932551319648094	0.2932551319648094	0.0	0.0	0.0	0.0	97.94721407624634	91.66666666666666	85.13189448441247	0.0	0.0	12.501303297512186	0.5442994438625985	1.9594068956815518	4086.414930555522	2.152301905206555	0.8828332338075721	8.343029993256923	4342.979600694343	102.35632418151721	25.9615366724549	17.60238157781017	0.711738005130675	37.63181298749042	58.10307782379386	5.021253639093297	9.766614221093555	5.475309943439879	0.3408049722935231	1.021451134351601	0.8717889376873769
PU30731_3_12618706	48.365515708979274	0.0	0.0	0.0	0.0	0.0	0.0	100.0	95.45454545454545	92.82296650717703	0.0	0.0	43.56273033249915	0.24702699590340363	0.8892649159399361	5461.414930555522	2.737535539912589	0.811834790825702	7.672074124595783	3267.9796006943434	246.70357165259483	35.72815089354846	135.1526933236687	0.9844365900819785	205.89898850853447	236.85418951437336	6.317951007430577	13.711884937524003	28.57413748435696	0.1830621845525318	0.8146763243622429	2.5273555014690205
PU30711_3_12618706	33.79917786757558	0.0	0.0	0.0	0.0	0.0	0.0	100.0	100.0	96.00997506234414	0.0	0.0	299.05609400593124	0.20654759364385814	0.743544355658704	5386.414930555522	5.664646079487328	0.6178126842452054	5.838508970308894	2667.9796006943434	1663.9662059395325	37.438687847525294	1109.6513528706196	2.676773354579892	1520.6121734739897	1626.968946983356	14.787867860186852	29.41019988611788	170.86544978369955	3.799564695653186	0.7524229731078718	2.899998692198097
PU30687_3_12618706	51.042116296504176	0.0	0.0	0.0	0.0	0.0	0.0	100.0	90.9090909090909	93.02325581395348	0.0	0.0	59.54845480407983	0.24593224094860136	0.8853239411112668	4886.414930555522	1.9911427525312495	0.7968036803229412	7.530025772818593	2667.9796006943434	325.80211112116893	15.477600502919447	185.57055195460282	0.7295359639902892	275.9482357044569	299.840574448714	5.131610861930512	10.180453806733112	29.281406515465573	0.2127046472426973	0.7951627881722027	2.752416061551884
PU30659_3_12618706	80.50729187887842	0.33003300330033003	0.0	0.0	0.0	0.0	0.0	74.58745874587459	96.29629629629629	68.0	1.8518518518518516	0.8888888888888888	7.626616050407771	0.5486770010810522	1.9751655298245698	3136.414930555522	3.8024673680248893	0.6756168973394467	6.384775541518407	217.9796006943434	50.57119736515392	28.499752797710855	10.652932048731723	1.6430872782278234	25.989125978164207	34.817703805141434	9.794203526802859	18.402066908105652	1.2446061316051902	2.0683411174614745	1.021451134351601	0.38198713901739034
PU30351_3_12618706	83.97375261615645	0.0	0.0	0.0	0.0	0.0	0.0	66.41221374045801	90.0	72.93354943273907	1.3888888888888888	0.6944444444444444	7.219482525466861	0.5710195482121027	2.0555957808735155	5386.414930555522	3.73230913025528	0.6905299423563079	6.525708140226606	6542.979600694343	37.438687847525294	27.092698206536358	9.689673053008567	1.5779408975017861	24.00269596709433	31.396629897187758	9.932150055349378	17.546798431117235	2.592723315517925	2.239936817721803	1.021451134351601	0.30239786710095173
PU30303_3_12618706	86.66303929334094	0.0	0.0	0.0	0.0	0.0	0.0	72.5752508361204	100.0	83.6734693877551	0.0	0.0	6.741860472081217	0.5924911240016587	2.1328906488686874	3036.414930555522	2.913232452855596	0.8104584853852648	7.659067639192047	4767.979600694343	34.983239639397254	22.788766515884962	8.720711946127132	1.0493974531941426	22.099033873152365	34.100381856699535	7.42152323580273	15.808672171431093	1.580574788875047	0.711972308640902	1.021451134351601	0.4090108555869249
PU30279_3_12618706	80.14749266266047	0.0	0.0	0.0	0.0	0.0	0.0	90.57239057239057	88.0	79.60687960687962	0.0	0.0	8.358298799920163	0.4885301076659335	1.758644570561644	2986.414930555522	2.977799256125515	0.7357191571093085	6.952759320017361	3792.9796006943434	46.01896192311879	28.141091823489905	13.112351674736642	1.1816231547330367	28.858413771931804	40.3907435584208	7.862952127151591	14.153313828872864	1.6049176451677336	0.31573614716872944	1.021451134351601	0.5982567308741843
PU30030_3_12618706	98.3330705761941	0.0	0.0	0.0	0.0	0.0	0.0	84.98583569405099	92.0	87.14596949891067	0.0	0.0	17.94611712465307	0.7512980039686555	2.704574671694102	4386.414930555522	2.2951821053436765	0.7938477565428316	7.502091436172843	4767.979600694343	95.1555153913889	25.133857501175786	18.30679392323416	0.8440643692707902	57.71682754386361	72.61505262688767	5.7109862818258925	10.01491797247729	7.19802005629502	0.21081003089995268	1.021451134351601	0.6512083577264175
PC20418_3_12618706	52.0886980588945	0.0	0.0	0.0	0.0	0.0	0.0	100.0	94.73684210526315	90.44368600682594	0.0	0.0	64.48717334124119	0.3258898052635809	1.1731607277316503	2336.414930555522	2.610304970347242	0.8351185312862109	7.892112221915053	1167.9796006943434	380.4289364255905	30.293057668815603	151.654952095135	0.9125123895406322	294.5434277525277	340.8106934270302	5.600629058988678	11.780633537872735	60.44086375892767	0.5627267009328695	0.8336413505445763	2.088611452339189
PU29670_3_12618706	71.95425266537539	0.37037037037037035	0.0	0.0	0.0	0.0	0.0	100.0	90.47619047619048	83.63095238095238	0.0	0.0	13.589851641926632	0.4092343322144107	1.4731901373997542	2311.414930555522	1.8862854955353845	0.8737085895043122	8.256799459352385	2367.9796006943434	97.19712401387739	18.0158166281754	25.45052142115033	0.6302842578113579	47.315659291456065	87.84434937842339	4.662592664872347	8.966524355523743	1.9151564336350688	0.39236244136330234	0.9221472163482047	0.9741630011983643
PU29646_3_12618706	82.57267860203238	0.0	0.0	0.0	0.0	0.0	0.0	77.23880597014926	91.66666666666666	77.60814249363868	0.0	0.0	6.6142045771414075	0.582752823034722	2.097834037508903	2261.414930555522	2.505900312193168	0.9084098311027545	8.584736252364147	3842.9796006943434	39.728600221397514	27.727252237850347	8.6985580765636	0.805336911440906	21.078229561908124	30.155111140269085	6.566254758814311	12.222062429221596	1.5559878446038833	0.33059887149330563	1.021451134351601	0.4150628530406455
PU29622_3_12618706	68.78501175126641	0.3472222222222222	0.0	0.0	0.0	0.0	0.0	100.0	95.0	90.35369774919614	0.0	0.0	24.99267108365252	0.3213187482491597	1.1567055196001654	2761.414930555522	2.129262943212137	0.9649445587536439	9.119005818109551	1767.9796006943434	186.42093867776597	18.843495799454516	59.611580591170245	0.644202750250575	103.48748571559867	128.45580738251863	4.579824747744436	10.511525475244758	12.94467007830722	0.3867101016920751	0.8720866749251529	1.913865814599236
PU29270_3_12618706	91.388907679262	0.0	0.0	0.0	0.0	0.0	0.0	62.5	84.84848484848484	64.97005988023952	3.3783783783783785	1.5625	7.864029628767218	0.64941809824884	2.337820319747372	4961.414930555522	3.493725574452806	0.7021465435678186	6.635488389333611	5242.979600694343	39.866546749944035	25.740822226780473	9.28057283540624	1.4526355451534716	25.189036112594394	36.14199047918802	9.297596024035391	16.912244399803246	3.3932541151457136	1.9668787259404903	1.021451134351601	0.2343468050999131
PU29266_3_12618706	72.23294665632005	0.0	0.0	0.0	0.0	0.0	0.0	91.74041297935104	100.0	67.3076923076923	1.6666666666666667	0.9345794392523363	9.397344509675781	0.4774345011016783	1.7187018363573088	4036.414930555522	3.650161777445714	0.7328991500458524	6.9261094357463096	3817.9796006943434	53.57843168746803	29.437789191827186	15.085002241144577	1.4539970830754614	33.05198823974599	43.756638854955874	9.104470884070263	16.525994119872994	3.0613576886695606	1.5612227342648908	1.021451134351601	0.47243634429167974
PU29246_3_12618706	42.231175853288654	0.0	0.0	0.0	0.0	0.0	0.0	100.0	100.0	93.57798165137615	0.0	0.0	468.19775357294026	0.2819733000240819	1.0150670457137945	3486.414930555522	14.542405213780471	1.1018545149965266	10.412844594866378	1467.9796006943434	2113.947782058278	179.85468391895165	1272.551503891031	3.8530764531851904	1922.3400539071629	2055.541221871682	18.595192048070782	54.350932247328544	287.3390045494809	9.857812203854861	0.8005441356057594	2.8672914446537354
PU28910_3_12618706	90.39621015855538	0.0	0.0	0.0	0.0	0.0	0.0	74.52830188679245	82.6086956521739	79.00874635568513	0.0	0.0	7.976133058685265	0.6797526235960571	2.4470206483767143	861.414930555522	2.40884620099397	0.8237999415497075	7.785148267640534	2717.9796006943434	47.89503471135145	21.243765396163948	8.992812278888264	0.8536561149664462	25.87876875532699	32.831273794071556	6.290361701721273	13.435991880430965	4.767111978767855	0.40967245092304766	1.021451134351601	0.31883983005152405
PU28842_3_12618706	57.49106536632461	0.0	0.0	0.0	0.0	0.0	0.0	100.0	95.0	92.3076923076923	0.0	0.0	44.52423969856245	0.23941585755397066	0.8618658121303977	3261.414930555522	2.819347323740964	0.7991687015792208	7.552375909311225	1767.9796006943434	291.61896134734144	30.900022394420287	142.5271594752744	1.0299253658639844	210.80988492479057	239.3096377225014	6.649022675942223	13.491170491849573	28.47103387742729	0.6508010668983559	0.7961816080888742	2.2727725119516893
PU28530_3_12618706	63.97538374441745	0.0	0.0	0.0	0.0	0.0	0.0	100.0	95.0	78.64768683274022	0.0	0.0	14.991452107166804	0.37301564461744346	1.3428075933236148	961.414930555522	2.682816903704089	0.8131875705363583	7.684858285032967	2167.9796006943434	77.41559182030655	18.126173851012616	30.801416172162952	0.9631544652233299	59.482543109259055	68.61460329903862	6.649022675942223	13.18768812904723	5.318306290819317	0.556248950123988	0.8666858109649949	0.8414047523534116
PU28486_3_12618706	73.85237351476121	0.0	0.0	0.0	0.0	0.0	0.0	100.0	94.73684210526315	90.50632911392405	0.0	0.0	13.964207031947318	0.4329832566186243	1.5586831629160232	2161.414930555522	2.0462014093733814	0.8960603577096461	8.468030148681049	1167.9796006943434	78.49157474296939	23.064659572978	24.717196281997786	0.6666636187496752	51.28851931359582	69.82853275024799	4.6350033591630435	9.463131858291213	6.273541125014636	0.24877942906837763	0.8878974052215297	1.2100715797515182
PC20402_3_12618706	79.13461356670624	0.0	0.0	0.0	0.0	0.0	0.0	100.0	90.0	78.59778597785979	0.0	0.0	36.963469990118355	0.4290595678984848	1.5445583960777716	1386.414930555522	2.4711221034928377	0.7682302777527541	7.259998835087297	1467.9796006943434	206.25764948275543	20.55403275343135	66.02511606059758	0.9390709930804287	140.26403022610066	191.22147787118485	6.428308230267792	11.477151175070393	53.87014639900724	1.1420199756859217	0.8991647309433108	1.6829505782196161
PU28150_3_12618706	32.37529968116107	0.0	0.0	0.0	0.0	0.0	0.0	100.0	90.0	93.11377245508982	0.0	0.0	50.715087380842114	0.19481743646416783	0.7013173221306012	3486.414930555522	2.689160424903393	0.81884122270057	7.738286936981226	1767.9796006943434	321.60853665335475	23.147427490105912	199.50940974527197	0.9587660637066538	269.5475167798984	301.2476290398885	6.897326427325957	13.298045351884445	12.708932529973975	0.28271638921386405	0.7400779540627216	2.5541735176716016
PU28106_3_12618706	67.93756514402308	0.0	0.0	0.0	0.0	0.0	0.0	97.67441860465117	95.23809523809523	84.49197860962568	0.0	0.0	14.116329778813395	0.3984783825046572	1.434470123502009	3086.414930555522	4.427716108505778	0.6721248258220366	6.3517744533256835	2667.9796006943434	80.50559405974857	51.343697925014425	27.150076629705882	1.9232045188193876	53.38530654750291	61.49656242603823	10.483936169535454	19.284924690803376	8.611894376929655	1.4935292605191104	1.0193529807034978	0.9942784894937877
PU28102_3_12618706	69.77864771728115	0.2770083102493075	0.2770083102493075	0.0	0.0	0.0	0.0	98.06094182825485	74.19354838709677	68.67924528301886	0.0	0.0	11.410204391532453	0.4593702041091157	1.6536727269360585	4586.414930555522	3.3820849043620917	0.7261026411852128	6.861880456702107	5167.979600694343	87.98229590696991	27.97555598923408	19.036391665410957	1.3598222083587979	38.34913493593232	55.592451004247216	9.380363941163301	16.912244399803246	5.366387470142381	1.8519233287368269	1.021451134351601	0.4471226147002034
PU28082_3_12618706	90.29522106982213	0.352112676056338	0.352112676056338	0.0	0.0	0.0	0.0	92.6056338028169	91.66666666666666	85.08997429305913	0.0	0.0	10.576534406760144	0.5993573475667946	2.157608156763505	2661.414930555522	2.1906179664959993	0.8752373476585864	8.271246667097992	3942.9796006943434	77.85702071165541	19.505639136477807	13.524199942346627	0.73069551909708	32.55538073697852	52.833520433316835	5.490271836151462	10.345989640988936	3.840918687200606	0.1918948874365433	1.021451134351601	0.5183299164665629
PU27342_3_12618706	79.81557342130752	0.0	0.0	0.0	0.0	0.0	0.0	99.64788732394366	90.47619047619048	87.02064896755162	0.0	0.0	12.808847106551944	0.40552697150630873	1.4598441231457557	2661.414930555522	2.3806993419129316	0.8582312868198785	8.110534462107058	2367.9796006943434	66.10397647949198	24.14064249564085	24.207187123848154	0.8098337076655568	49.49521444249107	58.047899212375256	5.297146696186335	12.2496517349309	3.5870919581416367	0.28781041344025293	1.021451134351601	1.1416905296623354
PU27318_3_12618706	85.57736527610908	0.0	0.0	0.0	0.0	0.0	0.0	80.85106382978724	95.45454545454545	78.26086956521739	0.0	0.0	7.5722090539374864	0.6219284065041253	2.2388610204643995	1436.414930555522	2.0677722145926314	0.9431671826016371	8.913203300201358	3067.9796006943434	44.777443166200115	20.002246639245275	9.331172796090117	0.6400437401030843	22.899123738722178	32.91404171119947	4.7453605820002585	11.339204646523873	1.8776252711979953	0.09615084486227919	1.021451134351601	0.49538233341242044
PU27011_3_12618706	65.81383669830213	0.0	0.0	0.0	0.0	0.0	0.0	100.0	100.0	83.84146341463415	0.0	0.0	14.106107698875672	0.38001438155609324	1.3680021320527658	2211.414930555522	2.409866698228472	0.9073238318202321	8.5744732443126	2967.9796006943434	78.68469988293452	21.05064025619882	28.448619234873686	0.7754009740504597	53.38530654750291	73.16683874107375	5.352325307604943	12.884205766244888	6.046864218457827	0.7148660822139883	0.9008046460316165	0.878664711645673
PU25872_3_12618706	93.07598548732832	0.6802721088435374	0.3401360544217687	0.0	0.0	0.0	0.0	87.07482993197279	83.33333333333334	79.28388746803068	0.0	0.0	13.916685863610974	0.6480395171105954	2.3328576077347267	2911.414930555522	3.770825578089527	1.126859627019935	10.649150152481482	4217.979600694343	107.26722059777329	61.02754422898007	16.45842847323796	0.9769273431282403	39.6734216099789	75.84300139487623	6.014468644628234	12.663491320570458	9.518310469709828	1.1635371171476703	1.021451134351601	0.6809297407152267
PU25828_3_12618706	94.07233839721522	0.0	0.0	0.0	0.0	0.0	0.0	0.0	94.73684210526315	78.79746835443038	32.55813953488372	29.47368421052631	20.186100257558792	0.5051562083064173	1.8184963609880238	2461.414930555522	223.93453181181317	1.9196510529260227	18.14125895790634	1317.9796006943434	99.76292944484264	1808.0651496592263	30.625328872358082	34.05606122133739	70.26996164159685	89.63765424952814	24.416535552733887	1808.0651496592263	16.331543384560973	128.478514311094	1.021451134351601	1.9517896930676564
PU25468_3_12618706	66.41806713617403	0.34843205574912894	0.0	0.0	0.0	0.0	0.0	99.65156794425087	90.47619047619048	87.81869688385268	0.0	0.0	12.248032853717275	0.45753073926083854	1.6470508937728632	2736.414930555522	2.421564785076826	0.8637774974005644	8.162947759943632	2067.9796006943434	84.72675783327206	22.54046276450123	20.516349799291817	0.8184456536425331	44.74985386049081	59.45495380354975	5.876522116081715	11.808222843582039	3.239720205091199	0.08232292832614833	0.952668710578397	1.0512480013078573
PU25444_3_12618706	75.55610780993463	0.0	0.0	0.0	0.0	0.0	0.0	98.72340425531915	100.0	74.66216216216216	0.0	0.0	12.339982354162517	0.48968770154240676	1.7628117572996354	1436.414930555522	1.6618145557385346	0.9781210808754957	9.243527772041094	1767.9796006943434	70.46308678156198	13.32563465759375	19.312983601716237	0.496004457833932	41.770208843885996	55.86834406134025	3.6417883536281055	8.607863381302794	4.7236239795928725	0.11344451894858544	1.021451134351601	1.0771470501576013
PU25119_3_12618706	74.1643105301681	0.0	0.0	0.0	0.0	0.0	0.0	100.0	100.0	89.82035928143712	0.0	0.0	20.426763983050797	0.3231375642355494	1.1632530195579414	2661.414930555522	2.4170586219331813	0.8969070842167093	8.476031959639213	1767.9796006943434	135.76697339548414	26.01671528387351	48.44691797098012	0.7867474964153114	81.77470212237655	96.92123095678436	5.54545044757007	10.428757558116848	4.219492919356005	0.16890786050918255	0.8405829579411305	1.2587138089527248
PU24671_3_12618706	188.4647009808562	0.5714285714285714	0.5714285714285714	0.0	0.0	0.0	0.0	49.714285714285715	69.56521739130434	61.278195488721806	0.0	0.0	38.94487345369838	1.3645336903771985	4.91214303535062	63.585069444477995	6.355900121839976	1.173893241697959	11.09363144625613	3417.9796006943434	274.1549308333521	114.13695771938994	21.873589832213483	1.5806805225931966	115.46124439343652	195.85648123034787	7.862952127151591	21.878319427477937	47.08294767799592	1.7651312030644348	1.021451134351601	0.4709423599686767
PU24359_3_12618706	71.62955269413081	0.0	0.0	0.0	0.0	0.0	0.0	97.72727272727273	90.9090909090909	86.7231638418079	0.0	0.0	10.301161810252703	0.48448693625654465	1.7440896816502032	2161.414930555522	1.736599363629715	0.8650731068486401	8.175191644825745	2967.9796006943434	63.510581742817415	13.684295631814699	16.295142694449318	0.5860605208941733	35.50743644787403	44.36360358056056	4.579824747744436	8.828577826977225	0.6555043741747889	0.40464340131535775	1.021451134351601	0.6420148101074584
PU23599_3_12618706	50.40497262820385	0.0	0.0	0.0	0.0	0.0	0.0	100.0	100.0	91.69811320754717	0.0	0.0	78.46858626270921	0.3063838118141936	1.102941699395665	1736.414930555522	2.704163257188166	0.7843014233611675	7.411875820119578	867.9796006943434	404.7351147554872	25.65805430965256	196.28361282966932	1.006573620512	312.007458266517	355.046775173031	6.373129618849185	14.567153414512422	37.79592212110161	0.6467064635907056	0.7954252695208437	2.035648350964605
PU23579_3_12618706	48.415402004917226	0.0	0.0	0.0	0.0	0.0	0.0	100.0	95.23809523809523	92.20055710306406	0.0	0.0	64.79403353235601	0.2638787278997327	0.9499289497729744	3986.414930555522	2.7578299265052117	0.9512746900058369	8.989821595541308	2367.9796006943434	326.71255820957595	40.05967188990916	188.18485316088967	0.8463639920769503	292.83289079855086	312.2005834064821	6.042057950337538	10.870186449465708	28.02578267398689	0.3751255598861794	0.7774816932795202	2.108425703944305
PU23575_3_12618706	132.5487369628986	1.0526315789473684	0.7017543859649122	0.7017543859649122	0.7017543859649122	0.3508771929824561	0.0	100.0	90.0	91.44736842105263	0.0	0.0	139.68269370764378	0.5889578681611498	2.120171389394581	2686.414930555522	2.67863759426072	0.766067617164241	7.239561065569513	1467.9796006943434	1442.1205987310204	21.271354701873253	181.76589677024552	1.0208043112442418	280.2797567008176	967.3362367796109	6.869737121616653	12.304830346349508	74.25766280749734	0.75236353787728	0.9666436021576534	2.348825020343775
PU23555_3_12618706	80.76059518519163	0.0	0.0	0.0	0.0	0.0	0.0	76.09561752988049	95.45454545454545	80.21390374331551	0.0	0.0	6.833657325367713	0.5785202512732218	2.0825973320713644	1836.414930555522	2.75457130256147	0.9427542256880275	8.909300737651341	3267.9796006943434	41.65985162104878	36.169579784897316	9.052919551888333	0.8530042031612666	22.981891655850088	29.520557108955096	5.7109862818258925	14.153313828872864	1.7517551114247463	0.6492577852963624	1.021451134351601	0.4889761992723581
PU23551_3_12618706	40.7709549025164	0.0	0.0	0.0	0.0	0.0	0.0	100.0	94.73684210526315	92.17687074829932	0.0	0.0	75.40933600038029	0.24797804804620474	0.8926885794174017	2486.414930555522	3.487358540495772	0.8637500035732283	8.162687935304833	1167.9796006943434	404.2936858641383	42.07369120668834	233.05901657304733	1.1787024281003144	338.1069414675184	353.1155237733797	7.7801842100236795	16.44322620274508	47.49835272672419	0.5815952490903816	0.783486152853073	2.1825585294516734
PU23531_3_12618706	76.49155999441031	0.0	0.0	0.0	0.0	0.0	0.0	96.49805447470817	100.0	87.5	0.0	0.0	9.805160324184808	0.5293442993912726	1.9055703291859465	1986.414930555522	1.9965314965662566	1.1091316781150238	10.481615895989233	2242.9796006943434	50.98503695079348	25.43733986397813	14.19614703112194	0.5255193317864062	35.369489919327506	43.39797788073492	3.8900921050118398	10.01491797247729	2.525523675433357	0.36263610003148145	1.021451134351601	0.7910051078365862
PU23527_3_12618706	60.751364326147566	0.30120481927710846	0.0	0.0	0.0	0.0	0.0	100.0	95.23809523809523	88.76712328767124	0.0	0.0	21.706459629180582	0.36539718303895224	1.3153821268461057	3861.414930555522	2.66984889837631	1.0068779492553095	9.515288514860188	2692.9796006943434	166.25315620426488	28.69287793767598	45.52792214168422	0.7741150185821177	84.89229366752788	102.2735562643893	5.214378779058424	13.160098823337925	11.40526671048255	0.44142889134886104	0.9084013615263573	1.8507240861927754
PU23175_3_12618706	70.81290952455026	0.0	0.0	0.0	0.0	0.0	0.0	100.0	100.0	94.05684754521964	0.0	0.0	18.952074492438975	0.34204618623335414	1.2313215887032871	4636.414930555522	2.1563082885807883	0.9053392050523431	8.555717946011804	2667.9796006943434	112.45401007112241	16.222511757070652	42.464501702438326	0.6953367204547983	75.07050083501572	99.07319680211005	4.772949887709562	11.642687009326215	2.9331782970607043	0.23853253894502285	0.9154806282057965	2.1419587121054633
PU23171_3_12618706	74.02911597099003	0.0	0.0	0.0	0.0	0.0	0.0	98.86685552407933	95.23809523809523	92.40837696335078	0.0	0.0	14.772700135573764	0.48144729633994865	1.7331473750207838	4386.414930555522	2.0322479113751295	0.8154019738832526	7.705785038617705	2367.9796006943434	78.49157474296939	15.06376091727989	23.516092518521752	0.7276131973969573	50.322893613770184	68.78013913329444	5.600629058988678	9.932150055349378	5.644391405975849	0.3347799085263371	1.021451134351601	1.9315161474539728
PU22791_3_12618706	60.5121770374495	0.31746031746031744	0.0	0.0	0.0	0.0	0.0	100.0	95.23809523809523	90.48991354466858	0.0	0.0	17.14254742762841	0.356253640934334	1.2824665696968935	3436.414930555522	2.0160848940109437	0.8927368749557657	8.436622273177644	2367.9796006943434	132.95286421313514	16.36045828561717	36.878230808687704	0.6592968213548719	67.15237009644552	78.43639613155078	5.269557390477031	10.456346863826152	7.178527426930448	0.13394162933065257	0.9698000858912653	1.723590896453262
PU22771_3_12618706	77.67956827871805	0.0	0.0	0.0	0.0	0.0	0.0	90.9090909090909	100.0	85.2731591448931	0.9259259259259258	0.5025125628140703	8.699334759612098	0.5305998263567443	1.9100900622512635	2986.414930555522	2.7019434279871515	0.8741394561233261	8.260871273810503	4167.979600694343	52.41968084767728	23.83716013283851	12.5653031180966	0.9023835473663848	31.672522954280794	36.52824075911827	6.262772396011969	13.270456046175141	4.052468487415827	0.4078048294465523	1.021451134351601	0.47865372745682316
PU22767_3_12618706	79.65756945831286	0.0	0.0	0.0	0.0	0.0	0.0	99.39024390243902	95.23809523809523	91.36490250696379	0.0	0.0	15.482160192047319	0.4290813981952829	1.5446369822945374	3761.414930555522	2.246090367862024	0.7801190968984134	7.372351622588115	2442.9796006943434	85.22336533603952	17.79510218250097	27.653232149361973	0.8405469107008456	57.46852379247988	68.69737121616653	6.097236561756146	11.035722283721531	10.176995981576237	0.533748763866997	1.0161740216135882	1.7619435761576685
PU21659_3_12618706	70.75698129985983	0.0	0.0	0.0	0.0	0.0	0.0	100.0	100.0	91.70854271356784	0.0	0.0	11.77927205227196	0.4588616970585892	1.6518421679808009	4136.414930555522	1.8853433200767353	1.0234190423964467	9.671606640314721	2967.9796006943434	64.89004702828261	17.2984946797335	19.673909770716485	0.5378146068076471	41.27360134111853	58.599685326561335	3.9176814107211437	10.263221723861024	4.834549087273996	0.3520510363947621	0.939735043603473	1.1494950250826292
PU21639_3_12618706	80.06567155654984	0.3460207612456747	0.0	0.0	0.0	0.0	0.0	94.80968858131487	100.0	89.21052631578948	0.0	0.0	7.507516190766623	0.5328234613099327	1.9180948576077252	2786.414930555522	1.8612779333808591	0.8799956672814349	8.316214166973039	3267.9796006943434	53.99227127310759	14.098135217454256	10.798587905237412	0.617484890155454	25.65805430965256	31.78288017711801	4.82812849912817	9.904560749640074	3.1873530753019956	0.07500842489716959	1.021451134351601	0.5756558594311667
PU21279_3_12618706	79.94082570435896	0.0	0.0	0.0	0.0	0.0	0.0	93.20754716981132	86.95652173913044	84.98659517426273	0.0	0.0	7.974723814645003	0.5491268803086075	1.9767850362757247	2186.414930555522	1.7708037355189858	0.9954766913669864	9.407543322585436	3267.9796006943434	46.76387317726999	19.257335385094073	11.130046476071074	0.5193199110029058	26.56850139805959	34.29350699666466	4.386699607779309	9.601078386837733	2.170661419779702	0.3752116986511217	1.021451134351601	0.5278505285441495
PU21259_3_12618706	93.83022737104403	0.0	0.0	0.0	0.0	0.0	0.0	82.02614379084967	95.45454545454545	91.38381201044386	0.0	0.0	10.72471270577263	0.6652318007962676	2.394747583162891	3211.414930555522	2.092875977801904	1.0319614051343828	9.75233444462325	2967.9796006943434	55.31655794715417	25.713232921071167	12.355681223539202	0.5920735747026111	33.493417131094844	42.184048429525554	4.552235442035132	11.09090089514014	2.194245995665882	0.12228384978446667	1.021451134351601	0.8128851295993444
PU20523_3_12618706	45.428104489547785	0.0	0.0	0.0	0.0	0.0	0.0	100.0	95.23809523809523	95.77464788732394	0.0	0.0	42.918959902052	0.20812898352841308	0.7492371526650154	4236.414930555522	3.0184245915867325	1.014522750241818	9.587534100414144	2367.9796006943434	262.53983312973526	55.26137933573557	158.04132259742323	0.8685887105650004	228.32909405019848	252.8283975200603	5.7109862818258925	12.277241040640204	21.285529658440684	1.2769695314591225	0.7419975221233328	2.6165254834789002
PU20163_3_12618706	90.42282392268271	0.3424657534246575	0.3424657534246575	0.0	0.0	0.0	0.0	82.87671232876713	95.83333333333334	82.3913043478261	0.0	0.0	7.237515673437375	0.6219823282594061	2.2390551317395735	2861.414930555522	2.0985366364040927	0.8589577599677672	8.11739984395952	4967.979600694343	55.26137933573557	16.250101062779954	8.917959618761476	0.7132477137615721	21.133408173326732	38.12842049025789	5.297146696186335	10.456346863826152	1.9915145881143532	0.07949804743458945	1.021451134351601	0.31047156547943155
PU20143_3_12618706	46.082431136744965	0.0	0.0	0.0	0.0	0.0	0.0	100.0	95.45454545454545	95.68527918781726	0.0	0.0	62.708918222502156	0.19919382140283387	0.7170717362195191	5111.414930555522	2.4952378825114163	0.8426752238097566	7.963525156951324	2967.9796006943434	427.05486307431397	23.257784712943128	241.2723062634708	0.8644649122248538	333.4995274140647	373.55919930397386	5.876522116081715	13.132509517628622	15.320624986838203	0.5226161711705107	0.7620843544953738	2.5911409813974746
PU13516_3_12618706	62.527819449903575	0.2724795640326976	0.0	0.0	0.0	0.0	0.0	100.0	95.45454545454545	95.03722084367246	0.0	0.0	13.963124191576737	0.33493200079743335	1.2057114504650799	4736.414930555522	1.8306754046245484	0.9187567276537357	8.682517424341162	2967.9796006943434	110.41240144863391	19.698764276442933	31.950671267971316	0.5817098996092447	58.4065601865962	74.9049650007599	4.6350033591630435	8.828577826977225	3.079201557896603	0.27330655968279116	0.8785476756298572	1.6540296493626518
PU13373_3_12618706	96.71216825219368	0.3389830508474576	0.3389830508474576	0.3389830508474576	0.0	0.0	0.0	78.98305084745763	88.0	86.23188405797102	0.0	0.0	8.078176629099593	0.6749377728753153	2.4296878147494207	2936.414930555522	2.323090083806783	0.9215697967238773	8.709101742564064	4267.979600694343	68.53183538191071	25.161446806885092	9.172836248387219	0.7359248336617549	26.265019035257243	34.265917690955355	4.938485721965385	11.118490200849443	2.0121367095218887	0.4324268523044164	1.021451134351601	0.461413636990779
PU13217_3_12618706	81.17708981263972	0.35842293906810035	0.0	0.0	0.0	0.0	0.0	94.26523297491039	86.95652173913044	84.93506493506493	0.0	0.0	8.466141481083046	0.5481435658267758	1.9732452325922014	2536.414930555522	1.853522788831926	0.886418421666208	8.376911057868703	3417.9796006943434	57.909952683828735	14.318849663128686	11.83709767249644	0.6104566051493455	27.506537792175916	40.3631542527115	4.855717804837473	9.435542552581909	2.5690772894733143	0.37633537319097266	1.021451134351601	0.5092043897682079
PU13211_3_12618706	74.35215321648427	0.0	0.0	0.0	0.0	0.0	0.0	99.71014492753623	100.0	91.75257731958763	0.0	0.0	14.387633943375581	0.4694503772289325	1.689960033387209	4186.414930555522	1.9295546465608184	1.0112872573002563	9.55695775414544	3067.9796006943434	85.08541880749301	21.18858678474534	23.488415314872494	0.5570294898884826	51.81271612207259	67.06960217931761	4.165985162104878	7.945720044279502	6.009266620656113	0.2364616504956419	1.0030702656100556	1.5548780082564435
PU13205_3_12618706	59.585573593835974	0.0	0.0	0.0	0.0	0.0	0.0	100.0	95.23809523809523	91.60104986876641	0.0	0.0	101.32018301833352	0.27795083537607307	1.000586698438383	4611.414930555522	2.4995392949546433	0.8606964938678545	8.13383138337513	2367.9796006943434	511.3953706276558	21.878319427477937	279.3714435918576	0.847823743701781	435.74549437274464	500.49759487248076	6.373129618849185	12.9669736833728	17.618331803378354	0.708125513205465	0.803212116873887	2.7296317723900914
PU12455_3_12618706	79.96621154794545	0.0	0.0	0.0	0.0	0.0	0.0	100.0	100.0	92.01995012468828	0.0	0.0	14.86271637037621	0.38579618900416357	1.3888158835841964	4436.414930555522	2.5736481308935506	1.0141915229261405	9.584403906258034	3292.9796006943434	82.1609524023068	42.73583454371163	29.52529780655584	0.7408407008498306	56.88914837258449	68.83531774471305	5.269557390477031	11.780633537872735	3.655503846590217	0.6893715456560355	0.8928858562708457	1.3828642920623198
PU12449_3_12618706	87.57795048865121	0.0	0.0	0.0	0.0	0.0	0.0	89.53488372093024	95.65217391304348	81.32387706855792	0.0	0.0	14.592499225722843	0.5888156377865218	2.1196593786255753	4161.414930555522	2.20006851554825	0.9939710605914678	9.393314675273707	3567.9796006943434	74.87737569505059	24.057874578512937	18.993472548513804	0.6461868355869411	46.26726567450252	60.034329223445134	4.7453605820002585	11.587508397907609	5.699240834648932	0.23116494026128803	1.021451134351601	1.1043109182785849
PU12251_3_12618706	76.81336967433651	0.0	0.0	0.0	0.0	0.0	0.0	99.32432432432432	95.0	88.09523809523809	0.0	0.0	12.66783841627994	0.46910747593911	1.6887256335372876	2961.414930555522	2.41039719803122	0.8708932269305905	8.230193466855761	2092.9796006943434	78.27086029729496	19.89188941640806	20.695893980760943	0.8080148473440274	44.74985386049081	64.28308230267793	5.7661648932445	12.911795071954192	4.317700067976801	0.19502169419154156	0.9867656834969729	1.561268111768157
PU12071_3_12618706	88.5840297754364	0.0	0.0	0.0	0.0	0.0	0.0	74.80314960629921	95.45454545454545	85.21505376344086	2.0	1.0471204188481675	7.3119740993911435	0.6450682248974623	2.3221613439094644	1911.414930555522	2.5408374120405597	1.1137283513706975	10.525055790833118	2992.9796006943434	34.596989359467	38.40431354735093	8.687264099702405	0.6660291547288278	24.057874578512937	32.25189837417618	5.076432250511904	12.718669931989066	3.018509951604007	0.6566001977217495	1.021451134351601	0.4443632463537344
PU12063_3_12618706	91.16515763478299	0.0	0.0	0.0	0.0	0.0	0.0	80.86642599277978	95.83333333333334	82.75058275058275	0.8333333333333334	0.4291845493562232	6.986377932369941	0.5923904389836345	2.1325281959563562	2486.414930555522	2.2550973943246277	0.990025252279634	9.356025642835167	4067.9796006943434	34.45904283092048	25.023500278338574	9.038535431436472	0.6649893212287422	23.64403499287338	30.099932528850477	4.772949887709562	12.387598263477418	2.584633267969574	0.3880093273528043	1.021451134351601	0.3256409970446785
PU11517_3_12618706	105.50615360610459	0.30959752321981426	0.0	0.0	0.0	0.0	0.0	69.3498452012384	92.3076923076923	88.19444444444444	0.0	0.0	11.681302304794103	0.7304770832046843	2.629622076795506	3636.414930555522	3.6675073459494083	1.1154142280770838	10.540987814444929	5067.979600694343	75.45675111494597	67.8145134334688	12.255716257238516	0.9599098598696552	36.52824075911827	48.253695685572396	5.517861141860766	14.84304647160546	3.140425160036316	0.7738143363228551	1.021451134351601	0.5421312579938063
PU11139_3_12618706	90.78788755513237	0.33222591362126247	0.0	0.0	0.0	0.0	0.0	77.07641196013289	84.0	86.3425925925926	0.0	0.0	8.310712977190574	0.6702546020836997	2.4128290116655386	3086.414930555522	2.3796270361953087	0.811022706288082	7.66439969029158	3867.9796006943434	54.13021780165411	17.188137456896285	9.502820128630507	0.8565870835112899	23.257784712943128	37.88011673887416	5.8213435046631075	13.353223963303053	2.5045432740102154	0.3137607315960045	1.021451134351601	0.444028631090733
PU11325_3_12618706	91.8460333387894	0.0	0.0	0.0	0.0	0.0	0.0	84.61538461538461	100.0	89.27680798004988	0.0	0.0	13.925056083941598	0.6558582329691313	2.361003963461038	3686.414930555522	2.172926349858216	0.9089226357134317	8.589582404597348	3317.9796006943434	71.64942692706204	19.80912149928015	16.272002727004566	0.6979329905252857	42.653066626583716	60.08950783486374	4.6901819705816505	12.497955486314634	6.225912089375124	0.38639397423082306	1.021451134351601	0.8415021016049493
PU11319_3_12618706	91.21809339332351	0.0	0.0	0.0	0.0	0.0	0.0	78.73015873015873	95.65217391304348	85.55045871559633	0.0	0.0	9.323680564310017	0.646818559474681	2.32846231974	3436.414930555522	2.7662425772799972	1.0128594124634298	9.57181507620596	3442.9796006943434	54.95789697293323	37.60422368178112	11.047371101687684	0.7973274820194425	31.06555822867611	41.88056606672321	5.159200167639816	13.408402574721661	5.296896877911661	0.5490057467031733	1.021451134351601	0.5453549320809149
PU11127_3_12618706	49.741336050785755	0.0	0.0	0.0	0.0	0.0	0.0	100.0	90.47619047619048	93.0939226519337	0.0	0.0	196.57458132986946	0.251837062911466	0.9065805288264833	4311.414930555522	5.0684680608125	0.7357679896241478	6.953220801439162	2067.9796006943434	1091.1570408029663	36.473062147699665	598.2211228392918	2.0110898071675734	896.9559179151768	978.0408873948207	12.084115900675076	26.927162372280538	73.0968063367874	3.994071155023786	0.8006354346043029	2.8200653980601276
PU10935_3_12618706	41.025948954084654	0.0	0.0	0.0	0.0	0.0	0.0	100.0	100.0	92.65536723163842	0.0	0.0	352.5572559220832	0.22716924146007453	0.8177795939765495	3986.414930555522	8.112630057892368	0.628643338374391	5.940861791641493	2067.9796006943434	1880.762970203242	61.220669368945195	1189.4170489593487	3.7674976901261417	1642.777619154787	1800.9746980919354	20.305729002047617	44.08771052346752	91.49962809109385	5.018647982442972	0.7759759133703568	2.5411212908714385
PU09981_3_12618706	83.07671655349213	0.0	0.0	0.0	0.0	0.0	0.0	89.34169278996865	95.45454545454545	85.13853904282117	0.0	0.0	9.871134614930789	0.5564649486043576	2.0032011235633407	3536.414930555522	2.290564260760451	0.8905597945813247	8.416048232502538	3317.9796006943434	51.8678947334912	18.402066908105652	13.595127687657042	0.7508877788136721	33.383059908257636	44.44637149768847	5.379914613314247	11.339204646523873	1.7503789676938402	0.2615410445270875	1.021451134351601	0.7213454028742442
PU09804_3_12618706	92.05260890550667	0.6711409395973155	0.0	0.0	0.0	0.0	0.0	78.52348993288591	95.65217391304348	81.61434977578476	0.0	0.0	7.163668708551761	0.6209636694862845	2.2353880932244556	3011.414930555522	2.418891103304553	0.9610827411094482	9.082510521829125	4142.979600694343	50.92985833937487	19.588407053605717	8.841446664204055	0.7347695988481463	22.20939109598958	30.458593503071427	5.0488429448026	13.76706354894261	3.6916377112411776	0.6276348254507199	1.021451134351601	0.38590594046020227
PU09798_3_12618706	88.43136423670005	0.0	0.0	0.0	0.0	0.0	0.0	69.54887218045113	95.45454545454545	87.08010335917312	0.0	0.0	6.8884799670655905	0.6265085429728264	2.2553489134452365	2211.414930555522	2.7871564673776077	0.9146858392488404	8.644046348762412	3167.9796006943434	35.81091881067637	28.61011002054807	8.426562229498794	0.88958005007867	22.40251623595471	30.541361420199337	5.959290033209627	13.711884937524003	2.8309553796230045	0.6113042934818765	1.021451134351601	0.441916932884893
PU09792_3_12618706	87.7314091291892	0.31446540880503143	0.0	0.0	0.0	0.0	0.0	69.49685534591195	96.0	82.44803695150115	0.8771929824561403	0.5208333333333333	7.654194189281112	0.6564960934499484	2.363300177867811	3511.414930555522	2.807616274210652	0.7545662064471151	7.130869400028223	5267.979600694343	50.543608059444615	26.430554869513067	8.935551455718015	1.0862656340797339	23.7819815214199	33.99002463386232	7.42152323580273	13.132509517628622	3.6681570554228524	0.798802226552097	1.021451134351601	0.5505487885769235
PU09634_3_12618706	94.48252745318943	0.0	0.0	0.0	0.0	0.0	0.0	69.34865900383141	86.95652173913044	84.30851063829788	0.0	0.0	7.975783976676243	0.6909363046169619	2.4872804391197585	2086.414930555522	2.7394097729675004	0.7276865249382438	6.876848617336905	3042.9796006943434	45.10851483471176	19.53322844218711	8.84686499129795	1.099026863830007	26.37537625809446	38.40431354735093	7.118040873000388	13.270456046175141	2.706022823740919	0.4503379379841576	1.021451134351601	0.4814883324832719
PU09786_3_12618706	76.49752721848365	0.0	0.0	0.0	0.0	0.0	0.0	99.7229916897507	95.45454545454545	88.94601542416453	0.0	0.0	19.375413943868658	0.3504716786066507	1.2616522606190885	4586.414930555522	4.863630312541432	0.7856084136240473	7.424227257000892	2967.9796006943434	109.33641852597107	47.72949887709562	42.36937825319606	1.8073824911974454	78.29844960300427	97.91444596231929	9.766614221093555	25.43733986397813	3.4442505381591695	0.9778397153740238	0.9084706036390521	2.130157286694414
PU09478_3_12618706	53.04936468516275	0.0	0.0	0.0	0.0	0.0	0.0	100.0	95.23809523809523	92.43697478991596	0.0	0.0	20.405529720558604	0.278184273368923	1.0014270447184714	4086.414930555522	2.3341780096298437	0.8961391392424812	8.468774657005143	2367.9796006943434	127.71089612836742	22.76117721017566	56.21721528192241	0.7604211151650314	89.9963152237491	110.9917768685293	5.269557390477031	10.95295436659362	14.429406714034322	0.5623175158278	0.8364259976380104	2.571282967914423
PU09286_3_12618706	56.98162570174336	0.0	0.0	0.0	0.0	0.0	0.0	100.0	95.23809523809523	92.16216216216216	0.0	0.0	25.38472515979131	0.2909138112069983	1.0472517180669536	3936.414930555522	7.294485529673209	2.112059578391761	19.959575302880832	2367.9796006943434	160.7352950624041	185.01388408659147	66.87474756048707	1.008286941061317	109.14329338600595	145.28528386519397	4.7453605820002585	12.9669736833728	8.559077210347949	1.590834966302599	0.81215672537184	1.7669757346024748
PU09472_3_12618706	71.76084122048375	0.0	0.0	0.0	0.0	0.0	0.0	100.0	95.45454545454545	89.34010152284264	0.0	0.0	31.348159011921013	0.4409147364894233	1.587235454356038	4761.414930555522	1.9308656316890025	0.9743711621549791	9.208089953028988	2967.9796006943434	186.55888520631248	21.10581886761743	54.48932860151155	0.5785265181812482	109.63990088877341	137.14643868094933	4.193574467814182	11.201258117977355	6.657830299866131	0.2808808788457888	0.9624789447767994	2.171462275633086
PU09466_3_12618706	70.89858568031758	0.0	0.0	0.0	0.0	0.0	0.0	97.9933110367893	90.9090909090909	90.38461538461539	0.0	0.0	10.817756923261225	0.4574000013459533	1.6465802543576633	3036.414930555522	2.488470032114206	0.9055270702670328	8.557493326752835	2667.9796006943434	61.27584798036381	28.499752797710855	18.125712491385364	0.8022812036534925	40.44592216983941	52.999056267572655	5.793754198953804	11.118490200849443	6.039612874273584	0.39834774713398247	1.021451134351601	0.9331903994456241
PU09268_3_12618706	70.57317321062243	0.0	0.0	0.0	0.0	0.0	0.0	100.0	95.23809523809523	92.72237196765498	0.0	0.0	24.042029984410433	0.35938457484549424	1.2937375227809451	4261.414930555522	2.1615298826428044	0.956505619992552	9.039255400364862	2367.9796006943434	153.97591516362468	25.87876875532699	51.27028500235118	0.659734746842321	92.9759602403539	112.4264207654131	4.414288913488613	9.821792832512163	4.334391841222868	0.5292400148967529	0.93890608050957	2.177246720986998
PU09088_3_12618706	71.17655881070091	0.0	0.0	0.0	0.0	0.0	0.0	100.0	100.0	93.62880886426593	0.0	0.0	33.114352540396254	0.29136528031427583	1.0488769478774218	4186.414930555522	2.8485829574094885	0.9549587320082356	9.024636860469506	2067.9796006943434	177.50959293366083	39.645832304269604	87.1028767913606	0.8708430850501226	145.25769455948466	171.32958845477677	5.021253639093297	11.284026035105265	8.618812158730904	0.5304810392216697	0.8477230972804243	2.43973711633457
PU08897_3_12618706	56.81764610299845	0.0	0.0	0.0	0.0	0.0	0.0	100.0	95.0	94.41176470588235	0.0	0.0	81.72600769414947	0.23726173023128674	0.8541112351639212	3836.414930555522	3.504740433397015	0.7671677460611692	7.249957602573376	1767.9796006943434	478.4261503050377	37.32833062468808	263.98948027443663	1.333709251133095	395.6030545657076	444.8499652568149	8.773399215558618	15.587957725756663	35.96522782789033	1.4294325835831527	0.7778260377537486	2.7279336201185598
PU09082_3_12618706	80.78862693933903	0.0	0.0	0.0	0.0	0.0	0.0	93.42857142857143	100.0	83.97129186602871	0.0	0.0	12.30605038333311	0.5587589632156649	2.0114592764952848	4311.414930555522	2.2978239260478293	1.0009479439582825	9.45924824569192	3342.9796006943434	65.96602995094545	19.89188941640806	16.879058406364344	0.6701945557963217	39.92172536136264	56.50289809265424	4.938485721965385	12.194473123512292	2.41512621887114	0.4302207359044567	1.021451134351601	1.1396805111241977
PU08891_3_12618706	84.2025398645668	0.0	0.0	0.0	0.0	0.0	0.0	96.61654135338345	86.36363636363636	90.20771513353115	0.0	0.0	10.712359224282476	0.5765387001610088	2.0754640069188297	2211.414930555522	1.920898186584819	0.9135434328157669	8.633250276785697	2667.9796006943434	56.61325531549146	17.73992357108236	14.240023075387821	0.6138620520320106	35.81091881067637	51.45405514785164	4.359110302070005	10.0976858896052	4.388291298493306	0.28494116272888526	1.021451134351601	0.7856301029064763
PU08711_3_12618706	76.3032904041342	0.0	0.0	0.0	0.0	0.0	0.0	99.41690962099125	100.0	91.25964010282776	0.0	0.0	14.795459676395355	0.4332377588566384	1.5595993377270654	4136.414930555522	2.338361322272872	0.9161377117708432	8.657766964993876	3292.9796006943434	89.03068952392346	26.87198376086193	26.173161929951043	0.7451547915282084	53.799146133142465	73.33237457532958	5.517861141860766	10.980543672302923	8.02142403289246	0.19232477015625649	1.0208182649994626	1.3361195835982416
PU08705_3_12618706	57.22336721332716	0.0	0.0	0.0	0.0	0.0	0.0	100.0	95.0	92.99719887955182	0.0	0.0	60.60148318209277	0.24034285314818019	0.8652028751754577	4136.414930555522	3.435654188045017	0.9481257078340977	8.960062801126938	2067.9796006943434	363.0752631344384	59.59290033209627	193.2440233290869	1.0578867113911552	303.59272002517935	341.94185496111163	6.538665453105008	11.31161534081457	20.667843053928184	0.4064824374504096	0.7899350572758171	2.7025905256387146
PU08514_3_12618706	81.4471831400385	0.3194888178913738	0.0	0.0	0.0	0.0	0.0	80.83067092651757	100.0	89.81042654028435	0.0	0.0	9.957783757590608	0.6474908901512422	2.3308826223485855	3386.414930555522	2.693875314461822	0.8298782585929024	7.842590125805735	3292.9796006943434	62.820849100084814	34.817703805141434	11.7864510911533	0.9476735160349651	30.789665171583074	45.77065817173505	6.455897535977096	11.725454926454127	3.910392558721974	0.28863047726992647	1.021451134351601	0.5362914440383617
PU08502_3_12618706	89.21769546403704	0.3257328990228013	0.0	0.0	0.0	0.0	0.0	69.05537459283387	84.0	83.17073170731707	0.0	0.0	7.9089706162517786	0.6152534623726607	2.2148320935438304	3236.414930555522	3.638894906066285	0.811202008275475	7.666094146052174	4167.979600694343	49.440035831072464	49.35726791394455	9.851898426690074	1.3095923699188017	26.127072506710725	34.54181074804839	7.559469764349249	15.036171611570586	3.1196816440687054	1.3263806555006437	1.021451134351601	0.6471590483302683
PU08313_3_12618706	86.10940479438531	0.0	0.0	0.0	0.0	0.0	0.0	100.0	100.0	80.2547770700637	0.0	0.0	56.29826192023857	0.3782446409487401	1.3616312970487698	1986.414930555522	3.291322922962536	0.9786565439078396	9.248588052927733	2367.9796006943434	319.53933872515694	33.10716685116459	114.07125867233117	0.9818289428612568	214.0930123041977	276.7207362643174	5.986879338918931	19.919478722117365	77.14804161487268	1.0245669387791487	0.8398526790625341	1.1390473552846843
PU08133_3_12618706	68.59978470981164	0.0	0.0	0.0	0.0	0.0	0.0	100.0	100.0	91.27725856697819	0.0	0.0	30.090508374554883	0.31423777357057764	1.1312149357500327	2961.414930555522	2.3463589813621257	0.8184073803271849	7.734187000781626	1467.9796006943434	176.4887886224166	28.61011002054807	73.38801922231761	0.836990561956005	127.26946723701856	157.12109601448532	5.600629058988678	10.208043112442416	4.935110915903302	0.9614873039692381	0.8643274822276751	2.1379973010858646
PU07968_3_12618706	75.60233540525623	0.0	0.0	0.0	0.0	0.0	0.0	99.42693409742121	95.45454545454545	85.0	0.0	0.0	15.180502924913752	0.44991006978816744	1.619617479164725	4286.414930555522	2.2594792858592605	1.0801678651617443	10.20789946695756	2967.9796006943434	82.46443476510915	34.84529311085073	25.85916374725849	0.6106786706040138	56.28218364697981	68.69737121616653	4.772949887709562	9.849382138221467	5.7868313632110935	0.2324973783211127	0.994473223903226	1.572905579366663
PU07776_3_12618706	70.07599625199748	0.36101083032490977	0.0	0.0	0.0	0.0	0.0	98.55595667870035	95.45454545454545	86.38743455497382	0.0	0.0	8.441763610173766	0.46823645117938895	1.685590058184876	2486.414930555522	1.8479166221116428	1.0561009314216216	9.980459966097834	3017.9796006943434	58.43414949230551	17.988227322466095	13.817262141280118	0.5108255209271227	30.182700445978387	39.78377883281612	3.6141990479188015	8.883756438395833	2.4125703339409035	0.15552019336768944	1.021451134351601	0.5772644600345651
PU07770_3_12618706	86.22409961285695	0.0	0.0	0.0	0.0	0.0	0.0	95.53571428571429	91.30434782608695	87.71929824561403	0.0	0.0	12.168505818947121	0.5388023542361792	1.9396180911151732	3961.414930555522	2.4215637461872115	0.9736889454969367	9.201642807835553	3442.9796006943434	62.29665229160805	24.113053189931545	17.308594336287815	0.7260579864199395	42.487530792327895	52.08860917916563	4.855717804837473	13.270456046175141	3.898789234960639	0.33684587101789065	1.021451134351601	1.0786292690162922
PU07956_3_12618706	81.97196472462493	0.0	0.0	0.0	0.0	0.0	0.0	87.45519713261649	87.5	83.83084577114428	0.0	0.0	7.545837996462614	0.6048440022939384	2.17735939705561	2536.414930555522	1.8316236426620085	0.9463083511360905	8.942888253478197	3567.9796006943434	46.1017298402467	19.698764276442933	9.56132605388024	0.565066041187943	27.23064473508288	33.327881296839024	4.331520996360701	8.276791712791148	2.3340436546035788	0.34415398153119386	1.021451134351601	0.46351437697325243
PU07764_3_12618706	93.42301396544534	0.40816326530612246	0.0	0.0	0.0	0.0	0.0	75.10204081632654	86.95652173913044	79.44444444444444	0.0	0.0	7.693767496824529	0.6070072008205551	2.1851466291712667	1686.414930555522	3.0103528232732	0.937910320411506	8.863524428537763	3267.9796006943434	50.791911810828346	32.776095182652945	9.714025626129288	0.9370261796396011	22.347337624536102	34.5694000537577	6.152415173174754	14.732689248768244	2.198074331401534	0.5047035835223184	1.021451134351601	0.4377373705278125
PU07578_3_12618706	95.08427930370502	0.0	0.0	0.0	0.0	0.0	0.0	83.07692307692308	91.66666666666666	86.57718120805369	0.0	0.0	8.603056412359248	0.6721006890904174	2.4194746837340624	3686.414930555522	1.9800103098719972	1.0285990494914472	9.720559209049002	4317.979600694343	49.440035831072464	22.981891655850088	9.81007798885713	0.5619749704911916	26.982340983699146	37.60422368178112	4.414288913488613	9.132060189779567	1.8132708160259536	0.2714013935372755	1.021451134351601	0.5185546325615099
PU07386_3_12618706	96.14505935661781	0.0	0.0	0.0	0.0	0.0	0.0	87.38738738738739	95.65217391304348	90.09661835748793	0.0	0.0	11.353362507433447	0.6218465140774465	2.2385662184260218	3886.414930555522	2.2182735919629892	0.8998440401638916	8.503787044765016	3592.9796006943434	68.53183538191071	20.25055039062901	13.992500488387096	0.7196867460741259	38.211188407385805	46.70869456585138	4.938485721965385	10.815007838047102	2.7538010149126912	0.24941847080633262	1.021451134351601	0.8098141354764532
PU07566_3_12618706	86.51524961497707	0.0	0.0	0.0	0.0	0.0	0.0	94.37869822485207	92.0	77.58241758241759	0.847457627118644	0.5319148936170213	11.028095118958694	0.5683338749189214	2.045927707849477	4011.414930555522	2.600606636552675	0.7772828586341146	7.345548348763667	4267.979600694343	68.72496052187584	21.10581886761743	14.871370403798137	0.9767675348236221	34.32109630237396	57.109862818258925	6.12482586746545	13.491170491849573	1.1304148847255207	0.5529373609784182	1.021451134351601	0.6103404457491742
PU07194_3_12618706	85.90641127063391	0.3067484662576687	0.0	0.0	0.0	0.0	0.0	84.66257668711657	100.0	90.5940594059406	0.0	0.0	10.209418453901984	0.6274835646158117	2.258858863992212	3711.414930555522	2.2628807622278084	0.8947635825398288	8.455775247390536	3267.9796006943434	67.7869241277595	18.567602742361476	12.469604512656307	0.7383274425614832	31.838058788536618	52.17137709629354	5.462682530442158	11.228847423686657	2.3885931449424698	0.46179812269919385	1.021451134351601	0.8026699360010552
PU07188_3_12618706	91.52083154412028	0.0	0.0	0.0	0.0	0.0	0.0	81.65137614678899	95.65217391304348	85.41176470588235	0.0	0.0	9.672593646896468	0.6523464068646172	2.348361848237131	3736.414930555522	2.1718429500236995	0.8721568323881975	8.242134904749973	3867.9796006943434	55.86834406134025	19.560817747896415	11.36367222651072	0.7269917296096211	31.755290871408707	39.231992718630046	5.462682530442158	11.008132978012227	1.193595805015121	0.17016863656981132	1.021451134351601	0.7307107426107737
PU06996_3_12618706	72.28731258388493	0.0	0.0	0.0	0.0	0.0	0.0	99.38461538461539	95.0	89.78494623655914	0.0	0.0	16.518071025695075	0.4012508530808408	1.444450655406465	3686.414930555522	2.3375848734437237	0.7745060559917014	7.319306758796452	1792.9796006943434	108.26043560330822	18.788317188035908	31.54985665658867	0.8811263937991849	61.68968756600336	78.05014585162053	5.793754198953804	12.084115900675076	2.425942621960167	0.2567338170171331	0.9952403127908808	1.416719165525606
PU07182_3_12618706	67.12963597906766	0.0	0.0	0.0	0.0	0.0	0.0	100.0	100.0	89.41504178272982	0.0	0.0	20.026013821879815	0.31588231890282076	1.1371350841179808	3836.414930555522	2.8305606102219287	0.9493616065130198	8.971742401930369	2067.9796006943434	116.09579842475051	33.10716685116459	48.58735124676379	0.8704351786485062	84.34050755334181	100.42507278186594	5.517861141860766	14.62233202593103	9.206927931113897	0.5170682867502069	0.8728927939655154	2.1996166133067607
PU06612_3_12618706	91.96311918631568	0.0	0.0	0.0	0.0	0.0	0.0	81.56862745098039	86.36363636363636	88.18681318681318	0.0	0.0	8.506401597557408	0.6863636455815603	2.470819463922018	1936.414930555522	2.207458001093956	1.0214670450355925	9.653159699369684	2367.9796006943434	47.5915523485491	25.051089584047876	9.49829469890111	0.6309046522519108	26.6788586208968	39.645832304269604	4.6350033591630435	11.697865620744823	5.102123879108924	0.5985099383711877	1.021451134351601	0.48070172787256454
PU06432_3_12618706	88.790409013757	0.0	0.0	0.0	0.0	0.0	0.0	98.28767123287672	100.0	88.1578947368421	0.0	0.0	22.954738578097018	0.616932591149593	2.220876737794999	2861.414930555522	2.6034699148317206	0.851460111115097	8.046544888729809	2967.9796006943434	111.6815095112619	30.182700445978387	28.516004032580707	0.8926555233150013	77.63630626598098	107.92936393479658	6.538665453105008	11.394383257942481	20.1568473253227	0.7056725048679101	1.021451134351601	0.6845199529073601
PU06222_3_12618706	80.96348852532462	0.0	0.0	0.0	0.0	0.0	0.0	87.27915194346289	84.61538461538461	78.94736842105263	0.0	0.0	8.282123461723137	0.5825688099339326	2.0971716143838233	2636.414930555522	2.148799793163486	1.0603373493521997	10.020495343681375	4467.979600694343	51.178162090758605	18.264120379559134	10.895533514781674	0.5916263854067743	26.458144175222372	39.59065369285099	4.800539193418866	12.332419652058812	2.14354951391458	0.20773124298769946	1.021451134351601	0.4515414185074071
PU06059_3_12618706	87.76331399176301	0.6134969325153374	0.3067484662576687	0.3067484662576687	0.0	0.0	0.0	96.62576687116564	84.0	83.49282296650718	0.0	0.0	11.540163604922586	0.6100638910681098	2.1961503147648407	3711.414930555522	2.017150141198208	1.03299639086527	9.762115359822989	4167.979600694343	96.61774859398201	19.643585665024325	14.497418482290135	0.5700790234063761	35.97645464493219	56.72361253832867	4.165985162104878	10.152864501023808	2.8829585889086307	0.3337996866952269	1.021451134351601	0.8026699360010552
PU05858_3_12618706	71.25614931752418	0.0	0.0	0.0	0.0	0.0	0.0	97.94344473007712	100.0	91.27358490566037	0.0	0.0	19.757481923092307	0.49350536185364563	1.7765548357164114	5286.414930555522	2.579298823275342	0.8845008995408854	8.358789917893827	3267.9796006943434	105.36355850383133	29.76886086033883	30.682712284668845	0.8513321240273685	66.07638717378266	85.96827659019073	5.655807670407285	11.532329786489	2.262947597367936	0.6056714768995607	1.021451134351601	1.8136314014412682
PU05486_3_12618706	85.18979612890622	0.0	0.0	0.0	0.0	0.0	0.0	98.69109947643979	100.0	91.40811455847255	0.0	0.0	21.908049175437153	0.5547216330865918	1.996925415429931	5111.414930555522	1.9817372704184313	0.9775359738692139	9.23799834120893	3267.9796006943434	108.39838213185475	19.284924690803376	30.26792395576107	0.5918463434356971	74.54630402653895	97.19712401387739	4.910896416256081	9.65625699825634	4.407853317787341	0.4010959897817938	1.021451134351601	1.7216330410259753
PU05672_3_12618706	81.36859409395596	0.0	0.0	0.0	0.0	0.0	0.0	99.4550408719346	91.30434782608695	91.21951219512195	0.0	0.0	17.039274074749887	0.46149126975427807	1.6613082861823278	4736.414930555522	2.677721393001997	0.9061007371086547	8.562914644712453	3567.9796006943434	87.1546167356908	36.25234770202523	28.297080404816345	0.8627491593822352	60.97236561756146	70.07683650163172	5.876522116081715	11.918580066419254	1.6998220375734603	0.3516939778297115	1.021451134351601	1.5481997398786773
PU05480_3_12618706	80.86561141105781	0.373134328358209	0.0	0.0	0.0	0.0	0.0	98.13432835820896	95.65217391304348	85.44474393530997	0.0	0.0	9.911663666493466	0.5291694663525996	1.9049409530852883	2261.414930555522	2.0531290124096255	0.9559106566462012	9.033632824261689	3567.9796006943434	68.4766567704921	25.051089584047876	14.355086363164787	0.6270390338633196	32.22430906846687	51.72994820494468	4.883307110546777	9.87697144393077	2.861751311386083	0.17724038819310353	1.021451134351601	0.5649466610831009
PU05474_3_12618706	83.25728438142701	0.0	0.0	0.0	0.0	0.0	0.0	96.20253164556962	96.0	79.26565874730022	0.0	0.0	15.766014610620589	0.5567859015974784	2.0043565124122575	5436.414930555522	1.9978737991223707	0.8619842991185678	8.146001516329727	4767.979600694343	92.9759602403539	16.553583425582296	21.70139863922055	0.6766503897906254	51.9230733449098	69.05603219038748	4.6350033591630435	10.842597143756405	5.2935119146405	0.298443724586876	1.021451134351601	1.4690130473787804
PU05300_3_12618706	71.40726861817161	0.0	0.0	0.0	0.0	0.0	0.0	100.0	95.45454545454545	92.26932668329178	0.0	0.0	17.695461905026534	0.3801353710701856	1.368437678498552	3661.414930555522	2.764655211908409	0.9027591390474792	8.531335574303474	2992.9796006943434	102.90811029570328	30.182700445978387	35.6761229127201	0.8940560028127668	67.59379898779439	90.98953022928403	6.290361701721273	12.718669931989066	10.440372077023849	0.41928582299014966	0.8717228935398136	0.7977455805654659
PU05294_3_12618706	61.21535214573884	0.0	0.0	0.0	0.0	0.0	0.0	100.0	100.0	93.16455696202532	0.0	0.0	30.45620718307668	0.3115275361546198	1.1214584350928276	5036.414930555522	2.126920104013668	0.953703137836798	9.012771131552073	2667.9796006943434	170.25360553211394	22.20939109598958	74.92614834630457	0.6510788758794562	129.09036141383262	157.0659174030667	5.021253639093297	10.042507278186594	8.252691592621485	0.15145379280003243	0.9321750705403035	2.8578188998227754
PU05102_3_12618706	82.07671317590054	0.0	0.0	0.0	0.0	0.0	0.0	93.31395348837209	91.30434782608695	90.64748201438849	0.9803921568627451	0.6211180124223602	12.246668785838597	0.5648149850946124	2.033260164157047	4161.414930555522	2.409316357241407	0.9862958239433638	9.320781463894361	3317.9796006943434	62.241473680189436	24.526892775571103	16.617503997240192	0.7131522800727347	41.7977981495953	53.3301279360843	5.131610861930512	13.18768812904723	2.484256646534798	0.2359648156644977	1.021451134351601	0.8469891349213589
PU05096_3_12618706	74.11420682430789	0.0	0.0	0.0	0.0	0.0	0.0	95.11494252873563	91.30434782608695	88.45208845208845	0.0	0.0	11.80655850244177	0.5109945380386095	1.839513585358747	4261.414930555522	3.1282303877875886	1.2808012991296402	12.103943581682334	3592.9796006943434	61.82763409454988	65.82808342239893	17.707656768140733	0.7130378947603303	42.653066626583716	52.999056267572655	4.7177712762909545	9.380363941163301	3.6895586541342764	0.585603765993458	1.021451134351601	1.21866083954943
PU05282_3_12618706	89.67821118068635	0.2857142857142857	0.0	0.0	0.0	0.0	0.0	84.85714285714286	92.3076923076923	84.070796460177	0.0	0.0	8.991080329924067	0.6329617832968972	2.278579735620514	4311.414930555522	2.3015322829844784	0.9742514446252134	9.206958587666533	5667.979600694343	60.88959770043355	28.66528863196668	10.886503553128069	0.6896705046566739	27.341001957920096	46.18449775737461	5.490271836151462	11.228847423686657	3.300678431237723	0.3231559664543885	1.021451134351601	0.6526731342011475
PU05090_3_12618706	61.03454766092099	0.0	0.0	0.0	0.0	0.0	0.0	100.0	95.45454545454545	94.9367088607595	0.0	0.0	27.903127930353108	0.3455759270270176	1.244028194467923	5086.414930555522	1.6479811413460732	1.0192556577149559	9.63226144810743	2967.9796006943434	154.80359433490378	15.036171611570586	61.8818713385821	0.4720247239623844	112.89543896247126	134.939294224205	3.8073241878839283	9.297596024035391	6.864509674219114	0.42605360118794705	0.9086254155210488	2.5843578898231354
PU04724_3_12618706	77.07634120904116	0.0	0.0	0.0	0.0	0.0	0.0	99.31506849315069	100.0	89.72222222222223	0.0	0.0	33.423582528904866	0.5328934934996655	1.9183469643424083	2861.414930555522	1.7084661954580846	0.9423645242320348	8.905617945917571	2067.9796006943434	152.89993224096182	12.773848543407672	48.069168582660524	0.5292770972969	109.47436505451759	143.60233621692643	4.165985162104878	9.159649495488871	46.395112845080284	0.12123967120032973	1.021451134351601	0.9508191692807592
PU04904_3_12618706	85.03938424177944	0.0	0.0	0.0	0.0	0.0	0.0	89.73509933774834	90.47619047619048	91.2568306010929	0.0	0.0	11.605165329347189	0.5638318618342132	2.0297210488457016	3111.414930555522	2.4454827548680074	0.9428030065846763	8.909761731266277	2417.9796006943434	53.13700279611918	24.802785832664142	15.774505282903684	0.7572500069684253	38.293956324513715	50.29530430806088	5.462682530442158	12.9669736833728	3.5610565650551025	0.2553120957635803	1.021451134351601	0.904216401019536
PU04712_3_12618706	65.87915566386157	0.0	0.0	0.0	0.0	0.0	0.0	100.0	100.0	95.89442815249268	0.0	0.0	34.67374723504922	0.33637573760842193	1.2109087143882715	3811.414930555522	2.252863038172124	0.9765115900005288	9.228317616680485	1467.9796006943434	204.16086224884833	20.74715789339648	79.00055563132769	0.6735239256283799	139.49152966624015	173.95057249716064	4.82812849912817	11.615097703616911	6.573821138069696	0.4329988257154627	0.9635116792518253	2.6001599809352065
PU04340_3_12618706	57.80981236190377	0.0	0.0	0.0	0.0	0.0	0.0	100.0	88.88888888888889	82.25806451612904	0.0	0.0	20.87622131085794	0.31677600862537536	1.1403522503758527	511.414930555522	2.548924684665447	0.9647676076011923	9.11733357842066	292.9796006943434	99.62498291629612	34.62457866517631	50.50724033828235	0.7713117190498531	87.70640284987687	99.15596471923796	5.104021556221208	12.084115900675076	3.8042981549660717	0.5721864472580104	0.8278645067331978	0.923133721042085
PU04160_3_12618706	95.9842541048785	0.38461538461538464	0.38461538461538464	0.38461538461538464	0.38461538461538464	0.38461538461538464	0.0	85.76923076923077	83.33333333333334	84.88063660477454	0.0	0.0	9.92070147955468	0.7436648746890493	2.6770964034086306	2061.414930555522	1.6918904543799602	0.931125342227187	8.799404417727539	3592.9796006943434	104.83936169535455	14.015367300326345	10.223960019582403	0.5304686630665895	25.740822226780473	38.68020660444397	4.386699607779309	8.304381018500452	4.294382901574495	0.2012068557789633	1.021451134351601	0.42326671365086005
PU04154_3_12618706	92.2849847964798	0.0	0.0	0.0	0.0	0.0	0.0	96.47058823529412	90.9090909090909	91.0941475826972	0.0	0.0	14.657819120977063	0.5699557911234467	2.0517663943136997	4061.414930555522	2.165172338187464	1.1680495399667674	11.03840677080445	3267.9796006943434	81.02979086822535	37.60422368178112	19.709799998726645	0.5411614446894382	48.55717804837474	66.32469092516641	3.9452707164304477	8.883756438395833	2.8562859370540163	0.18509313839689637	1.021451134351601	1.1732005261572622
PU03992_3_12618706	88.41951368717426	0.0	0.0	0.0	0.0	0.0	0.0	89.73607038123167	91.30434782608695	88.67469879518072	0.0	0.0	10.036396095918995	0.5752952944573606	2.0709879088126684	4086.414930555522	2.3326607657397638	0.9995759700944137	9.446282694942482	3317.9796006943434	51.72994820494468	23.257784712943128	13.370295351879786	0.681289064285038	32.776095182652945	44.80503247190942	4.910896416256081	12.856616460535584	4.130357910722558	0.4104439679560282	1.021451134351601	0.9419727770268211
PU03986_3_12618706	70.78178124471974	0.0	0.0	0.0	0.0	0.0	0.0	100.0	100.0	91.38381201044386	0.0	0.0	14.61185740498625	0.3610013970492799	1.2995578715079381	4311.414930555522	2.031279897932515	1.0271714938171004	9.707068394077355	2667.9796006943434	84.2853289419232	30.541361420199337	31.02062707366381	0.577327776112268	58.18584574092178	67.7869241277595	4.138395856395574	9.849382138221467	4.544044617231127	0.2695705078679896	0.9548206930354421	1.9510645486972027
PU03806_3_12618706	75.58838674266606	0.0	0.0	0.0	0.0	0.0	0.0	97.24770642201835	95.45454545454545	88.75305623471883	1.0	0.628930817610063	9.712762886889253	0.5081436892779548	1.8292509022287933	3736.414930555522	1.8735430158858906	0.925162529281627	8.74305410676968	3342.9796006943434	59.42736449784044	21.023050950489516	14.649077621985612	0.5912093233505662	34.5694000537577	43.06690621222327	4.441878219197917	9.049292272651655	3.4321365029377615	0.4522039012939422	1.021451134351601	0.8255143989441204
PU03614_3_12618706	55.577970831631134	0.0	0.0	0.0	0.0	0.0	0.0	100.0	95.23809523809523	95.14824797843666	0.0	0.0	32.06033173523929	0.2569437468646976	0.9249639239683572	4536.414930555522	2.0262728608418223	0.951160991512742	8.988747111820313	2367.9796006943434	206.39559601130193	17.822691488210275	95.62776130666381	0.6219271797592009	148.84430430169417	167.3291391269277	4.276342384942094	10.787418532337798	14.204421164387226	0.44157722094944896	0.8546784841321524	2.6491082200995333
PU03800_3_12618706	81.54409151028104	0.29069767441860467	0.0	0.0	0.0	0.0	0.0	95.05813953488372	100.0	89.24205378973105	0.0	0.0	13.072133260860141	0.6063796563416972	2.1828875510239607	4161.414930555522	1.8732444175456517	0.9484589457578284	8.963211996112028	3567.9796006943434	85.99586589590004	19.72635358215224	16.521743441958474	0.5765959002903386	40.197618418455676	57.22022004109614	4.276342384942094	9.545899775419125	1.1560408690711792	0.3115640786161788	1.021451134351601	1.073637115081253
PU03794_3_12618706	88.90864634839943	0.3115264797507788	0.0	0.0	0.0	0.0	0.0	80.68535825545172	96.0	74.67811158798283	0.0	0.0	9.84661685559751	0.6708858553046346	2.415101440799847	3586.414930555522	2.411097055848656	1.059657174364718	10.01406749286662	5192.979600694343	61.49656242603823	30.34823628023421	11.248443566059624	0.6642704756683129	31.838058788536618	41.65985162104878	4.800539193418866	10.759829226628494	3.1789941091541114	0.5388086428630289	1.021451134351601	0.46016254953771424
PU03602_3_12618706	70.8381270317814	0.0	0.0	0.0	0.0	0.0	0.0	100.0	95.23809523809523	92.7027027027027	0.0	0.0	21.66794439497472	0.3448967515499276	1.241583251471575	4136.414930555522	1.8746680209550342	1.070827403525951	10.11962939669503	2417.9796006943434	116.95106690173893	28.775645854803894	48.14848632152639	0.5110937081399001	89.52729702669092	111.46079506558746	3.8349134935932323	7.614648375767857	5.301004386897439	0.5993999159747136	0.8826523654357503	2.0239444579949692
PU03596_3_12618706	61.57680488475876	0.0	0.0	0.0	0.0	0.0	0.0	99.72602739726027	100.0	93.52331606217616	0.0	0.0	30.97781233041322	0.3305831341237937	1.1900560985355264	4686.414930555522	2.568998228180912	0.9346629966109071	8.832836277221386	2667.9796006943434	202.4227359891622	32.22430906846687	71.8164745040965	0.8024248979540617	126.8004490399604	163.93565452468334	5.297146696186335	11.615097703616911	7.158027197029951	0.45564706424729645	1.021451134351601	2.4255591053080594
PU03422_3_12618706	81.900086625469	0.0	0.0	0.0	0.0	0.0	0.0	85.13011152416357	86.95652173913044	79.13279132791328	0.0	0.0	7.278346351284275	0.5870325842425484	2.113240618788825	2286.414930555522	2.078156553668449	1.0484226359525741	9.907897847973818	3267.9796006943434	40.749404532641755	21.961087344605847	9.502208161173163	0.5786787202562569	24.113053189931545	34.07279255099023	4.193574467814182	11.615097703616911	2.617257189948096	0.21139209275193016	1.021451134351601	0.6383160031073363
PU01702_3_12618706	71.14106563113607	0.0	0.0	0.0	0.0	0.0	0.0	98.61111111111111	100.0	87.66404199475065	0.0	0.0	11.456273708901868	0.44900901138025284	1.6163737866021337	2761.414930555522	2.383763898386297	0.9368515851322762	8.853519073221179	2667.9796006943434	72.53228470975976	32.63814865410643	19.5543036062706	0.742827686792949	42.321994958072075	64.64174327689886	5.324736001895639	11.421972563651785	3.8432280788754927	0.38306910918380443	1.021451134351601	0.7091071827248586
PU01696_3_12618706	87.7273140849256	0.0	0.0	0.0	0.0	0.0	0.0	86.25	82.6086956521739	81.51041666666666	0.0	0.0	7.2969359642565985	0.6258829623971763	2.253096905092932	1561.414930555522	1.5851021603835305	0.9358253187163885	8.843820558075917	3017.9796006943434	44.41878219197916	16.553583425582296	8.935141520279412	0.49449067624245846	23.533677770036167	36.25234770202523	3.8349134935932323	7.9181307385701984	2.169805084245873	0.16908819438742256	1.021451134351601	0.35747172791685256
PU01690_3_12618706	69.13011879647641	0.0	0.0	0.0	0.0	0.0	0.0	99.69135802469135	95.23809523809523	88.77284595300262	0.0	0.0	11.901048092798188	0.46353951099494667	1.6686816870855234	3661.414930555522	2.0740349110866476	0.9231641872764915	8.724169195500851	2667.9796006943434	78.43639613155078	22.512873458791923	19.676709862311103	0.6558926349485278	41.57708370392087	57.46852379247988	4.497056830616524	11.477151175070393	2.803688296914853	0.08974404365554947	0.9730444528473012	1.2426154193760857
PU01318_3_12618706	76.86871780413617	0.0	0.0	0.0	0.0	0.0	0.0	98.79154078549848	95.45454545454545	93.2975871313673	0.0	0.0	15.052516083337519	0.48650569293999696	1.751356941999009	3836.414930555522	1.8581908839892822	1.043828902824257	9.864485738185799	2967.9796006943434	77.22246668034141	17.050190928349767	23.712383121820892	0.5197047035728223	55.01307558435183	62.37942020873596	4.910896416256081	9.049292272651655	10.386314887984213	0.3312823705171442	1.021451134351601	1.4193172503492426
PU01492_3_12618706	81.930259540996	0.0	0.0	0.0	0.0	0.0	0.0	68.72246696035242	95.0	81.65680473372781	0.0	0.0	6.668126381278035	0.6088673034199406	2.1918427555425275	1236.414930555522	3.301079590053126	1.1948320903485135	11.291509636186074	2292.9796006943434	40.30797564129289	65.22111869679425	8.393347414003582	0.8065750011747873	21.10581886761743	32.14154115133896	4.938485721965385	14.34643896883799	3.931734713316822	0.5809751723833856	1.021451134351601	0.4422215029275907
PU01120_3_12618706	65.05160878918058	0.0	0.0	0.0	0.0	0.0	0.0	100.0	95.0	90.88235294117646	0.0	0.0	19.2781909571579	0.33648070912607203	1.2112865981393077	3336.414930555522	1.9365114712635878	0.8807362561812341	8.323212946773216	1767.9796006943434	109.14329338600595	13.877420771779827	43.909666354468854	0.6419036414414666	80.22970100265553	93.88640732876092	5.104021556221208	9.214828106907479	4.580985574299493	0.32647345089342866	0.8694523225950221	1.9848675781739022
PU00929_3_12618706	79.93666343742974	0.0	0.0	0.0	0.0	0.0	0.0	100.0	100.0	93.54005167958657	0.0	0.0	16.795832976173887	0.44163005428820584	1.589810504989182	4436.414930555522	2.35573453015316	1.1195995413349253	10.580540238055843	2067.9796006943434	96.03837317408663	35.203954085071686	29.147207743807233	0.6142699584336265	62.29665229160805	82.93345296216731	3.862502799302536	10.73223992091919	4.914086127214398	0.7610050158149639	0.946814239951152	1.9069816144389402
PU00552_3_12618706	49.38472426631499	0.0	0.0	0.0	0.0	0.0	0.0	100.0	100.0	94.55040871934605	0.0	0.0	162.55949894756455	0.23379494342575732	0.8416312555328433	4361.414930555522	3.6881405201306365	0.7188171043711863	6.79303002172896	2067.9796006943434	889.3964481508275	25.57528639252465	532.8822667803829	1.4979064715344326	780.8325301847169	842.8808787249412	9.325185329744693	19.17456746796616	104.12034643502777	1.8267185857971286	0.772236643080176	2.5974542993733594
PU00738_3_12618706	70.85939656567088	0.0	0.0	0.0	0.0	0.0	0.0	98.08306709265176	100.0	89.67391304347827	0.0	0.0	10.901384074369064	0.43835229892682265	1.5780110138637184	3386.414930555522	2.3188938247889594	0.789640207634961	7.4623288792230325	2217.9796006943434	54.654414610130885	20.74715789339648	19.059538573555155	0.8573284784813797	39.563064387141694	48.36405290840961	5.628218364697981	11.504740480779697	3.8170389676518717	0.36731683464817794	1.021451134351601	1.1820307691707064
PU00726_3_12618706	90.02392035215347	0.0	0.0	0.0	0.0	0.0	0.0	83.84615384615384	87.5	85.41666666666666	0.0	0.0	7.460108238982011	0.6476801854640388	2.3315640607468717	2061.414930555522	1.77898494074042	0.9244867135396383	8.73666745208858	3617.9796006943434	39.811368138525424	14.62233202593103	8.82751669983456	0.5617812472718295	24.416535552733887	30.872433088710984	4.579824747744436	8.525095464174884	2.0858029202675468	0.10102144767295597	1.021451134351601	0.41484370604920795
PU00168_3_12618706	79.52762059087839	0.0	0.0	0.0	0.0	0.0	0.0	100.0	95.23809523809523	90.23746701846966	0.0	0.0	13.541093821402791	0.3921593221624743	1.411722331733501	3736.414930555522	2.2922440505758206	1.0210732045262998	9.649437792382317	2667.9796006943434	82.43684545939983	23.064659572978	26.463375175081627	0.6553897048965354	51.64718028781677	68.58701399332932	4.6901819705816505	12.663491320570458	2.1738592156829846	0.4608454792290648	0.9419428762258091	1.3145521239421962
PU00354_3_12618706	85.77908922400799	0.0	0.0	0.0	0.0	0.0	0.0	91.5129151291513	95.23809523809523	84.19618528610354	0.0	0.0	7.817694397440627	0.6208868482009174	2.235111546632354	2336.414930555522	1.5087832404849262	1.1262382804964137	10.643278247705554	2367.9796006943434	40.61145800409523	14.34643896883799	9.6498432482206	0.3911039540828163	23.892338744257117	37.576634376071816	3.062412933732725	7.476701847221338	2.0262059602160383	0.2767830346965641	1.021451134351601	0.6352907782119679
PU00156_3_12618706	46.581676759221324	0.0	0.0	0.0	0.0	0.0	0.0	100.0	95.0	90.7514450867052	0.0	0.0	30.33072941738904	0.23966291566783934	0.8627551890669477	3686.414930555522	1.9640179303959344	0.8462275613076292	7.997095776130554	2067.9796006943434	188.7108510516382	14.26367105171008	96.9920293597431	0.6775696154844081	149.8375193072291	179.71673739040514	5.104021556221208	10.0976858896052	9.691982027820892	0.3436796845615967	0.7402043772381496	2.29830308060503
PU30921_4_12618706	84.03770991742867	0.0	0.0	0.0	0.0	0.0	0.0	71.08843537414965	96.0	79.73273942093542	0.0	0.0	6.338556155088175	0.6073272603560149	2.186298801689317	2911.414930555522	2.757831415633182	0.9650853975723958	9.120336785775995	4767.979600694343	32.30707698559478	31.231094062931934	7.998740308652825	0.8342526795643131	20.1953717792104	28.33421696345503	6.262772396011969	12.525544792023938	1.6952211610236174	0.47888767043654584	1.021451134351601	0.35780591398235706
PU30901_4_12618706	65.3797605407974	0.3125	0.0	0.0	0.0	0.0	0.0	100.0	100.0	88.45208845208845	0.0	0.0	13.13072580202417	0.40218523972542597	1.447814325267379	3561.414930555522	2.4460769243146876	0.921077685509823	8.704451148927976	4167.979600694343	92.50694204329574	28.74805654909459	25.021689730151405	0.7752994749324654	52.943877656154044	63.81406410561976	5.7109862818258925	12.166883817802988	3.290831508682802	0.32003594622792464	0.9284069091900548	0.7322985678706881
PU30897_4_12618706	68.78072726480622	0.0	0.0	0.0	0.0	0.0	0.0	100.0	95.45454545454545	94.54094292803971	0.0	0.0	43.15018560849268	0.2695621464351057	0.970388514071308	5211.414930555522	2.8083890495357426	1.1425860388829812	10.797769303681566	2967.9796006943434	274.5411811132824	48.63994596550265	122.68113697792855	0.7175695447751882	193.29067579938263	248.66241235795542	5.076432250511904	12.884205766244888	31.09079130486049	0.9722356376518212	0.7892659295003243	2.56511182095592
PU30877_4_12618706	63.87509592993787	0.0	0.0	0.0	0.0	0.0	0.0	99.65397923875433	85.71428571428571	83.56940509915015	0.0	0.0	14.83144676876793	0.3953471238007769	1.4231980012065932	2786.414930555522	1.8617824140025474	0.9861175660728514	9.319096875340977	1767.9796006943434	73.93933930093426	16.746708565547422	28.751397814491902	0.5511830692525399	57.965131295247346	70.49067608727128	4.497056830616524	10.01491797247729	7.431336574769304	0.36262543001013936	0.9658367350221129	1.259790273344308
PU30853_4_12618706	77.11356844792223	0.0	0.0	0.0	0.0	0.0	0.0	96.88385269121812	95.45454545454545	90.56603773584906	0.0	0.0	10.755841519176967	0.5404104602706654	1.9454070627712878	4386.414930555522	1.4890007171561261	1.1370260854604957	10.745226132005932	3267.9796006943434	53.3301279360843	13.905010077489129	15.253681633635729	0.38231392696920424	36.27993700773453	50.90226903366556	2.8692877937675982	7.973309349988806	4.499372788324307	0.3344358928064178	1.021451134351601	0.9624163502884848
PU30521_4_12618706	70.57320075052122	0.0	0.0	0.0	0.0	0.0	0.0	99.39759036144578	95.65217391304348	90.42821158690177	0.0	0.0	11.966082491333635	0.41350967788829324	1.4885808233342828	3861.414930555522	1.5181382253833402	1.1523757502794403	10.890284914420107	3567.9796006943434	64.64174327689886	15.394832585791537	22.177896075315406	0.3846031572013399	45.27405066896758	55.81316544992165	2.758930570930383	7.697416292895769	4.600547404534619	0.38011932310596386	1.0084555728458555	1.0218431743258625
PU30517_4_12618706	71.2627798555609	0.273972602739726	0.0	0.0	0.0	0.0	0.0	99.72602739726027	95.45454545454545	94.6969696969697	0.0	0.0	18.0918263845808	0.38184441222071164	1.3745900033871838	4686.414930555522	1.6446278691449987	1.0344680535715347	9.77602299903291	2967.9796006943434	128.124735714007	15.836261477140397	36.311985954640654	0.4641370122019038	67.34549523641064	85.8303300616442	3.3107166851164593	7.890541432860895	5.806305278452093	0.31497790684788546	0.9906884490752643	1.7924799667111881
PU30497_4_12618706	101.00492418679752	0.6514657980456026	0.6514657980456026	0.6514657980456026	0.3257328990228013	0.3257328990228013	0.0	100.0	95.45454545454545	88.37209302325581	0.0	0.0	17.857017958254943	0.5132078117981713	1.8474810817716425	3236.414930555522	3.2575976383080563	1.4024245076978787	13.253318161278335	2967.9796006943434	200.9605027865691	50.51601875373531	26.66672651578034	0.6781309859727862	48.47441013124683	77.08452015179489	3.53143113079089	12.939384377663496	14.558723348879033	0.8842947257034153	0.9642040731789734	0.8480517376751732
PU30469_4_12618706	74.90094824905063	0.0	0.0	0.0	0.0	0.0	0.0	98.17073170731707	95.45454545454545	87.05583756345177	0.0	0.0	12.499531248078943	0.491103002278667	1.7679066550684295	3761.414930555522	2.280899040795174	1.2364917366438883	11.68520537082869	3292.9796006943434	73.27719596391097	27.423769875048006	19.506312046373168	0.5385307226662219	44.942979000455935	52.66798459906101	3.5866097422094976	12.856616460535584	3.913180955794224	0.5598903238321735	1.021451134351601	1.0529476197539993
PU30134_4_12618706	76.16709844109879	0.0	0.0	0.0	0.0	0.0	0.0	93.70860927152317	95.83333333333334	83.07692307692308	0.0	0.0	9.413833639161266	0.540428719792391	1.9454727946642456	3111.414930555522	2.608858915465335	0.9613790968845083	9.085311169817123	4617.979600694343	55.42691516999139	31.64493364857149	13.350026527210915	0.792230500704631	30.955201005838894	43.45315649215353	5.7109862818258925	12.663491320570458	5.806110824317475	0.439535507623713	1.021451134351601	0.6515101677978783
PU30110_4_12618706	87.47718236274712	0.0	0.0	0.0	0.0	0.0	0.0	50.73891625615764	95.23809523809523	84.14634146341463	0.0	0.0	7.674088787343014	0.7077307474215359	2.5477382393462067	636.414930555522	5.444269630913465	1.4588705968944569	13.786750067934166	3042.9796006943434	43.70146024353726	134.028847135798	8.310225058626072	1.0894780747530959	25.49251847539674	33.43823851967624	5.904111421791019	15.505189808628751	4.131597063202923	0.8698542210462047	1.021451134351601	0.3271606285310946
PU30106_4_12618706	54.75608580840537	0.0	0.0	0.0	0.0	0.0	0.0	100.0	95.23809523809523	95.08196721311475	0.0	0.0	47.92271290811069	0.2596499447938563	0.9347058830007664	4436.414930555522	2.189647284594198	0.7910505815862556	7.475657321930846	2667.9796006943434	283.6456519973527	16.44322620274508	141.4513806842042	0.8081008228265489	225.15632389362855	255.31143503389762	5.7385755875351965	10.345989640988936	26.533539906960648	0.42057931186625935	0.8088824799871895	2.6195916939702912
PU29836_4_12618706	90.34762798024191	0.36900369003690037	0.0	0.0	0.0	0.0	0.0	80.81180811808117	100.0	82.08955223880598	0.0	0.0	7.662646423411265	0.6383885860261698	2.298115516538792	2336.414930555522	2.3943638027894476	0.9537081613765358	9.012818605458921	3292.9796006943434	48.888249716886385	30.70689725445516	9.199150051264557	0.7329431316240907	25.52010778110604	37.659402293199726	5.0488429448026	12.691080626279762	1.6891146695437316	0.23806442142976558	1.021451134351601	0.4502236421496466
PU29412_4_12618706	75.97063483008478	0.0	0.0	0.0	0.0	0.0	0.0	97.21254355400697	91.30434782608695	82.23350253807106	0.0	0.0	8.791375196383694	0.5103902420385265	1.8373381986980646	2736.414930555522	1.8726162837781972	1.2143165009232735	11.475642964657473	3267.9796006943434	46.432801508758345	19.80912149928015	13.201050196969172	0.4502073068018217	31.313861980059844	40.80458314406036	3.2831273794071554	9.490721164000517	2.4590226010442318	0.29498262720503127	1.021451134351601	0.6413271655330032
PU29076_4_12618706	86.99788965106391	0.0	0.0	0.0	0.0	0.0	0.0	78.75816993464052	87.5	81.60377358490565	0.0	0.0	8.634130874500368	0.6525252330400079	2.3490055991083465	3211.414930555522	2.1984353579302316	0.8447860098825944	7.98347269725753	3892.9796006943434	44.61190733194429	15.036171611570586	10.140873070764536	0.7597358627269493	28.196270434908513	35.56261505929263	5.462682530442158	10.677061309500582	2.5453893447403693	0.2145137674496881	1.021451134351601	0.6027643592167978
PU29056_4_12618706	64.4783667199198	0.0	0.0	0.0	0.0	0.0	0.0	100.0	91.30434782608695	81.98924731182797	0.0	0.0	18.352052451637043	0.4134343059016511	1.4883094940282673	3336.414930555522	2.5766485668374237	0.9064013806350496	8.565755813193586	3267.9796006943434	96.03837317408663	24.720017915536232	34.01983172941963	0.8299086101243108	67.48344176495716	86.87872367859775	6.207593784593361	12.166883817802988	15.079814264034717	0.8112000920598388	0.9284646313067062	1.0731334224556133
PU28720_4_12618706	90.39045419988123	0.0	0.0	0.0	0.0	0.0	0.0	80.0	95.45454545454545	81.86397984886649	0.0	0.0	8.284708207051924	0.6240735810546673	2.246583368620672	2061.414930555522	2.4703804330779606	0.8671585245085892	8.194899446275837	3592.9796006943434	48.115749157025874	18.0158166281754	10.174087043877119	0.8316890455250637	28.803235160513196	34.37627491379257	6.097236561756146	12.580723403442546	3.115119571018231	0.26169688355944126	1.021451134351601	0.36920942154610886
PU28700_4_12618706	73.66549880478807	0.0	0.0	0.0	0.0	0.0	0.0	98.80478087649402	90.9090909090909	87.06896551724138	1.0416666666666665	0.5847953216374269	9.12824726065105	0.47820696572651006	1.7214826080990993	1836.414930555522	2.304551894827528	0.8231398071275986	7.77890980597832	2967.9796006943434	51.28851931359582	18.291709685268437	14.629366749299127	0.8173508670905044	32.63814865410643	44.52913941481638	5.159200167639816	12.580723403442546	0.9946358367937647	0.5445596814574467	1.021451134351601	0.5478386260511515
PU28676_4_12618706	57.902463886257635	0.0	0.0	0.0	0.0	0.0	0.0	100.0	95.23809523809523	95.45454545454545	0.0	0.0	435.8808882443767	0.3409694473162239	1.2274454692567895	4111.414930555522	4.236533730142368	0.9304642584486565	8.793156984371922	2367.9796006943434	1942.507836380664	56.99950559542171	979.7299659999122	1.3292498295710093	1742.8164416567229	1871.1343025106949	7.973309349988806	21.160997479036038	230.42435620093988	1.5343213884787033	0.7979533830833517	2.5788233871751687
PU28272_4_12618706	194.90263236874296	0.8032128514056225	0.8032128514056225	0.8032128514056225	0.8032128514056225	0.8032128514056225	0.40160642570281124	81.12449799196787	90.9090909090909	84.51086956521739	0.0	0.0	20.698191861531	1.4227844843318505	5.121838284244687	1786.414930555522	2.202509428495466	1.0069811620863953	9.516263906035398	2992.9796006943434	227.52900418462866	22.705998598757052	11.149292718870276	0.6385458258660384	25.768411532489775	82.35407754227192	3.9452707164304477	11.808222843582039	8.79333561613594	0.3098725328747174	1.021451134351601	0.42663440755767434
PC20399_4_12618706	64.67181996028194	0.0	0.0	0.0	0.0	0.0	0.0	100.0	100.0	88.60759493670885	0.0	0.0	27.042894173615622	0.3015294219139502	1.085466529887197	2686.414930555522	3.646590798546721	1.0000273976355019	9.450548816074825	2067.9796006943434	177.86825390788178	66.10397647949198	68.73493139376372	1.0645615434176	114.85427966783183	144.15412233111252	6.621433370232919	12.525544792023938	8.033155945086012	0.36509847888645425	0.8461879646741426	1.618841309856016
PU27960_4_12618706	36.35110523109048	0.0	0.0	0.0	0.0	0.0	0.0	100.0	100.0	89.91825613079018	0.0	0.0	48.91111916053211	0.20835751100513517	0.750059821728508	4211.414930555522	2.4590085935994925	0.8334185821181057	7.876047209460383	2667.9796006943434	332.9753306055879	17.933048711047487	179.9088259379592	0.8613754847626134	248.88312680362984	274.7067169475382	6.069647256046842	12.994562989082103	30.438825662407957	0.42634098978908563	0.7836434905095855	2.4468088181210472
PU27912_4_12618706	76.82495021749013	0.0	0.0	0.0	0.0	0.0	0.0	95.47038327526133	95.45454545454545	89.75741239892183	0.0	0.0	9.607267335048245	0.4727531645360394	1.7018496362473365	2736.414930555522	3.1503720988310038	0.8984655479161976	8.490759893398748	3267.9796006943434	53.96468196739829	44.52913941481638	15.574691787819779	1.023660779764649	34.95565033368795	41.24601203540922	6.924915733035261	14.898225083024068	1.9594538010430014	0.4869152845777618	1.021451134351601	0.7066450050070638
PU27892_4_12618706	80.61256888499064	0.5319148936170213	0.0	0.0	0.0	0.0	0.0	77.65957446808511	94.73684210526315	72.09302325581395	0.0	0.0	8.226640823565557	0.6017803634575088	2.1663306974497853	261.414930555522	3.4208460795661297	0.8358907310597498	7.899409733636077	1167.9796006943434	58.130667129503166	32.08636253992035	10.477038843108124	1.1947572218181566	27.120287512245664	41.90815537243252	7.145630178709691	17.2984946797335	2.2302052769491394	0.3605636849595221	1.021451134351601	0.4686936101998262
PU27888_4_12618706	32.929866128534954	0.0	0.0	0.0	0.0	0.0	0.0	100.0	100.0	96.81159420289856	0.0	0.0	300.2158125241545	0.20951257621301408	0.7542179055898818	4011.414930555522	3.9432635792985913	0.6888351910936787	6.509692249485561	2067.9796006943434	1680.6577358936613	32.38984490272269	1098.1900282542247	1.6712296098211086	1544.0079047154795	1643.85360207745	10.511525475244758	18.51242413094287	241.3289686342897	2.4624988084759742	0.7532262585893744	2.785624059214723
PU27580_4_12618706	75.67764473218232	0.0	0.0	0.0	0.0	0.0	0.0	99.67105263157895	86.95652173913044	90.27777777777779	0.0	0.0	15.35117964054685	0.407631122318774	1.4674187912039123	3161.414930555522	2.827670282690323	0.7905289020469991	7.4707272990497255	2967.9796006943434	91.26542328637707	30.293057668815603	28.862134698030758	1.0442552210971507	56.42013017552633	72.67023123830629	7.311166012965515	12.9669736833728	3.159575519684535	0.6992164665701694	0.9988540091073504	1.06457728512364
PU27512_4_12618706	73.3503414435478	0.0	0.0	0.0	0.0	0.0	0.0	100.0	95.0	93.7125748502994	0.0	0.0	23.848628662345764	0.3457840425044615	1.244777383000448	3186.414930555522	2.5049352828693032	0.8573883858234704	8.102568803333602	2067.9796006943434	150.36171611570586	21.657604981803505	52.85821512334516	0.8529322857791631	94.93480094571447	115.57160161627374	6.428308230267792	11.615097703616911	15.01417904330284	0.6541730931517156	0.8662764621951016	1.73244420879328
PU26821_4_12618706	85.66705125693598	0.0	0.0	0.0	0.0	0.0	0.0	71.2871287128713	95.83333333333334	68.64864864864865	0.8064516129032258	0.4273504273504274	6.516033432269021	0.5862262004320944	2.1103377424096816	611.414930555522	2.914168342989491	0.7704189002385889	7.280681952061139	4592.979600694343	35.535025753583334	38.51467077018815	8.518676170272222	1.1042905298225736	21.712783593222113	28.113502517780603	7.035272955872476	12.028937289256469	2.1955978213918974	0.10200700985183808	1.021451134351601	0.23544572178093587
PU26753_4_12618706	78.94446743703968	0.0	0.0	0.0	0.0	0.0	0.0	70.99236641221374	84.0	82.51748251748252	0.0	0.0	7.533604412970794	0.5836195380162452	2.1009540982227914	2111.414930555522	3.5475183982831613	0.9174207758380394	8.669892292389763	4117.979600694343	38.76297452157188	54.62682530442158	9.892977453349907	1.1288902595194314	25.189036112594394	35.866097422094974	7.393933930093426	14.925814388733372	2.4432011826699025	0.4343963232268816	1.021451134351601	0.30278664480243056
PU26442_4_12618706	54.49793747691047	0.0	0.0	0.0	0.0	0.0	0.0	100.0	91.30434782608695	91.25	0.0	0.0	23.300361099504258	0.2969033497048955	1.068813274241706	4786.414930555522	3.6539018745260843	0.8733308474136485	8.253229687088	3567.9796006943434	162.58377854492747	48.66753527121195	60.145284588411556	1.2214444486600364	100.75614445037758	124.42776874896026	7.614648375767857	14.787867860186852	18.851168952347535	0.6200626788202124	0.8409905533754983	1.9463105852785472
PU26418_4_12618706	84.99283235375194	0.36764705882352944	0.36764705882352944	0.0	0.0	0.0	0.0	71.32352941176471	84.61538461538461	85.57692307692307	0.0	0.0	7.4457295348798835	0.6191932969216087	2.2290149832566515	2361.414930555522	3.212545009748859	0.7784635477721433	7.356706203400383	4492.979600694343	55.454504475700695	28.913592383350412	9.21584241961738	1.2047767564496825	24.802785832664142	42.10128051239764	7.9181307385701984	16.08456522852413	3.057225201035249	0.7089369633733859	1.021451134351601	0.336890169524807
PU26370_4_12618706	67.5066177603121	0.0	0.0	0.0	0.0	0.0	0.0	99.0625	95.23809523809523	92.7807486631016	0.0	0.0	12.18105007993128	0.4230411859439674	1.5228930072270275	3561.414930555522	2.5818506079756744	0.7935109007527753	7.498908051302158	2667.9796006943434	72.0632665127016	24.030285272803635	22.06765103790803	0.9498911739132975	44.142889134886126	57.661648932445004	6.4834868416864	12.360008957768116	4.895952208996882	0.5004223546825827	1.021451134351601	1.1900865193954677
PU26038_4_12618706	81.29439969480627	0.0	0.0	0.0	0.0	0.0	0.0	98.25581395348837	100.0	83.49282296650718	0.0	0.0	12.153040974742117	0.48533249856186766	1.7471335954929603	4161.414930555522	2.2851270265155383	0.87980047318568	8.314369526181293	3867.9796006943434	58.847989077945066	20.1677824735011	19.191088970803726	0.7582663714982318	42.37717356949068	54.15780710736342	5.54545044757007	12.553134097733242	5.759492058923111	0.332065859896245	1.021451134351601	1.1043109182785849
PU26018_4_12618706	81.38245135871433	0.0	0.0	0.0	0.0	0.0	0.0	82.1917808219178	87.5	81.31868131868131	0.0	0.0	7.139676107652129	0.579491224319267	2.086092708198227	1036.414930555522	2.517546120330278	0.9125501890375063	8.62386383513929	3567.9796006943434	31.589755037152884	19.146978162256858	9.442471373650452	0.8054086993819284	25.07867888975718	30.651718643036553	6.4834868416864	13.18768812904723	1.7148067274794667	0.5549377172772285	1.021451134351601	0.30236975204818084
PU25990_4_12618706	76.78938170204948	0.0	0.0	0.0	0.0	0.0	0.0	100.0	100.0	92.58241758241759	0.0	0.0	50.40809582301054	0.2971403665219029	1.0696665038212572	4211.414930555522	2.6091384019874044	0.9149023085726771	8.64609204662723	2667.9796006943434	287.14949382243424	31.838058788536618	130.01476263084996	0.8325647774984708	221.76283929138418	253.71125530275802	6.455897535977096	11.89099076070995	24.692688987243482	0.3254675907894438	0.8396015407173641	2.253081275741501
PU25282_4_12618706	78.77862654414969	0.0	0.0	0.0	0.0	0.0	0.0	98.89807162534436	100.0	87.77777777777777	0.0	0.0	12.575127837830108	0.461248997650979	1.6604361382586283	4636.414930555522	2.669358989413964	0.8083434270734398	7.639079724988888	4692.979600694343	78.68469988293452	27.451359180757308	20.894452864373434	0.9640658804215754	43.89458538350239	66.10397647949198	6.097236561756146	12.74625923769837	2.3328880231501707	0.3268791759773892	0.9869450291580619	0.8613706659032083
PU25278_4_12618706	56.5719034252035	0.0	0.0	0.0	0.0	0.0	0.0	100.0	100.0	90.4494382022472	0.0	0.0	26.886295033032138	0.26396063919715534	0.9502238197435646	3811.414930555522	2.973250458839361	0.7377108741005365	6.971581622984171	2367.9796006943434	165.6186021729509	26.347786952385157	78.06310446490829	1.1766327971949393	122.82758901782064	152.70680710099668	7.42152323580273	15.20170744582641	6.217529173899394	0.5852838823187883	0.7940251526987798	2.1488925462274433
PU25258_4_12618706	59.45516342780249	0.0	0.0	0.0	0.0	0.0	0.0	100.0	95.0	90.9090909090909	0.0	0.0	30.33077751421794	0.30551184011514865	1.099802715185387	2661.414930555522	3.08057035655952	0.862561272887835	8.151454085714272	2067.9796006943434	168.95690816377666	38.04565257312998	76.08683645589855	1.0426458449307743	129.31107585950704	156.01752378611314	6.317951007430577	15.919029394268309	12.899684669594896	0.3971327282933681	0.8108179771800934	1.525585291551152
PU25254_4_12618706	82.43365033585673	0.0	0.0	0.0	0.0	0.0	0.0	94.42508710801394	100.0	82.5	0.0	0.0	10.912454269844163	0.5125979821581825	1.845285774730163	2736.414930555522	2.935762529180744	0.7861171782899232	7.429035230584538	3567.9796006943434	67.7593348220502	23.726802910001293	16.31546945261385	1.0902579863134336	37.05243756759504	52.80593112760753	7.007683650163172	16.029386617105523	3.374276480215402	0.49991833675405506	1.021451134351601	0.5781134066023261
PU24861_4_12618706	94.5509003168933	0.390625	0.0	0.0	0.0	0.0	0.0	69.921875	88.46153846153845	76.5432098765432	0.0	0.0	7.775977614040993	0.646335118118262	2.3267219940091803	1961.414930555522	3.557843524188552	1.0606091103766884	10.023063564146444	5317.979600694343	52.281734319130756	60.86200839472425	9.220432184629681	0.9793256525462727	23.533677770036167	37.93529535029276	5.7661648932445	15.256886057245017	0.9543925298995055	0.8207506352299464	1.021451134351601	0.3227350085427456
PU24121_4_12618706	114.43710555690397	0.33444816053511706	0.33444816053511706	0.33444816053511706	0.33444816053511706	0.33444816053511706	0.33444816053511706	71.23745819397993	100.0	77.62863534675614	0.0	0.0	11.319811801734462	0.8669660801790371	3.1209646362483436	3036.414930555522	2.6641862602304167	0.789155305949454	7.457746417721761	5367.979600694343	133.50465032732123	19.947068027826667	10.006705771112316	0.9855933023595354	27.727252237850347	46.598337343014165	6.897326427325957	12.718669931989066	3.9983418114407003	0.3539754040320503	1.021451134351601	0.3907129354080295
PU23389_4_12618706	79.05541484500802	0.28901734104046245	0.28901734104046245	0.0	0.0	0.0	0.0	94.79768786127168	95.83333333333334	88.04878048780488	0.0	0.0	12.35296966500856	0.5048970359319683	1.8175633742958792	4211.414930555522	3.7252494709822077	1.1312867127454187	10.690987396001567	4242.979600694343	93.80363941163301	84.78193644469067	18.750920123360586	0.9613428834158866	42.10128051239764	57.16504142967753	6.317951007430577	11.504740480779697	2.140639709297667	0.7352222969223	1.021451134351601	0.9946601316851698
PU23385_4_12618706	77.41614293685242	0.0	0.0	0.0	0.0	0.0	0.0	96.13095238095238	100.0	87.75	0.0	0.0	14.52677607395197	0.44538371169351176	1.6033231813053443	3961.414930555522	4.38321259239192	1.0112696242587307	9.556791116791196	3267.9796006943434	87.34774187565593	83.31970324209756	24.99706052703383	1.2653807195586633	52.86110973902613	71.15281942429458	7.393933930093426	16.71911925983812	2.7114847711031453	0.6959114976570755	1.021451134351601	1.1260359429380857
PU23365_4_12618706	103.74570250367049	0.36101083032490977	0.36101083032490977	0.36101083032490977	0.36101083032490977	0.36101083032490977	0.36101083032490977	77.25631768953069	88.46153846153845	83.08823529411765	0.819672131147541	0.45045045045045046	9.145862285502384	0.7326748313108872	2.637533682884437	2486.414930555522	2.755019321406208	0.7912619649471828	7.477654955971746	5492.979600694343	106.19123767511043	23.699213604291987	9.566815855559755	1.016482717387393	23.86474943854781	31.672522954280794	6.400718924558488	14.236081746000776	1.8927100501947376	0.22309813891287783	1.021451134351601	0.35871122653515447
PU23005_4_12618706	88.70559944621503	0.0	0.0	0.0	0.0	0.0	0.0	63.81322957198444	84.61538461538461	75.53956834532374	0.0	0.0	7.2104624305050695	0.6429105013634164	2.31439382105186	1986.414930555522	3.598722057588151	0.7997114732094438	7.557505258566587	4467.979600694343	36.859312427629916	51.39887653643303	8.595410620749176	1.3137436179362418	24.995910972629268	33.383059908257636	8.249202407081844	15.643136337175271	2.96506608456798	0.2587987822278722	1.021451134351601	0.2895678609579029
PU22985_4_12618706	80.0625210708156	0.0	0.0	0.0	0.0	0.0	0.0	92.73504273504274	95.65217391304348	77.47252747252747	0.0	0.0	10.10087807890252	0.5946913692301964	2.140811244271823	1411.414930555522	2.931932043924764	0.7090078763105379	6.700329972855941	3717.9796006943434	60.199865057700954	21.68519428751281	13.017318271141475	1.2072535204451413	32.94163101690877	55.509683087119306	7.035272955872476	13.98777799461704	1.7096302631788747	0.5201505977755081	1.021451134351601	0.3451916932731945
PU22957_4_12618706	90.37599811204379	0.0	0.0	0.0	0.0	0.0	0.0	79.93079584775087	100.0	84.17085427135679	0.0	0.0	9.459006947562647	0.6314396293668767	2.273100180312492	2786.414930555522	2.9097617443251798	0.7756646774092079	7.33025606707679	3892.9796006943434	51.481644453560946	33.8520781053158	11.480683369918983	1.095163737403221	31.120736840094718	46.76387317726999	7.449112541512034	12.277241040640204	2.6115614652973513	0.2465541856558276	1.021451134351601	0.5447952915889063
PU22581_4_12618706	33.096253031378666	0.0	0.0	0.0	0.0	0.0	0.0	100.0	100.0	93.99477806788512	0.0	0.0	272.7178530144898	0.1946260209704114	0.7006282513578203	4661.414930555522	3.317864533546142	0.7504844476498903	7.092295596090627	2667.9796006943434	1611.0499175890877	30.817254477292376	1073.907054792612	1.2906622077133683	1379.051445879552	1515.9771701148268	8.111255878535326	15.06376091727989	53.12655800943347	0.783708715304911	0.7388409620148022	2.5740994502776338
PU21849_4_12618706	76.63094714447253	0.0	0.0	0.0	0.0	0.0	0.0	98.50746268656717	85.71428571428571	84.92307692307692	0.0	0.0	14.919790110489515	0.4418394561834628	1.5905643244577885	2261.414930555522	3.550218919370126	0.8001051290226554	7.561225420122444	2067.9796006943434	83.5955962991906	37.659402293199726	25.87928348117978	1.2953994843321381	55.95111197846816	76.14648375767857	7.697416292895769	16.250101062779954	4.5990173082378725	0.6197902917354965	1.0053968925543264	1.2078472643847158
PU21517_4_12618706	79.26545621904046	0.0	0.0	0.0	0.0	0.0	0.0	89.45578231292517	84.0	84.12322274881517	0.0	0.0	8.291679292045295	0.5351369741149221	1.9264232014898621	2911.414930555522	2.6013009125880897	0.8418562824381374	7.955785923578028	4092.9796006943434	43.342799269316316	24.250999718478067	11.874943919634134	0.9020866927375407	29.63091433179231	40.72181522693245	6.400718924558488	13.353223963303053	2.162654625935626	0.6403138220650837	1.021451134351601	0.4644365222432313
PU21493_4_12618706	78.2257904101556	0.0	0.0	0.0	0.0	0.0	0.0	95.39877300613497	100.0	86.17021276595744	0.0	0.0	11.040450906712294	0.4278508592325277	1.5402072027747993	3711.414930555522	3.1943742100511203	0.8182302418851232	7.732512991151624	3567.9796006943434	56.36495156410772	30.76207586587377	19.776454407243985	1.139740298294549	40.97011897831619	50.240125696642274	7.504291152930642	15.367243280082233	1.9439517398461994	0.3504399184792887	1.021451134351601	1.3315844743093346
PU21093_4_12618706	86.81647647196009	0.0	0.0	0.0	0.0	0.0	0.0	68.3076923076923	83.33333333333334	72.11009174311927	0.641025641025641	0.33222591362126247	6.364910738069851	0.595096206977245	2.142268607276955	3686.414930555522	3.0155981513093852	0.8219991504896408	7.768130270072717	6817.979600694343	39.397528552885866	30.62412933732725	8.197079841834118	1.07102039229972	19.064210245128944	33.714131576769276	6.980094344453868	13.794652854651915	1.2462393946163401	0.4577747042426715	1.021451134351601	0.22893991570137634
PU20689_4_12618706	93.22239732246807	0.38022813688212925	0.0	0.0	0.0	0.0	0.0	97.33840304182509	90.47619047619048	90.51724137931035	0.0	0.0	15.262864363042736	0.582693632859355	2.0976209606096363	2136.414930555522	3.0130412485038294	0.7552433199114259	7.137268318561476	2367.9796006943434	111.01936617423861	36.804133816211305	20.074734130671636	1.1646993276619466	48.22610637986309	72.33915956979463	7.7801842100236795	13.049741600500711	4.804418939534237	0.4027658538956848	1.021451134351601	0.6240784714395144
PU20357_4_12618706	71.64939029520215	0.0	0.0	0.0	0.0	0.0	0.0	98.23529411764706	95.45454545454545	92.01995012468828	0.0	0.0	12.710104866483253	0.4316895686736166	1.5540260553093725	4061.414930555522	2.6942429746363055	0.7778300799578826	7.350719748912996	3267.9796006943434	68.4214781590735	23.86474943854781	22.564806269538863	1.011224691206289	46.40521220304904	60.77924047759633	7.035272955872476	11.780633537872735	0.5614040527041666	0.5118390986278138	1.021451134351601	1.1071182108063633
PU20353_4_12618706	78.47107400333515	0.0	0.0	0.0	0.0	0.0	0.0	98.18181818181819	91.30434782608695	89.13649025069638	0.0	0.0	19.34390672864193	0.46775163281463716	1.6838447754039376	3811.414930555522	2.957902371455342	0.910312405507641	8.60271613204755	3292.9796006943434	102.93569960141258	30.34823628023421	31.69442719093486	0.9486128744891278	67.45585245924786	88.83756438395832	5.931700727500323	14.70509994305894	4.458925457424644	0.07705498008709648	1.021451134351601	1.5385562017368086
PU20329_4_12618706	83.73270163258886	0.0	0.0	0.0	0.0	0.0	0.0	99.71428571428571	95.45454545454545	92.36842105263158	0.0	0.0	23.395759795394394	0.41419846847711067	1.4910603794768207	4311.414930555522	2.432779916373278	0.890797755852054	8.418297035496016	2967.9796006943434	122.496517349309	29.98957530601326	43.2895124960035	0.7972955640941252	86.4648840929582	110.49516936576184	5.379914613314247	11.725454926454127	8.758596231199242	0.30118551097177637	1.0205313224341301	1.8129809283365208
PU20305_4_12618706	109.85725234508509	0.31545741324921134	0.0	0.0	0.0	0.0	0.0	75.39432176656152	92.0	83.49282296650718	0.0	0.0	11.831274723797627	0.6919400896109665	2.490893933973027	3486.414930555522	3.2448501664687077	1.004334647581137	9.49125357673489	4767.979600694343	74.84978638934129	49.57798235961898	13.104398016858575	0.9432174843903779	34.84529311085073	56.06146920130538	6.069647256046842	14.925814388733372	2.778511519000575	0.5195691151045926	1.021451134351601	0.6531381854815586
PU13235_4_12618706	70.16747433540235	0.0	0.0	0.0	0.0	0.0	0.0	100.0	86.36363636363636	90.0874635568513	0.0	0.0	16.177241872666738	0.405882600470341	1.4611243409602073	3161.414930555522	2.883066028155243	0.8569829217780802	8.098737050560443	2667.9796006943434	99.48703638774961	30.513772114490035	30.546262152134567	0.9821505443911029	62.62772396011969	72.58746332117838	6.4834868416864	13.629117020396091	6.802526507430364	0.6219460152640374	0.9090272673632174	1.4418787917195557
PU12671_4_12618706	91.7874662260007	0.0	0.0	0.0	0.0	0.0	0.0	70.93425605536332	100.0	77.80219780219781	0.0	0.0	8.498247280848945	0.6570347399012713	2.3652392347288034	2786.414930555522	3.2048684527765516	0.7675155150204964	7.253244120057405	5592.979600694343	42.01851259526973	26.927162372280538	9.912770716044909	1.2190420457136917	29.465378497536488	39.011278272955614	8.111255878535326	15.256886057245017	1.911621112301791	0.6029029667085918	1.021451134351601	0.2814420988774721
PU12845_4_12618706	74.42952793079155	0.0	0.0	0.0	0.0	0.0	0.0	92.65734265734265	100.0	84.57446808510637	1.0416666666666665	0.6451612903225806	9.506523680363099	0.5056931553223689	1.8204293001036786	2711.414930555522	2.7156191681287765	0.8023541954904467	7.582479750248512	3267.9796006943434	58.51691740943342	17.050190928349767	14.407502012593195	0.9880942631873776	32.16913045704826	43.756638854955874	7.393933930093426	14.291260357419382	0.8554307670219995	0.37955138848942793	1.021451134351601	0.7597553825667076
PU12319_4_12618706	81.54848158231385	0.0	0.0	0.0	0.0	0.0	0.0	88.58267716535433	90.0	84.5272206303725	0.0	0.0	10.0477264001657	0.5554152153767465	1.9994222210713395	1911.414930555522	2.452352318025264	0.8837320131514131	8.351523718612782	1867.9796006943434	57.93754198953804	22.236980401698887	13.864495073435691	0.8101359714530901	31.78288017711801	49.605571665328284	5.407503919023551	12.994562989082103	5.7452200462574385	0.04889438067371107	1.021451134351601	0.6412252517792248
PU12139_4_12618706	81.50521083270479	0.0	0.0	0.0	0.0	0.0	0.0	95.2755905511811	100.0	85.67251461988305	0.0	0.0	10.860442732286943	0.5011394784367523	1.804036658165512	1911.414930555522	3.0983346310171536	0.8081440424975455	7.637195482945003	2667.9796006943434	63.15192076859646	38.98368896724631	16.60897927562853	1.119270830709348	38.68020660444397	51.260930007886515	6.924915733035261	13.18768812904723	3.4287826845489175	0.5789443369936725	1.021451134351601	0.6576662578697142
PU12089_4_12618706	71.77391435645046	0.0	0.0	0.0	0.0	0.0	0.0	96.98996655518394	100.0	89.07103825136612	0.0	0.0	12.88693690068993	0.45676159047034776	1.6442820586015503	3036.414930555522	3.1030840258438723	0.7264611077736477	6.865268069882451	3492.9796006943434	61.41379450891032	25.49251847539674	21.622910737834626	1.2470297293450001	46.8466410943979	58.4065601865962	7.642237681477161	15.256886057245017	3.0891834600467827	1.548295365178841	1.021451134351601	0.8259526695924329
PU11906_4_12618706	104.86280180656257	0.0	0.0	0.0	0.0	0.0	0.0	100.0	85.71428571428571	90.0	0.0	0.0	38.65322007425809	0.5393956676988866	1.9417539420759597	3286.414930555522	2.6546432707224246	0.7913145079784141	7.478151502849132	2067.9796006943434	215.4448882839536	22.705998598757052	54.92021837419752	0.9793832702801388	136.29117020396092	166.66699578990443	6.924915733035261	12.82902715482628	13.498297729157805	0.5129997956036851	0.9874928042333764	1.933244933290179
PU11547_4_12618706	98.13838013069677	0.273972602739726	0.0	0.0	0.0	0.0	0.0	87.12328767123287	96.0	82.46753246753246	0.0	0.0	13.352704640550629	0.5986765073121727	2.1551572207855134	4686.414930555522	3.4704520016413962	0.8371806627190296	7.911599961768074	5192.979600694343	84.83711505610927	38.79056382728118	17.09350235895641	1.2102148956650782	43.2324420464791	62.46218812586387	7.559469764349249	15.33965397437293	2.094592630043853	0.49727090200533963	1.021451134351601	0.7189836310919321
PU11355_4_12618706	73.93834212478899	0.2680965147453083	0.2680965147453083	0.0	0.0	0.0	0.0	100.0	95.65217391304348	91.58878504672897	0.0	0.0	15.738510968086107	0.46427926680474946	1.6713447113659856	4886.414930555522	1.8125485157082835	0.8817803423844971	8.33307986407514	3567.9796006943434	134.0012578300887	17.38126259686141	25.979954198250134	0.6001017142342104	55.17861141860766	68.22835301910837	4.855717804837473	8.194023795663236	3.7760022864669502	0.14212672638126217	0.9818552090950884	1.3062083136549925
PU11157_4_12618706	99.39023066379409	0.3105590062111801	0.0	0.0	0.0	0.0	0.0	85.40372670807453	88.0	86.75	0.0	0.0	10.588673628503209	0.6747302866980021	2.4289408916151602	3611.414930555522	1.8300505936023965	0.942210328896008	8.904160755290818	4317.979600694343	72.97371360110863	13.298045351884445	12.027223667783842	0.567036317941459	31.948416011373833	47.64673095996771	4.193574467814182	9.904560749640074	2.160742708450549	0.27341001957920075	1.021451134351601	0.7734848498848858
PU11343_4_12618706	99.89470316720423	0.32362459546925565	0.0	0.0	0.0	0.0	0.0	73.46278317152104	92.0	86.28841607565012	0.0	0.0	8.752573810120287	0.7195229104094941	2.590188485684211	3286.414930555522	2.5384967864435453	0.9310387326345072	8.798585931968553	4467.979600694343	58.26861365804969	24.27858902418737	9.322774613711841	0.795984314124974	26.540912092350283	37.824938127455546	5.573039753279374	12.442776874896026	2.185701171635274	0.27720683355538606	1.021451134351601	0.5294378792583188
PU11145_4_12618706	76.34098151557023	0.0	0.0	0.0	0.0	0.0	0.0	97.36842105263158	90.9090909090909	90.66666666666666	0.0	0.0	18.013830002632023	0.4859833960721808	1.7494767415028822	4111.414930555522	2.5843651137592145	0.8975405965561055	8.482018834902037	2667.9796006943434	109.63990088877341	26.982340983699146	28.407869115831026	0.840611658330351	62.93120632292203	79.18130738570198	5.876522116081715	12.442776874896026	2.316413493794045	0.4988324467762836	1.021451134351601	1.8713272590063983
PU10971_4_12618706	47.46258563147659	0.0	0.0	0.0	0.0	0.0	0.0	100.0	100.0	93.85964912280701	0.0	0.0	47.355446591209166	0.23352094279168104	0.8406448890430667	3661.414930555522	2.351781779593323	0.8991815496558555	8.49752631740776	2067.9796006943434	339.26569230730917	19.72635358215224	155.4168603216889	0.7635637014251011	224.1631088880936	321.80166179331985	5.793754198953804	11.973758677837862	8.898119106367997	0.35176364779362335	0.8129095226942753	2.340240289026419
PU10779_4_12618706	53.00605904126422	0.0	0.0	0.0	0.0	0.0	0.0	100.0	90.47619047619048	91.95402298850574	0.0	0.0	23.413894389559346	0.2643126418428656	0.9514909832857655	3736.414930555522	2.4145207058510274	0.878621525251969	8.303228126430158	2067.9796006943434	139.65706550049597	21.878319427477937	67.89061604432445	0.8022777271784788	107.04650615209886	121.0618734524252	5.600629058988678	11.118490200849443	11.01708973781301	0.338488148541029	0.807549800239062	2.1293571594435576
PU10773_4_12618706	102.51485050191646	0.0	0.0	0.0	0.0	0.0	0.0	80.51470588235294	86.95652173913044	89.12466843501326	0.0	0.0	12.51412538158167	0.72278398247338	2.6019279191180353	2361.414930555522	2.1482297329106665	0.9959979415381849	9.412469287813936	3267.9796006943434	65.99361925665475	27.175466123664272	13.26923887092326	0.6296771338401215	37.24556270756017	49.55039305390967	4.855717804837473	10.95295436659362	3.7137193152563115	0.3603025727456354	1.021451134351601	0.5183676295333923
PU10953_4_12618706	80.50754091849221	0.0	0.0	0.0	0.0	0.0	0.0	86.4321608040201	95.0	87.94788273615634	0.0	0.0	7.261215241502023	0.6400765540064038	2.304191980767176	536.414930555522	1.8181059447097847	0.9548371363572699	9.023487746317244	2142.9796006943434	44.50155010910708	13.822242160361219	8.694235931337444	0.5558857298938851	21.933498038896545	36.69377659337409	4.24875307923279	9.132060189779567	1.3541397176602423	0.27820797151532445	1.021451134351601	0.3751358582221189
PU10761_4_12618706	65.99392904661703	0.0	0.0	0.0	0.0	0.0	0.0	100.0	90.0	91.63987138263666	0.0	0.0	46.75708253493906	0.3125600103768799	1.1251752074201213	2811.414930555522	2.311915775716597	0.8336041663391556	7.8778010341502585	1467.9796006943434	253.5181301627929	20.885104421942998	114.64840636591826	0.8096694856077639	195.58058817325485	235.11606325468722	5.655807670407285	10.539114780954062	25.384422671060296	0.09386706310291859	0.826027356654572	1.8884207224422986
PU10587_4_12618706	84.59495490708305	0.3460207612456747	0.3460207612456747	0.3460207612456747	0.0	0.0	0.0	91.34948096885813	87.5	87.33153638814017	0.0	0.0	9.232386294926002	0.5666575051142105	2.039892995537899	2786.414930555522	2.5294677980850535	0.9539009250366812	9.014640277929574	3617.9796006943434	78.5743426600973	42.404762875199985	12.486690648689374	0.7741435954362476	28.003145294943387	48.00539193418866	5.462682530442158	10.125275195314504	2.902749934795547	0.2942483057853949	1.021451134351601	0.7028116671252101
PU10395_4_12618706	70.17160471375375	0.0	0.0	0.0	0.0	0.0	0.0	100.0	95.0	88.47352024922118	0.0	0.0	18.042873093237585	0.3723139996174602	1.3402817629800607	2561.414930555522	2.4050463387044774	1.0288282875720427	9.72272557536686	1767.9796006943434	112.75749243392475	28.803235160513196	37.14072334586482	0.6824584132218093	69.96647927879451	100.01123319622639	5.324736001895639	11.366793952233177	4.797771295576328	0.290913901312548	0.8882793258931353	1.5040981747687414
PU10383_4_12618706	44.07456943808491	0.0	0.0	0.0	0.0	0.0	0.0	100.0	100.0	91.90140845070422	0.0	0.0	61.25760399551094	0.2218837037337999	0.7987523486155165	2236.414930555522	1.765294954601455	0.9184189462839761	8.679325292473955	867.9796006943434	379.0494711401253	12.911795071954192	211.58682870617005	0.5611411086507254	298.59905569179534	336.20327937357644	4.772949887709562	8.828577826977225	30.766803510588517	0.4021798195362207	0.7653730488488888	2.5972417317983543
PU10197_4_12618706	93.4694648277238	0.4694835680751174	0.0	0.0	0.0	0.0	0.0	86.3849765258216	95.0	88.17891373801918	0.0	0.0	9.523611237836871	0.5950880527766996	2.1422392532201804	886.414930555522	3.167389251610075	1.3294648889043041	12.563828612650783	1767.9796006943434	67.98004926772464	67.7317455163409	12.265195005753045	0.6955369502178862	29.05153891189693	47.61914165425841	4.7453605820002585	10.73223992091919	4.461626353810893	0.6888129992089524	1.021451134351601	0.4595088269567817
PU09652_4_12618706	83.91201664303688	0.0	0.0	0.0	0.0	0.0	0.0	95.33333333333333	95.45454545454545	88.0108991825613	0.0	0.0	13.763441928906202	0.5432828797878373	1.9557473978069002	3061.414930555522	2.7193444691609163	0.9865372653944638	9.323063155601249	3267.9796006943434	68.78013913329444	38.26636701880441	19.415789964217833	0.804722918169985	49.991821945258536	66.15915509091059	4.938485721965385	13.98777799461704	2.449505142052536	0.2568269547583632	1.021451134351601	0.9233522659571046
PU09304_4_12618706	79.86938300125823	0.0	0.0	0.0	0.0	0.0	0.0	99.07120743034056	90.47619047619048	93.6231884057971	0.0	0.0	25.54573872919441	0.4691895626563753	1.6890211349963962	3636.414930555522	3.282511459344515	1.16088391241584	10.970689513129344	2392.9796006943434	129.55937961089077	64.47620744264304	41.72767177192552	0.8254924363483911	87.81676007271409	115.2405299477621	5.793754198953804	11.035722283721531	11.242251061331853	0.8834325598999999	1.021451134351601	1.8697996449174137
PU09118_4_12618706	45.45316599446115	0.0	0.0	0.0	0.0	0.0	0.0	100.0	100.0	91.80790960451978	0.0	0.0	64.03155410149567	0.21304091979549333	0.7669194815767734	3911.414930555522	2.6400197424509906	0.8488890248836651	8.022247378483653	2367.9796006943434	393.83733900031217	27.61689501501313	230.348317337815	0.9079290168541935	330.0508642004017	361.58544062613595	5.8213435046631075	13.76706354894261	32.793415303560955	0.5940897162736763	0.7370166590479534	2.4124699275766175
PU08927_4_12618706	78.3547707657629	0.0	0.0	0.0	0.0	0.0	0.0	98.2532751091703	86.95652173913044	82.89855072463767	0.0	0.0	9.847681468936338	0.4985433858365261	1.7946910639341218	1286.414930555522	1.8401424498143026	0.915436769114378	8.651142853686668	2967.9796006943434	58.847989077945066	18.81590649374521	15.138577331452288	0.586838680798795	34.431453525211175	42.15645912381625	4.910896416256081	8.85616713268653	4.317075721299342	0.12875009331008458	1.021451134351601	0.43168900267771476
PU08729_4_12618706	77.66516526535736	0.0	0.0	0.0	0.0	0.0	0.0	100.0	95.0	92.3780487804878	0.0	0.0	17.046847411320243	0.3663952363573437	1.3189749884158994	3036.414930555522	2.6519466326364602	1.1107185958952543	10.496612729060635	2067.9796006943434	104.37034349829638	29.520557108955096	35.657286054803514	0.6970378755615374	68.03522787914324	84.17497171908597	4.221163773523486	13.435991880430965	10.274760443658833	0.6090166184128137	0.8867709107111678	1.6360434223476996
PC20096_4_12618706	74.86265386802188	0.0	0.0	0.0	0.0	0.0	0.0	100.0	100.0	95.32710280373831	0.0	0.0	23.0010187912132	0.3148482363947967	1.1334125221720281	2786.414930555522	2.199036509869273	0.8607711629530127	8.134537027876478	1467.9796006943434	157.31422115445042	17.050190928349767	55.988629615643745	0.7458308976748463	101.14239473030784	129.44902238805355	5.959290033209627	10.456346863826152	9.428078544405885	0.5169929342082317	0.841733244430494	1.6415618896434687
PC20092_4_12618706	77.23430307086169	0.0	0.0	0.0	0.0	0.0	0.0	100.0	94.73684210526315	89.18032786885246	0.0	0.0	19.969865533695582	0.3791587233889053	1.3649218744261247	1686.414930555522	2.6443714446399387	0.9608896792300508	9.080686031100088	1467.9796006943434	115.13017272492488	30.2654683631063	40.36529383152159	0.8034235733430187	78.65711057722521	109.91579394586645	5.793754198953804	13.132509517628622	8.648085684889521	0.6141157467971532	0.8612854308644905	0.9252317522262716
PU08169_4_12618706	77.05442353786891	0.0	0.0	0.0	0.0	0.0	0.0	100.0	100.0	91.30434782608695	0.0	0.0	28.51667907606815	0.34688358851800777	1.2487356050147365	1886.414930555522	2.232828539390957	0.8965464469395806	8.47262383282143	867.9796006943434	168.40512204959057	23.11983818439661	63.00415986252491	0.7270733409770842	123.32419652058812	139.65706550049597	5.297146696186335	10.677061309500582	19.07491060868412	0.38948129945286514	0.8427849918502746	1.7520609246536059
PU07986_4_12618706	74.05132738433497	0.0	0.0	0.0	0.0	0.0	0.0	100.0	95.0	91.71779141104295	0.0	0.0	13.71992817247138	0.3778762428784775	1.3603051121199266	3036.414930555522	2.645668787259857	1.038399075331552	9.813172294270156	1767.9796006943434	84.20256102479529	34.100381856699535	27.826352285782775	0.7438182352091682	51.28851931359582	74.54630402653895	5.104021556221208	13.629117020396091	6.284892853838735	0.455683365965335	0.9142637753292971	1.8341801689988049
PU07788_4_12618706	82.43129981342781	0.0	0.0	0.0	0.0	0.0	0.0	86.26609442060087	95.0	91.30434782608695	0.0	0.0	7.827786412701446	0.5688543380380008	2.047801307089695	1386.414930555522	2.059501593002792	0.9548949683673357	9.024034275577893	1767.9796006943434	42.10128051239764	20.774747199105782	10.546100914159423	0.6296542912290027	26.706447926606106	30.62412933732725	4.165985162104878	10.621882698081974	2.6692955788068455	0.4045078583391231	1.021451134351601	0.5736874082461528
PU07224_4_12618706	62.986537009448114	0.0	0.0	0.0	0.0	0.0	0.0	100.0	85.0	77.89115646258503	0.0	0.0	18.975462192934085	0.3755459203991521	1.3519162556060393	1461.414930555522	1.8201929033290776	0.9732805432386848	9.197783288099064	1517.9796006943434	105.2807905867034	19.919478722117365	38.72427935127615	0.5459778392999072	75.64987625491109	96.23149831405175	3.752145576465321	9.132060189779567	20.318073843750255	0.13675733433491113	0.8675033258789343	1.1003007988178388
PU07218_4_12618706	70.10675417885368	0.0	0.0	0.0	0.0	0.0	0.0	97.78481012658227	95.45454545454545	84.07310704960835	0.0	0.0	11.595456176231181	0.49421730573950673	1.7791177407037748	3461.414930555522	2.6005279120024216	0.9581714440002399	9.054997920160687	3592.9796006943434	67.15237009644552	21.961087344605847	17.981417303968232	0.7923442965135344	40.00449327849055	56.227005035561206	5.18678947334912	13.877420771779827	2.8149528439290843	0.14410548733707354	1.021451134351601	1.0745264172227504
PU07026_4_12618706	81.82109010614901	0.0	0.0	0.0	0.0	0.0	0.0	92.56198347107438	100.0	89.2638036809816	0.0	0.0	10.212799187729832	0.5843443063258349	2.103563169460314	1611.414930555522	2.111537346350833	0.9023869104439948	8.527817906091297	2367.9796006943434	56.88914837258449	20.416086224884832	13.394607921867017	0.6831272666302359	33.714131576769276	44.83262177761872	5.214378779058424	11.035722283721531	2.6701604662907914	0.18819178817813598	1.021451134351601	0.574247110602139
PU07212_4_12618706	74.86082341195932	0.33112582781456956	0.0	0.0	0.0	0.0	0.0	99.33774834437087	95.0	90.64327485380117	0.0	0.0	16.78720243828052	0.48384920928149905	1.7417939478467679	3111.414930555522	1.7604080747115998	0.9714913465186098	9.180874860405373	2067.9796006943434	119.76517608408793	16.388047591326472	26.590243963486124	0.5290175204958715	56.337362258398414	70.07683650163172	4.11080655068627	9.87697144393077	5.525942337749492	0.3315165510093475	1.021451134351601	1.4323927470371902
PU06834_4_12618706	85.37323621871909	0.0	0.0	0.0	0.0	0.0	0.0	84.64163822525597	95.65217391304348	85.64102564102564	0.0	0.0	9.233529304908409	0.6293674460836154	2.2656405911835282	2886.414930555522	1.7543506288314301	0.8950728988122421	8.458698375835775	3867.9796006943434	50.84709042224696	15.505189808628751	11.243913256155905	0.5722076100787477	29.217074746152754	44.74985386049081	4.11080655068627	8.58027407559349	2.2641623552102006	0.3593110984544957	1.021451134351601	0.6248079730871674
PU05708_4_12618706	62.462479405946596	0.0	0.0	0.0	0.0	0.0	0.0	100.0	95.0	94.23631123919309	0.0	0.0	21.57750771237262	0.29655168891772815	1.0675473413456025	3761.414930555522	2.186967772307882	0.9258240216684852	8.74930540159245	1767.9796006943434	114.79910105641324	23.009480961559394	55.7641271412981	0.6896195718075574	95.32105122564472	110.77106242285487	5.297146696186335	9.683846303965645	10.78034435138669	0.40847499841830387	0.8157038991634247	2.473257517524724
PU05702_4_12618706	93.8933645364284	0.0	0.0	0.0	0.0	0.0	0.0	99.12280701754386	86.95652173913044	88.28125	0.0	0.0	25.361813953637668	0.5504543422529437	1.9815637258680368	4111.414930555522	1.7095105035817622	0.9354158429758787	8.839950893620887	2967.9796006943434	119.37892580415766	16.63635134271021	35.31124582949674	0.5335347273322295	85.63720492167909	105.30837989241272	3.5866097422094976	8.883756438395833	6.249669767995901	0.3412739638520656	0.9999616524489376	1.7093868861344372
PU05696_4_12618706	90.6882005528838	0.0	0.0	0.0	0.0	0.0	0.0	80.6083650190114	86.95652173913044	85.97402597402596	0.0	0.0	7.968368872718703	0.6291524252833877	2.2648665443910287	2136.414930555522	2.2938390538501072	1.0905414000993203	10.305932379410377	3567.9796006943434	42.98413829509536	37.08002687330435	9.706610103733398	0.6140679423731241	25.189036112594394	35.286722002199596	4.386699607779309	9.73902491538425	1.3027457930504687	0.7190716378664785	1.021451134351601	0.43250829879247554
PU05498_4_12618706	480.9162604350688	1.048951048951049	1.048951048951049	1.048951048951049	1.048951048951049	0.6993006993006993	0.0	93.7062937062937	100.0	86.0349127182045	0.0	0.0	184.91896244220862	3.5753648862367773	12.870846537992241	2711.414930555522	2.3109210249106695	0.7462317546143092	7.052106414046647	2967.9796006943434	1833.3093643832394	14.34643896883799	39.638307948167075	0.9040803255510329	50.074589862386446	1604.3181269960176	6.345540313139881	10.925365060884316	92.30436349028867	0.49206399110124494	1.021451134351601	0.5633679958692948
PU05312_4_12618706	82.64360797818757	0.8955223880597015	0.29850746268656714	0.0	0.0	0.0	0.0	89.55223880597015	76.92307692307693	83.21167883211679	0.0	0.0	11.264513763913152	0.6117246670683987	2.2021288914175297	3936.414930555522	2.118772740698446	0.9374688086083629	8.859352014003578	4217.979600694343	88.09265312980712	17.960638016756793	14.112712253605139	0.6598165281080494	32.85886309978086	56.75120184403797	5.131610861930512	11.063311589430835	4.229833304247695	0.2838085552264747	1.021451134351601	0.9376959952936252
PU05120_4_12618706	75.56157468885253	0.0	0.0	0.0	0.0	0.0	0.0	97.57785467128028	95.23809523809523	88.69565217391305	1.0869565217391304	0.7692307692307693	11.250442347134465	0.49088725824786716	1.7671300047403466	2786.414930555522	1.8702970728360782	0.9210646192514413	8.704327668998355	2667.9796006943434	57.661648932445004	15.78108286572179	17.56474579953714	0.5928108369986089	42.54270940374651	52.00584126203772	4.579824747744436	9.51831046970982	5.573595416110988	0.43287625317466283	1.021451134351601	1.0913958220138469
PU05306_4_12618706	84.51889203387985	0.0	0.0	0.0	0.0	0.0	0.0	93.20754716981132	95.0	92.1921921921922	0.0	0.0	10.612272998078684	0.5884064217871627	2.11818625448406	2186.414930555522	2.303419316001598	0.967298010711484	9.141246621377984	1767.9796006943434	66.2971016194571	28.03073460065269	13.822450381536381	0.6951977374427722	34.900471722269344	52.47485945909588	4.497056830616524	10.428757558116848	2.6616754607095183	0.45307770931501173	1.021451134351601	0.7618061702213006
PU04934_4_12618706	74.74758774860592	0.0	0.0	0.0	0.0	0.0	0.0	99.58677685950413	94.73684210526315	88.88888888888889	0.0	0.0	12.381417521674283	0.456961230271938	1.645000735808186	1611.414930555522	2.201703326889468	0.9372575203125179	8.857355278355266	1167.9796006943434	65.99361925665475	24.113053189931545	20.765626767466333	0.6857968801949692	45.16369344613037	63.12433146288716	5.490271836151462	9.766614221093555	5.123496360251309	0.15459524750903014	0.9625611379740422	1.0208837521815801
PU04928_4_12618706	82.97514138853766	0.0	0.0	0.0	0.0	0.0	0.0	84.61538461538461	95.23809523809523	79.00874635568513	0.0	0.0	7.377629724017382	0.5797598766152248	2.0870598213694342	1736.414930555522	2.0309179884455433	0.9343166198715387	8.829562916619572	2092.9796006943434	43.06690621222327	19.31251399651268	9.752652021847952	0.634591063939101	24.85796444408275	30.34823628023421	4.469467524907221	10.456346863826152	3.2936947359436206	0.3500578573868657	1.021451134351601	0.6561523758530656
PU04922_4_12618706	77.99747498845218	0.0	0.0	0.0	0.0	0.0	0.0	99.28825622775801	100.0	89.23076923076924	0.0	0.0	15.473101911793112	0.4505778221394114	1.6220213004002384	2586.414930555522	1.8964839578078876	0.9976495427937228	9.428077398478761	1467.9796006943434	79.76068280559737	17.215726762605588	26.318528542771716	0.554966548038677	55.89593336704956	74.13246444089938	4.497056830616524	9.766614221093555	6.15767811077653	0.3067011151350942	1.021451134351601	1.3799640291666955
PU04730_4_12618706	78.85243755030545	0.0	0.0	0.0	0.0	0.0	0.0	93.43065693430657	73.07692307692307	80.60941828254848	0.0	0.0	11.43579344799183	0.5899329905145352	2.1236817024858414	2411.414930555522	1.9227998584889958	1.0192318876994162	9.632036814569641	3492.9796006943434	70.98728359003876	24.333767635605977	14.856539051769875	0.55075280685614	36.99725895617643	51.37128723072373	3.752145576465321	9.794203526802859	4.539954584418829	0.34026810374808064	1.021451134351601	0.7373611807509567
PU04550_4_12618706	81.2479882022276	0.3816793893129771	0.0	0.0	0.0	0.0	0.0	95.80152671755725	84.61538461538461	74.26273458445041	0.0	0.0	10.113601535480871	0.5775289163165308	2.0790286557260678	2111.414930555522	2.2683618133522456	0.8709921631452486	8.231128442765936	4467.979600694343	68.4490674647828	20.967872339070908	13.421038897947296	0.7603152831722312	34.21073907953675	45.93619400599088	5.600629058988678	10.704650615209886	5.970332231856184	0.3444605962823371	1.021451134351601	0.5337352759173363
PU04538_4_12618706	85.75104130602064	0.0	0.0	0.0	0.0	0.0	0.0	88.18897637795276	77.27272727272727	88.34355828220859	0.0	0.0	8.427718892428231	0.5789148494951428	2.084017834123633	1911.414930555522	1.79743673067093	0.9423196245965292	8.905193631345618	2067.9796006943434	43.56351371499075	15.036171611570586	11.157050057254171	0.556866403006204	27.506537792175916	37.76975951603694	4.579824747744436	8.828577826977225	2.400771850234585	0.08889080690374841	1.021451134351601	0.8270824280729892
PU04346_4_12618706	73.66862227865296	0.0	0.0	0.0	0.0	0.0	0.0	99.6742671009772	95.23809523809523	92.63456090651559	0.0	0.0	14.78239485431103	0.46595338747352955	1.6773713270820192	3236.414930555522	2.1087475697799536	0.9704016940103306	9.170577328311353	2367.9796006943434	94.74167580574935	24.19582110705946	24.313996797638396	0.6344080561515048	52.5852166819331	77.41559182030655	4.331520996360701	11.173668812268051	4.285391948362713	0.18363204552751689	0.9732393378482272	1.2950880657840704
PU04172_4_12618706	80.40246933643338	0.4716981132075472	0.0	0.0	0.0	0.0	0.0	77.83018867924528	92.0	80.27027027027027	0.0	0.0	6.8115415351162305	0.6158667799691768	2.2170399567731742	861.414930555522	2.3013099525344347	0.8419590810682076	7.956757400433564	4492.979600694343	44.11529982917682	21.933498038896545	8.476423764480176	0.797957517328307	20.305729002047617	30.513772114490035	6.235183090302665	10.37357894669824	2.462752503241117	0.3048088943759747	1.021451134351601	0.2535613468275796
PU04169_4_12618706	82.30927738396068	0.0	0.0	0.0	0.0	0.0	0.0	88.67313915857605	86.36363636363636	92.3512747875354	0.0	0.0	11.82859927229397	0.543792014760605	1.9575802172002001	3286.414930555522	3.194464618473911	1.0494630249616033	9.917729825718414	2667.9796006943434	57.85477407241013	46.26726567450252	16.670726367623093	0.8886414782956362	41.301190646827834	51.564412370688856	6.235183090302665	16.167333145652044	3.534126967315495	0.27989795630890507	1.021451134351601	1.3249819648275407
PU03638_4_12618706	88.39519050926458	0.45045045045045046	0.45045045045045046	0.0	0.0	0.0	0.0	79.72972972972973	75.0	79.06976744186046	0.0	0.0	7.5509348363235675	0.651643429909296	2.3458312230283545	1111.414930555522	2.3795779634663132	0.9729784026539575	9.19492797198269	3342.9796006943434	59.97915061202652	37.68699159890903	8.88064953459974	0.7139904096392667	21.68519428751281	36.05922256206011	5.021253639093297	9.159649495488871	2.3550483062690954	0.2707484456817994	1.021451134351601	0.3803728452923843
PU03626_4_12618706	46.91336379212916	0.0	0.0	0.0	0.0	0.0	0.0	100.0	95.23809523809523	94.55040871934605	0.0	0.0	85.54337736782097	0.2614427749513702	0.941159837369137	4386.414930555522	2.5306840456989637	0.8527379347218886	8.058620692255662	2367.9796006943434	518.1547505264352	25.161446806885092	250.76318558220575	0.8663990831277539	399.1620750022078	446.7536273507569	5.8213435046631075	11.918580066419254	25.143321374960372	1.191976670322395	0.8388934888308485	2.60483343090567
PU03620_4_12618706	220.30820347631624	0.7633587786259542	0.7633587786259542	0.3816793893129771	0.3816793893129771	0.3816793893129771	0.3816793893129771	85.1145038167939	91.30434782608695	79.74358974358975	0.0	0.0	25.31708392602883	1.4523891102943083	5.228411070436172	2111.414930555522	1.7035975436773458	0.9101417212499928	8.601103116331329	3517.9796006943434	326.5194330696108	14.098135217454256	13.359331519528777	0.546454016449241	30.927611700129592	125.89000195155337	3.9452707164304477	7.862952127151591	11.31960443655872	0.18955814026864207	1.021451134351601	0.375584386227044
PU03446_4_12618706	93.50275704065223	0.0	0.0	0.0	0.0	0.0	0.0	80.51948051948052	95.23809523809523	79.59183673469387	0.0	0.0	7.678968135481708	0.641846099220601	2.3105621123813345	1336.414930555522	2.314429769482806	1.065520986139286	10.069482214058116	2942.9796006943434	44.19806774630473	36.36270492486245	9.169084799173007	0.6341290355906098	24.664839304117624	35.09359686223447	4.414288913488613	9.821792832512163	2.9842569876157077	0.1346032264380357	1.021451134351601	0.40412562955792386
PU03440_4_12618706	67.8373351547521	0.0	0.0	0.0	0.0	0.0	0.0	99.66555183946488	79.16666666666666	83.42696629213484	0.0	0.0	15.762310625198992	0.41376274340676594	1.4894918261426557	3036.414930555522	1.8677497636486011	0.9617253401101924	9.088583268675913	3267.9796006943434	77.71907418310889	17.822691488210275	29.195944475224884	0.5669741663189762	58.65486393797994	74.46353610941104	4.966075027674689	8.552684769884188	14.827868467647638	0.08794091194840604	1.021451134351601	1.0952026215716004
PU03248_4_12618706	80.81120019887288	0.0	0.0	0.0	0.0	0.0	0.0	96.15384615384616	95.45454545454545	89.37823834196891	0.0	0.0	9.739023474956921	0.5347381634096985	1.9249875350479837	2711.414930555522	2.166359485601009	0.8422306323464541	7.959323638735839	3317.9796006943434	49.10896416256082	19.698764276442933	13.958162900726284	0.7509225260500817	33.79689949389719	47.315659291456065	5.876522116081715	10.180453806733112	3.0230703637613505	0.22684482038796183	1.021451134351601	0.5696801930702896
PU03236_4_12618706	70.08682853065356	0.0	0.0	0.0	0.0	0.0	0.0	100.0	90.9090909090909	92.05479452054794	0.0	0.0	15.81138205024888	0.3839384793923358	1.3821283716555453	3861.414930555522	2.2067473786936636	0.9756624102572409	9.220292621928802	2667.9796006943434	87.43050979278384	22.899123738722178	31.561833330169986	0.6603112346910337	59.317007275003235	75.20844736356224	4.497056830616524	10.842597143756405	4.090163838021643	0.23258081372144332	0.9565376494921043	1.6891693289876502
PU03057_4_12618706	54.54201390072961	0.0	0.0	0.0	0.0	0.0	0.0	100.0	95.0	92.3780487804878	0.0	0.0	31.849101118820727	0.2612759346658112	0.94055923413559	3286.414930555522	3.0401482343709807	0.9973470982137419	9.425219209519113	1767.9796006943434	173.619500828649	46.26726567450252	93.42256770688446	0.8899058703584326	143.96099719114738	154.44493336068282	5.54545044757007	12.084115900675076	10.562174499158829	0.4172116118929165	0.7992518789537736	2.3299895515705478
PU02872_4_12618706	70.00953661903428	0.0	0.0	0.0	0.0	0.0	0.0	100.0	100.0	94.1717791411043	0.0	0.0	35.11844634315656	0.2892860896590315	1.0413921331246976	3361.414930555522	2.3073047765321437	0.9041727029159925	8.544694162653764	1467.9796006943434	191.44219231685926	21.10581886761743	93.03830145998549	0.7449878911115063	158.39020407711328	180.9030775359052	5.600629058988678	11.118490200849443	15.015561916182875	0.47009111450241575	0.8152551163003191	2.513886869127886
PU02866_4_12618706	98.73418480552417	0.8547008547008547	0.0	0.0	0.0	0.0	0.0	77.77777777777777	86.36363636363636	86.1764705882353	0.0	0.0	9.26922143574327	0.7123179445720492	2.5642515498592258	1411.414930555522	2.66302572655757	1.0955811840829341	10.353559799091308	2992.9796006943434	61.88281270596849	43.17726343506049	9.97294449883408	0.7096209642618378	26.761626538024714	44.25324635772334	4.855717804837473	11.918580066419254	2.5855058925122316	0.3255446435515291	1.021451134351601	0.4558582893614812
PU02860_4_12618706	85.68085531623309	0.35842293906810035	0.0	0.0	0.0	0.0	0.0	95.3405017921147	82.6086956521739	85.75342465753425	0.0	0.0	9.844796694905376	0.600772761500233	2.1627034620273533	2536.414930555522	2.0457492224879754	0.9112728261802029	8.611792385829672	2667.9796006943434	66.379869536585	15.974208005686917	12.558869508955969	0.6553897048965351	31.120736840094718	52.47485945909588	4.772949887709562	11.146079506558747	1.410746795556695	0.317708098558702	1.021451134351601	0.6869475832647067
PU02494_4_12618706	76.61401798319862	0.0	0.0	0.0	0.0	0.0	0.0	98.66220735785953	80.0	72.0763723150358	0.0	0.0	11.426753186416738	0.5046229366695281	1.816576652756876	3036.414930555522	2.1118706065891466	0.9862066341555755	9.319938594543599	3817.9796006943434	66.04879786807336	28.223859740617815	17.3544114665557	0.6251655329337944	38.84574243869979	58.07548851808456	4.772949887709562	9.049292272651655	1.3610298389032622	0.3080873444947254	1.0045256805926681	0.6761199857661412
PU02476_4_12618706	59.59672285123351	0.0	0.0	0.0	0.0	0.0	0.0	100.0	95.0	92.89940828402366	0.0	0.0	35.783411193157	0.2997102360667485	1.0789176984788134	3611.414930555522	9.348388833891864	1.441726138716075	13.624729967961859	1767.9796006943434	188.54531521738235	140.4019767546472	91.50275986033603	1.892995736680034	150.6100198670896	165.37029842156716	8.194023795663236	44.55672872052568	11.065327246468941	2.833907206473907	0.8282036224472442	2.3257943613163796
PU02302_4_12618706	90.30683525922711	0.34965034965034963	0.0	0.0	0.0	0.0	0.0	78.67132867132867	95.83333333333334	73.1981981981982	2.727272727272727	1.4492753623188406	9.071123241086509	0.6832870307429021	2.4597440524032343	2711.414930555522	2.3612380227454124	1.0314358078535155	9.74736739794815	4192.979600694343	56.80638045545658	32.94163101690877	10.174472908292643	0.6683334586902766	28.444574186292247	42.43235218090929	4.24875307923279	12.166883817802988	4.231862338867094	0.5122337256894683	1.021451134351601	0.42598714243424934
PU02110_4_12618706	68.14408117341799	0.0	0.0	0.0	0.0	0.0	0.0	99.65517241379311	90.47619047619048	88.2183908045977	0.0	0.0	13.65514700208365	0.4261449808665512	1.5340662634973894	2811.414930555522	2.0288624067379573	1.0043718487705031	9.491605138759043	2117.9796006943434	87.899527989842	22.816355821594268	24.558002096146783	0.5897306552822501	50.95744764508417	74.46353610941104	4.414288913488613	10.180453806733112	4.140397636847423	0.3630666620765654	0.9720210335162097	1.1475238080883483
PU02296_4_12618706	81.02816121914664	0.45248868778280543	0.0	0.0	0.0	0.0	0.0	82.3529411764706	95.23809523809523	82.28228228228228	0.0	0.0	7.615849850398355	0.629648543211786	2.2666525041250245	1086.414930555522	1.9543055164215044	0.8795548923191306	8.312048715798392	2667.9796006943434	48.58476735408404	13.491170491849573	9.26988187983871	0.6486719963449209	23.368141935780343	33.631363659641366	4.966075027674689	9.904560749640074	3.7064490038619153	0.4338965288190194	1.021451134351601	0.4353298149899096
PU02104_4_12618706	74.17183286065466	0.3831417624521073	0.0	0.0	0.0	0.0	0.0	96.55172413793103	95.0	86.85897435897436	0.0	0.0	13.455267361805104	0.4869773681695958	1.7530549112102938	2086.414930555522	2.1175544712263434	0.8837951832588354	8.352120694440968	2067.9796006943434	88.53408202115598	22.816355821594268	21.175690634183898	0.699485313971234	45.77065817173505	68.4214781590735	5.573039753279374	10.428757558116848	5.033494944483639	0.2721674152816301	1.021451134351601	1.1963207663452509
PU02284_4_12618706	84.39175624534104	0.0	0.0	0.0	0.0	0.0	0.0	90.22222222222223	95.0	82.15384615384616	0.0	0.0	8.290660510560304	0.6087414653141873	2.191389754800137	1186.414930555522	1.9226148986165543	0.9426464951344913	8.908282652689284	2142.9796006943434	41.99092328956043	15.256886057245017	10.437831374216794	0.595441481453007	28.25144904632712	37.493866458943906	4.524646136325828	9.65625699825634	1.7226424656656092	0.3067011151350941	1.021451134351601	0.4798013445208624
PU01918_4_12618706	61.60250663153709	0.0	0.0	0.0	0.0	0.0	0.0	100.0	95.0	92.83489096573209	0.0	0.0	18.44510299376533	0.30417152372515527	1.094977751267895	2986.414930555522	2.10777462987121	0.8840475940183258	8.35450604929215	1792.9796006943434	119.93071191834375	15.919029394268309	46.47469638039098	0.6960559761011672	78.98818224573687	101.36310917598226	5.793754198953804	9.766614221093555	1.9656393419026075	0.339348460224437	0.8616057278309307	1.7525116735408333
PU01330_4_12618706	72.95478463823184	0.0	0.0	0.0	0.0	0.0	0.0	99.35275080906149	95.23809523809523	83.42391304347827	0.0	0.0	15.515327672568121	0.42954291211569273	1.546298372120121	3286.414930555522	2.097711466501012	1.1130546368904775	10.51868899368489	2667.9796006943434	86.16140173015586	37.88011673887416	27.682698634132084	0.5502054768798141	57.08227351254962	67.59379898779439	4.000449327849055	9.297596024035391	7.515656299760153	0.20668056122747963	1.0103908354446092	1.416333780845527
PU00959_4_12618706	34.885396591424126	0.0	0.0	0.0	0.0	0.0	0.0	100.0	90.0	89.7897897897898	0.0	0.0	92.99557570637444	0.1847197676805803	0.6649670335753471	3361.414930555522	3.5111973823124356	0.8880052913658036	8.391907436564164	1467.9796006943434	614.6069632861614	58.65486393797994	385.83617506282826	1.1543442145733023	515.0371589812838	548.8892370865997	7.890541432860895	13.739474243233307	48.87762410590365	0.3745168970423884	0.7316878093635356	2.630796391909365
PU01144_4_12618706	72.59009859567026	0.0	0.0	0.0	0.0	0.0	0.0	99.63235294117646	100.0	88.58858858858859	0.0	0.0	11.57859969083872	0.46660405750054407	1.6797136541817825	2361.414930555522	1.837323757591067	0.887030465298347	8.382695047624155	1467.9796006943434	70.21478303017824	12.82902715482628	19.017856154286466	0.6047039352757274	42.5151200980372	56.53048739836355	4.24875307923279	9.490721164000517	2.7953241920525835	0.20492723185188463	1.0118637948035218	1.0595467251857773
PU00953_4_12618706	90.16447156497807	0.36363636363636365	0.36363636363636365	0.36363636363636365	0.0	0.0	0.0	98.18181818181819	85.71428571428571	83.04093567251462	0.0	0.0	10.315663708274512	0.5414120710618863	1.9490127307785523	2436.414930555522	2.0245860613835784	0.8914989221286418	8.424923260078208	2067.9796006943434	94.76926511145865	14.870635777314764	14.602367401072298	0.6629962322266707	32.16913045704826	39.45270716430448	5.18678947334912	10.95295436659362	2.832965439093473	0.22240045880111017	1.021451134351601	0.9630222151611876
PU00947_4_12618706	68.50227269482218	0.0	0.0	0.0	0.0	0.0	0.0	100.0	95.0	90.71207430340557	0.0	0.0	14.952592569437593	0.3495752843513095	1.25842535839648	2736.414930555522	2.3656486863740653	0.8587818202684702	8.11573716279616	1767.9796006943434	85.27854394745813	20.774747199105782	32.7815745918008	0.8041981091795296	62.572545348701084	73.99451791235286	5.7385755875351965	11.31161534081457	0.27481174107781114	0.5208327185523254	0.8379749294180096	1.5998729299317063
PU00768_4_12618706	36.64591995324727	0.0	0.0	0.0	0.0	0.0	0.0	100.0	100.0	91.81286549707602	0.0	0.0	50.96355143441532	0.213453433052553	0.7684044754152877	3461.414930555522	2.905874658836287	0.8826775466936349	8.341558704896448	1467.9796006943434	303.06852321670254	32.63814865410643	182.98292703149713	0.9611041191677202	264.4710845293865	288.0047622994227	6.069647256046842	12.856616460535584	48.3790278783923	0.4616610488690176	0.7584728362785287	2.2824565781862614
PU00576_4_12618706	87.04931179511995	0.0	0.0	0.0	0.0	0.0	0.0	88.77887788778878	91.30434782608695	85.1010101010101	0.9433962264150944	0.5952380952380952	8.77787950230228	0.6112007309479617	2.2002427898261048	3136.414930555522	1.72444026297458	1.101094131126557	10.405658746859519	3567.9796006943434	49.02619624543291	15.919029394268309	11.00676717079889	0.4572138175009505	27.644484320722437	35.866097422094974	3.1451808508606365	9.821792832512163	1.2773993242563426	0.20005935049099463	1.021451134351601	0.6851650691877618
PU00756_4_12618706	78.6866606938921	0.0	0.0	0.0	0.0	0.0	0.0	99.0625	100.0	92.87749287749287	0.0	0.0	17.99323400052072	0.4164980447108442	1.4993385535229808	3561.414930555522	1.8397515234549708	0.975218732705482	9.216099740442347	2067.9796006943434	113.8334753565876	16.13974383994274	33.10932226567314	0.5507478069819635	67.31790593070134	87.84434937842339	3.7797348821746244	10.345989640988936	8.421805288181309	0.050120572038568616	1.0052415226980291	1.8176463829962284
PU00192_4_12618706	93.30079601206987	0.0	0.0	0.0	0.0	0.0	0.0	91.58249158249158	100.0	90.74550128534705	0.0	0.0	11.12350091988671	0.6242158390961587	2.247095478986772	2986.414930555522	2.0897260403222635	1.0614155861018444	10.030684993546865	2367.9796006943434	57.6892382381543	23.86474943854781	13.657170792531481	0.5747772022771631	40.3631542527115	48.91583902259569	4.276342384942094	10.73223992091919	4.087128784196873	0.2907111841917452	1.021451134351601	0.7222666613708906
PU00378_4_12618706	66.04129658065943	0.0	0.0	0.0	0.0	0.0	0.0	100.0	90.0	91.98813056379822	0.0	0.0	23.044327129907497	0.3368449624842685	1.2125978626461396	3311.414930555522	2.381980685427595	1.0269582545587677	9.705053221267947	1767.9796006943434	133.53223963303054	27.203055429373574	52.43098356324206	0.6771440797450171	97.61096359951695	111.6815095112619	5.159200167639816	10.345989640988936	11.104966695962425	0.3305695642889671	0.9116176790449773	2.0600638976588996
PU00180_4_12618706	72.9935841881928	0.36231884057971014	0.36231884057971014	0.36231884057971014	0.0	0.0	0.0	97.82608695652173	70.37037037037037	64.12776412776412	0.0	0.0	9.170257459268143	0.49097666480716745	1.7674518566745852	2461.414930555522	1.9023198889977744	0.8950418398191347	8.458404859346892	4067.9796006943434	80.53318336545787	15.394832585791537	14.314451368015618	0.6204915211223525	29.465378497536488	48.44682082553752	4.993664333383993	9.104470884070263	3.649495366201254	0.2452382729715898	1.021451134351601	0.595419888451041
PU00366_4_12618706	68.76464870218304	0.0	0.0	0.0	0.0	0.0	0.0	99.00662251655629	95.0	88.18443804034582	0.0	0.0	16.42062671683622	0.428024433379794	1.5408320470308436	3111.414930555522	2.0269428899689674	0.9115352026727548	8.614271919747358	1767.9796006943434	88.42372479831877	25.65805430965256	29.40188655227833	0.6491778709522528	60.08950783486374	74.38076819228313	4.331520996360701	9.573489081128429	8.12014511577606	0.26470406088870985	1.021451134351601	1.457412234717008
PU00174_4_12618706	73.842384240016	0.0	0.0	0.0	0.0	0.0	0.0	33.8235294117647	90.47619047619048	86.13569321533923	0.0	0.0	12.59583848837208	0.45123823997895424	1.62439871835174	2361.414930555522	20.76226430054426	1.8841175954152356	17.80545748326313	2067.9796006943434	68.03522787914324	342.0522121839489	21.393173658332348	3.217083624745502	48.94342832830499	58.32379226946829	9.325185329744693	61.993169928805706	6.450594956665594	8.079513344009566	1.021451134351601	0.9813790234294634
PU31015_5_12618706	91.39493555852916	0.27548209366391185	0.27548209366391185	0.27548209366391185	0.27548209366391185	0.0	0.0	92.01101928374656	92.0	82.55578093306288	0.0	0.0	9.051415449712616	0.6225734020414324	2.241182920142479	4636.414930555522	1.8361867452519132	0.9622925470461103	9.0939435386539	4767.979600694343	91.95515592910967	21.436890536129074	11.14243133390297	0.5570643499027624	26.20984042383864	40.94252967260688	4.193574467814182	8.35955962991906	2.3359969473374833	0.10438496378131341	1.021451134351601	0.5621933419916205
PU30995_5_12618706	57.57375974534853	0.0	0.0	0.0	0.0	0.0	0.0	100.0	95.65217391304348	90.97222222222221	0.0	0.0	21.305713657531015	0.33554675422520197	1.207924482499369	5461.414930555522	1.9473608794942496	0.937906671665254	8.863489946827908	3867.9796006943434	116.6751738446459	16.112154534233436	48.66279771366586	0.6061532754367637	85.08541880749301	105.36355850383133	4.221163773523486	9.628667692547037	5.482251848827289	0.2784175687265694	0.9048440037411173	1.784729539911744
PU30991_5_12618706	83.88998612369211	0.0	0.0	0.0	0.0	0.0	0.0	88.0	96.0	86.65338645418326	0.0	0.0	10.753191075565624	0.6112167519775933	2.20030046343994	4936.414930555522	1.9937862306983496	1.0135154175640084	9.57801451458262	4967.979600694343	58.73763185510785	21.40930123041977	13.483298343287185	0.5743066869859966	36.52824075911827	50.405661530898094	4.552235442035132	8.690631298430706	2.7645461578709494	0.23910181369302994	1.021451134351601	0.542705005297237
PU30947_5_12618706	74.16661342422191	0.0	0.0	0.0	0.0	0.0	0.0	98.73737373737374	91.66666666666666	89.22413793103449	0.0	0.0	13.350749271803888	0.4830688934575208	1.7389849128136576	5461.414930555522	2.04280194481567	0.9319144494002275	8.806861709275317	3792.9796006943434	73.30478526962027	20.82992581052439	21.181201768570634	0.6399497257885015	45.60512233747923	67.8145134334688	4.7453605820002585	10.815007838047102	2.697278990229966	0.5157763894537623	1.021451134351601	1.1383971449344716
PU30615_5_12618706	41.60235618473091	0.0	0.0	0.0	0.0	0.0	0.0	100.0	91.30434782608695	92.39373601789708	0.0	0.0	106.3059015897688	0.22794644320090215	0.8205774187171124	6136.414930555522	2.6834673015437955	0.9083340915811561	8.584020491928118	3567.9796006943434	605.9163319877307	27.89278807210617	357.4197815787562	0.8624746389274154	500.9114344581203	553.4966511400534	6.400718924558488	13.408402574721661	45.72895621955007	1.0284188284765483	0.7924247348725642	2.544702794562163
PU30587_5_12618706	100.10619264383087	0.31746031746031744	0.0	0.0	0.0	0.0	0.0	80.0	100.0	84.69827586206897	0.0	0.0	12.01412724921245	0.7579865466673404	2.7286525516802738	3436.414930555522	2.0800590647722728	0.9824838519740855	9.28475722369219	2142.9796006943434	82.2161310137254	18.429656213814958	12.14743992616024	0.618081701533065	38.70779591015327	48.94342832830499	4.772949887709562	11.31161534081457	6.79885201846161	0.28300415265062273	1.021451134351601	0.39014854191291987
PU30255_5_12618706	64.77978173865269	0.0	0.0	0.0	0.0	0.0	0.0	100.0	95.65217391304348	93.48314606741573	0.0	0.0	20.392216289215988	0.32056254648218574	1.1539832920222342	5961.414930555522	2.6018152547247158	0.8345422989855731	7.886666659624005	3567.9796006943434	108.97775755175012	20.140193167791796	48.75348656976788	0.9101725679522074	89.08586813534207	99.54221499916821	6.373129618849185	14.48438549738451	11.329077802705847	0.515836412807287	0.8839712886419405	2.1548573319656934
PU30231_5_12618706	97.16935225207936	0.0	0.0	0.0	0.0	0.0	0.0	81.19658119658119	88.0	87.47152619589977	0.0	0.0	11.638745600914888	0.7197932718572119	2.5911617515784866	4336.414930555522	2.203679080957272	1.0708947949273995	10.12026626497552	4792.979600694343	67.09719148502691	31.396629897187758	12.392314384111485	0.600754706031195	35.617793670711244	57.49611309818918	3.9176814107211437	11.946169372128558	1.3390518565457776	0.5991125928131048	1.021451134351601	0.7399114852245089
PU30207_5_12618706	60.02356792627623	0.0	0.0	0.0	0.0	0.0	0.0	100.0	87.5	94.11764705882352	0.0	0.0	18.46626567248332	0.3285513929150252	1.1827420955917602	5736.414930555522	1.9216964482350225	0.949374009682226	8.971859615475053	3567.9796006943434	105.1428440581569	16.857065788384638	43.075447373204554	0.5909395940546281	74.68425055508547	89.66524355523744	4.469467524907221	11.063311589430835	3.284998059476302	0.14742164363860327	0.9004201433644946	2.3118189933733277
PU30183_5_12618706	83.65260782864226	0.0	0.0	0.0	0.0	0.0	0.0	97.32739420935413	88.88888888888889	87.12871287128714	0.0	0.0	24.172878566959135	0.5072605507957695	1.8260717190579343	6786.414930555522	3.9791928421756118	1.0494558896218857	9.917662394689545	5342.979600694343	139.46394036053084	62.075937845933616	36.521727470910754	1.106946006327463	81.96782726234167	106.5774879550407	6.621433370232919	16.912244399803246	8.492206943783193	0.679326823680665	1.021451134351601	1.3819505580491331
PU29934_5_12618706	83.80206569228501	0.2638522427440633	0.0	0.0	0.0	0.0	0.0	90.50131926121372	100.0	90.39301310043668	0.0	0.0	10.316054825384638	0.5881156084940157	2.117139364617878	5036.414930555522	2.2697971395518386	0.9107816998870858	8.60715109998197	4892.979600694343	67.8145134334688	22.54046276450123	13.443271380618128	0.7275592870831583	34.45904283092048	48.14333846273518	5.214378779058424	10.787418532337798	3.4909308807165567	0.587282080354837	1.021451134351601	0.817623687401973
PU29554_5_12618706	66.93023180232473	0.0	0.0	0.0	0.0	0.0	0.0	99.5049504950495	95.65217391304348	88.63636363636364	0.0	0.0	24.023327060695166	0.46040267042159794	1.657389470789185	5661.414930555522	1.6510803270232999	0.9838018780080434	9.297212951809467	3892.9796006943434	125.97276986868128	13.822242160361219	39.98981085094722	0.48995500188040314	82.9610422678766	110.57793728288975	4.24875307923279	8.49750615846558	7.654322877035088	0.22116509139222457	1.021451134351601	1.8517762053773232
PU29550_5_12618706	65.94902137181055	0.0	0.0	0.0	0.0	0.0	0.0	97.41379310344827	100.0	90.58823529411765	0.0	0.0	9.921496338481955	0.4611673432139507	1.660142192951904	4261.414930555522	1.839474085466056	0.9384593530675837	8.868712946302526	3267.9796006943434	55.06825419577044	18.346888296687045	16.48817774394385	0.5722342485943612	35.89368672780428	44.97056830616524	4.441878219197917	9.407953246872605	4.922496101118757	0.30147064259437223	1.021451134351601	0.9010545580262227
PU29530_5_12618706	86.70484239861214	0.0	0.0	0.0	0.0	0.0	0.0	83.51648351648352	100.0	84.23645320197043	0.0	0.0	8.442205734464284	0.6388311809155414	2.2997088003240442	2386.414930555522	2.116813769646617	1.1234484790977253	10.616913815723194	1582.0203993056566	44.58431802623499	24.333767635605977	10.12800380796707	0.5500790835652671	27.506537792175916	42.29440565236277	4.055627939267663	10.649472003791278	2.8087752499118506	0.2612362384349706	1.021451134351601	0.5036257270802039
PU29526_5_12618706	85.1763953853989	0.0	0.0	0.0	0.0	0.0	0.0	85.0	87.5	86.66666666666667	0.0	0.0	9.863486422715713	0.5858548038654632	2.109000763285607	4061.414930555522	2.621067927383271	1.1860012461481295	11.208055598426501	3567.9796006943434	49.85387541671202	48.91583902259569	12.90311255515744	0.6451916989382218	31.838058788536618	45.93619400599088	4.662592664872347	10.649472003791278	2.5207789255787922	0.6086991225957494	1.021451134351601	0.9644229747468767
PU29506_5_12618706	53.6852441351421	0.0	0.0	0.0	0.0	0.0	0.0	100.0	95.45454545454545	90.69212410501193	0.0	0.0	23.314355660107875	0.3908145433006264	1.4068813035002687	5061.414930555522	2.752012285553997	1.036663101882338	9.796766841915554	2967.9796006943434	131.38027378770482	42.68065593229302	45.720053576789276	0.7750118940981492	87.09943812427218	108.92257894033152	5.407503919023551	12.497955486314634	4.62904483549946	0.5545163058968932	0.87342627187447	1.8338299642134537
PU29502_5_12618706	63.58039799550539	0.0	0.0	0.0	0.0	0.0	0.0	100.0	95.45454545454545	93.82716049382715	0.0	0.0	23.09098950200229	0.3467241354231797	1.2481615947028264	5161.414930555522	2.1152668793182454	0.9754070105270702	9.217879020438186	2967.9796006943434	133.20116796451887	26.099483201001423	51.04021556221208	0.633103824219012	96.34185553688897	119.68240816696	4.910896416256081	10.23563241815172	3.9508263341979073	0.17329532648656476	0.8963268460682045	2.310084806411042
PU29150_5_12618706	84.9633668660401	0.0	0.0	0.0	0.0	0.0	0.0	80.46875	87.5	83.04668304668304	0.0	0.0	7.659785719154291	0.6416269778104907	2.309773303928923	1961.414930555522	1.767569085496063	0.9954873622229713	9.40764416526798	4167.979600694343	40.22520772416498	15.20170744582641	9.149303505847882	0.5183657354101929	23.892338744257117	34.01761393957162	4.000449327849055	9.132060189779567	3.044009009852119	0.15340120227208345	1.021451134351601	0.3227350085427456
PU28818_5_12618706	88.2142025370294	0.0	0.0	0.0	0.0	0.0	0.0	81.52866242038216	92.0	87.64845605700712	0.0	0.0	8.791359834897499	0.6334504415945416	2.280338841658253	3411.414930555522	2.6143676198903627	0.97265632038067	9.19188420112832	5067.979600694343	51.978251956328414	30.375825585943517	10.636468127214918	0.7846986093755003	29.437789191827186	36.58341937053687	5.848932810372411	11.394383257942481	1.9738506821416986	0.5137104836227605	1.021451134351601	0.5436236465822453
PU28766_5_12618706	38.31467342903029	0.0	0.0	0.0	0.0	0.0	0.0	100.0	95.23809523809523	95.6639566395664	0.0	0.0	128.40992397755755	0.22190040199984987	0.7988124601919899	4561.414930555522	4.610030353505924	0.7340003080270899	6.936515697895229	2367.9796006943434	786.5435164665429	36.52824075911827	443.50092484459026	1.8335940159500816	646.4174327689886	705.1550646240966	10.511525475244758	22.981891655850088	110.92437334061519	2.657176464927253	0.7668410782024271	2.8365381610202256
PU28434_5_12618706	80.33737149383904	0.0	0.0	0.0	0.0	0.0	0.0	99.14529914529915	100.0	90.43062200956938	0.0	0.0	11.407070233025097	0.4955577020275255	1.783942992243721	4336.414930555522	1.8594497011124769	1.0777703396280027	10.185242155619905	3267.9796006943434	69.46987177602703	22.733587904466354	17.641435251840893	0.5036790041045757	39.866546749944035	62.158705763061526	3.559020436500194	9.021702966942351	3.936346480122784	0.27172592237652904	1.0045543452051784	1.0509270091319773
PU28414_5_12618706	72.14823172445988	0.0	0.0	0.0	0.0	0.0	0.0	97.92899408284023	91.66666666666666	86.01398601398601	0.0	0.0	9.588788996022453	0.49624824371479875	1.7864288521119527	4011.414930555522	1.6375545680263681	1.0013965978640649	9.463488155166546	3867.9796006943434	60.72406186617773	14.815457165896156	14.808763902380885	0.47740318212667904	33.96243532815301	43.48074579786283	3.4210739079536747	8.663041992721402	2.9878855662083006	0.22712408235436965	1.021451134351601	0.8119188796928305
PU28010_5_12618706	90.35780899780369	0.0	0.0	0.0	0.0	0.0	0.0	82.57839721254355	91.30434782608695	82.50652741514361	0.0	0.0	8.39741640978667	0.6002035002220404	2.160654195788866	2736.414930555522	2.6100982366890877	0.966398850568668	9.132749297361418	3267.9796006943434	48.805481799758475	36.721365899083395	10.722626922414205	0.7884898165783994	28.168681129199207	40.887351061188276	5.600629058988678	11.835812149291343	2.242437269891915	0.6047931343769467	1.021451134351601	0.7155056708901604
PU27678_5_12618706	53.183199154209106	0.0	0.0	0.0	0.0	0.0	0.0	100.0	100.0	93.75	0.0	0.0	27.329791907457256	0.27301503155671497	0.9828184494562603	4611.414930555522	2.171441725373361	1.0323403752012443	9.755915821618693	2967.9796006943434	206.31282809417402	29.217074746152754	76.7191523850258	0.6140742774605434	121.00669484100659	158.03154310289233	4.414288913488613	12.442776874896026	10.127791683710731	0.4463144975682173	0.8697129118680753	2.310360332150973
PU27654_5_12618706	49.45378928250975	0.0	0.0	0.0	0.0	0.0	0.0	100.0	100.0	95.8005249343832	0.0	0.0	44.688866068118884	0.2780490047343579	1.0009400953042753	4736.414930555522	2.0180693172910917	0.9134629715625581	8.632489894617118	2667.9796006943434	247.97267971522282	16.00179731139622	123.17768001697117	0.6449718681052621	198.7809476355341	224.9356094479541	5.159200167639816	10.925365060884316	22.98129188833479	0.3115292436342225	0.8728649278690097	2.595314555637065
PU27626_5_12618706	64.88986318044	0.0	0.0	0.0	0.0	0.0	0.0	99.46808510638297	95.65217391304348	91.91176470588235	0.0	0.0	22.457349257925973	0.37735732346370876	1.3584370700135715	4961.414930555522	2.424789626837234	1.003107265342747	9.47965445876341	3592.9796006943434	116.89588829032031	38.12842049025789	45.609965141141	0.7057035948574846	89.74801147236535	102.82534237857537	4.855717804837473	10.704650615209886	9.224253291407454	0.35975398742363573	1.021451134351601	1.8793259332940013
PU27298_5_12618706	60.58366269546691	0.0	0.0	0.0	0.0	0.0	0.0	99.4535519125683	91.66666666666666	93.57142857142857	0.0	0.0	13.692493301775022	0.4009644973451671	1.4434198121648931	4711.414930555522	1.6526673976493917	0.9636176678370265	9.106466314281207	3867.9796006943434	87.95470660126061	14.291260357419382	26.17162245117575	0.5006985640307356	52.33691293054936	65.52460105959659	3.862502799302536	7.642237681477161	8.352138879408294	0.19061702126428093	1.021451134351601	1.1264897644676675
PU27274_5_12618706	85.63892926547123	0.0	0.0	0.0	0.0	0.0	0.0	93.8423645320197	84.61538461538461	89.61864406779661	0.0	0.0	17.44042043456558	0.6336294515816363	2.2809832542275914	5711.414930555522	1.887860890618928	1.0462944827824374	9.887786183563408	4467.979600694343	97.00399887391227	21.023050950489516	21.094810326915685	0.5267586725783511	56.69602323261937	72.7254098497249	3.862502799302536	9.159649495488871	4.048913496495615	0.2834239542179772	1.021451134351601	1.0647508259746776
PU27246_5_12618706	88.50310693125039	0.27932960893854747	0.0	0.0	0.0	0.0	0.0	82.9608938547486	96.0	84.4758064516129	0.847457627118644	0.45662100456621	8.376277278247686	0.636172649385463	2.290138434101628	4511.414930555522	2.1275640028484393	1.085700883198824	10.260188091432529	5067.979600694343	58.930756995072976	29.575735720373704	10.090904160827494	0.5720949086665361	25.630465003943257	37.13520548472295	3.8073241878839283	8.49750615846558	4.015831766769703	0.38375846548063003	1.021451134351601	0.47639362997055756
PU27222_5_12618706	87.27050131225784	0.3125	0.0	0.0	0.0	0.0	0.0	85.9375	95.83333333333334	89.38428874734608	0.0	0.0	8.572299050474804	0.6362382175059303	2.2903744707701006	3561.414930555522	1.9990206185967245	0.8983333254886785	8.489510353127347	4767.979600694343	55.09584350147975	21.82314081605933	10.325987394349703	0.6496439567371521	26.347786952385157	39.92172536136264	4.524646136325828	9.187238801198175	2.6394366299686607	0.25305257397369285	1.021451134351601	0.3605514222043927
PU26891_5_12618706	84.03020430335886	0.0	0.0	0.0	0.0	0.0	0.0	79.25696594427245	96.0	74.73684210526315	0.8064516129032258	0.45662100456621	9.256754048710759	0.6249279054474745	2.2496588248337748	3636.414930555522	2.656491629202248	0.9344597058766065	8.830915120848164	5492.979600694343	53.44048515892152	30.734486560164466	11.352273265017748	0.8299339159000794	30.458593503071427	36.721365899083395	5.7385755875351965	13.270456046175141	1.4905391136455046	0.7728864943758339	1.021451134351601	0.42981883374438584
PU26867_5_12618706	55.56213445868983	0.0	0.0	0.0	0.0	0.0	0.0	100.0	91.30434782608695	93.50961538461539	0.0	0.0	21.815129695136086	0.3178365356462362	1.144170009113552	5386.414930555522	3.1749648061062477	0.9362566001739716	8.847896292878778	3267.9796006943434	147.02341012488012	24.085463884222243	52.602696929061885	0.9900101871949679	92.72765648897017	119.13062205277393	6.759379898779438	20.140193167791796	6.2293519440044145	1.0456068183970504	0.8891536725840543	2.150384832717879
PU26847_5_12618706	61.12020093987934	0.0	0.0	0.0	0.0	0.0	0.0	100.0	95.65217391304348	92.6829268292683	0.0	0.0	32.57191325504456	0.30354650970224756	1.092727782431454	5411.414930555522	2.9548886130471566	0.9346134844242605	8.832368372703968	3567.9796006943434	213.78952994139536	33.1347561568739	82.23790835909496	0.9230063992149931	137.83617132368192	167.7981573239859	6.180004478884058	14.208492440291472	9.826424692694617	0.727354423245283	0.890438923641287	2.3248808059767283
PU26540_5_12618706	68.9354442345146	0.0	0.0	0.0	0.0	0.0	0.0	99.13793103448276	91.30434782608695	92.4812030075188	0.0	0.0	12.96340670631077	0.47073078481654823	1.6945693334420708	4261.414930555522	1.7529634488145367	1.048686737686659	9.91039368592414	3267.9796006943434	71.20799803571317	15.8638507828497	21.10573958800333	0.48800326222428964	44.308424969141946	64.39343952551513	4.193574467814182	8.71822060414001	6.967806076013522	0.2229438845196272	1.021451134351601	1.236917676586565
PU26536_5_12618706	73.98114933192608	0.0	0.0	0.0	0.0	0.0	0.0	97.40259740259741	92.0	88.35164835164835	0.0	0.0	13.476707303281039	0.46155192550023316	1.661526638944263	5186.414930555522	2.3556700975765272	1.0989685306820831	10.38557120644666	4467.979600694343	73.91174999522495	45.411997197514104	22.37779335161781	0.6257845734278167	47.34324859716537	58.710042549398544	4.7177712762909545	9.65625699825634	3.9305639711441693	0.35445688954143667	1.021451134351601	1.1527262065977528
PU26516_5_12618706	81.24200390720806	0.0	0.0	0.0	0.0	0.0	0.0	99.42528735632185	100.0	90.88669950738915	0.0	0.0	14.311130583038723	0.4440398669709656	1.598485515851571	4261.414930555522	1.8813753770651507	0.9784804362500448	9.246923784507878	3267.9796006943434	88.03747451838852	17.822691488210275	24.70051513046588	0.561330899242073	52.061019873456324	67.7317455163409	4.772949887709562	10.511525475244758	6.094721066235575	0.29974631098754057	1.0150690591604008	1.1331680510606308
PU26492_5_12618706	65.15158016014702	0.0	0.0	0.0	0.0	0.0	0.0	100.0	95.45454545454545	92.76807980049875	0.0	0.0	22.47212593727062	0.3748177605516619	1.349294975275114	4836.414930555522	2.264330856113916	0.9700078720327797	9.166855596454317	2967.9796006943434	115.57160161627374	21.90590873318724	45.94920782943865	0.6814912219245606	89.74801147236535	101.69418084449391	4.855717804837473	11.118490200849443	2.281030346678058	0.6520847359834413	0.94584026877431	1.9568596941418455
PU26468_5_12618706	84.1299995067799	0.0	0.0	0.0	0.0	0.0	0.0	91.86746987951807	91.66666666666666	87.5	0.0	0.0	10.12521913156672	0.6054934400434201	2.1796972881172287	3861.414930555522	1.676896788704816	1.1105557979537997	10.495074241318685	3867.9796006943434	58.51691740943342	17.767512876791667	12.815897304518838	0.44082030372292064	33.079577545455294	48.69512457692126	3.3934846022443708	8.028487961407414	4.701682924294984	0.16683681419418675	1.021451134351601	0.6918837571533415
PU26156_5_12618706	86.30620850484986	0.29850746268656714	0.0	0.0	0.0	0.0	0.0	90.14925373134328	100.0	68.23529411764706	0.0	0.0	8.277678794902489	0.6113198771089472	2.200671700441505	3936.414930555522	1.696855486693881	1.1743330566380346	11.097787824942404	5792.979600694343	53.57843168746803	18.181352462431224	10.377532041247639	0.421841411147631	26.540912092350283	37.10761617901365	2.9520557108955097	8.800988521267922	2.0753017568945373	0.18347385243282788	1.021451134351601	0.4223290150852335
PU26132_5_12618706	66.66976392048258	0.0	0.0	0.0	0.0	0.0	0.0	99.42693409742121	95.45454545454545	92.42819843342036	0.0	0.0	14.742644503526463	0.41090086302967127	1.4791894306345859	4286.414930555522	1.9397103122684296	0.8832027473623822	8.346522003472035	2967.9796006943434	82.90586365645801	14.70509994305894	27.497446760208696	0.6411683905032696	56.53048739836355	69.30433594177121	4.883307110546777	10.152864501023808	4.093474807356065	0.16273721668759256	0.9742970182664491	1.5996779595957566
PU26112_5_12618706	100.01079735554814	0.3460207612456747	0.3460207612456747	0.0	0.0	0.0	0.0	82.69896193771626	96.0	85.8173076923077	0.0	0.0	8.85720779388203	0.7125948397572877	2.5652483363550687	2786.414930555522	2.234185300783818	0.9620994004537181	9.092118247362505	4767.979600694343	70.18719372446894	24.747607221245534	9.525947647760843	0.677945662359137	25.464929169687434	43.09449551793258	5.490271836151462	11.366793952233177	3.275094280852209	0.1553482132131417	1.021451134351601	0.402755467552494
PU26084_5_12618706	75.57831512011944	0.0	0.0	0.0	0.0	0.0	0.0	96.5034965034965	100.0	86.29032258064517	0.0	0.0	10.103371037715192	0.4890966301964133	1.7606839776661296	2711.414930555522	2.624314689206791	0.9825142612995345	9.28504460063336	3267.9796006943434	62.241473680189436	42.87378107225815	15.831631104154216	0.7797810710893515	34.900471722269344	44.55672872052568	5.021253639093297	11.532329786489	5.732041278288257	0.4898538706407125	1.021451134351601	0.7500461483466943
PU25776_5_12618706	81.9570268735953	0.0	0.0	0.0	0.0	0.0	0.0	82.73809523809524	92.0	86.38297872340426	0.8928571428571428	0.4716981132075472	7.260596864571234	0.5664802289363601	2.0392548244553503	3961.414930555522	2.263253890820117	0.9084967037503996	8.585557224068815	4717.979600694343	38.04565257312998	20.60921136484996	9.822942386916713	0.7272865565039658	24.747607221245534	33.383059908257636	4.855717804837473	12.718669931989066	2.5589767657059856	0.618248605664627	1.021451134351601	0.47713217553650994
PU25708_5_12618706	76.88630736177775	0.0	0.0	0.0	0.0	0.0	0.0	92.01183431952663	95.83333333333334	88.78718535469108	0.0	0.0	10.22346919458667	0.5589845243086963	2.012271266964992	4011.414930555522	2.633378876088981	1.0104421988411474	9.54897170672401	4242.979600694343	59.84120408348	35.97645464493219	14.016918178457939	0.7608473152107296	33.76931018818789	48.61235665979335	4.662592664872347	13.546349103268179	0.6563424118693593	1.0835564575634424	1.021451134351601	0.5913180207384341
PU25400_5_12618706	111.24391756086034	0.7843137254901961	0.7843137254901961	0.7843137254901961	0.39215686274509803	0.0	0.0	85.88235294117646	100.0	86.26943005181347	0.0	0.0	10.744152534519987	0.8109016614421843	2.919140052530602	1936.414930555522	1.7581394661160399	1.0756506620913964	10.165210588403447	3592.9796006943434	103.51507502130796	15.8638507828497	10.15448740135965	0.4771750352678723	22.76117721017566	60.282632974828864	3.2831273794071554	9.159649495488871	1.7981428612144101	0.33694118608897256	1.021451134351601	0.35871713502289104
PU25396_5_12618706	82.80760960881271	0.0	0.0	0.0	0.0	0.0	0.0	93.21533923303835	95.65217391304348	89.04428904428904	0.0	0.0	10.909588733215296	0.5696588140021496	2.050697315471363	4036.414930555522	2.421992369070118	1.14594456498728	10.829508349005508	3892.9796006943434	64.91763633399191	45.411997197514104	14.677347868584398	0.6170278995353727	37.24556270756017	46.294854980211824	4.800539193418866	10.263221723861024	3.186345349038281	0.3728963830570553	1.021451134351601	0.7486399592796459
PU25352_5_12618706	79.76623227836534	0.0	0.0	0.0	0.0	0.0	0.0	91.09311740890688	95.45454545454545	76.03305785123968	0.0	0.0	8.343493504032573	0.5840530646841032	2.102514737595183	1736.414930555522	1.9743855975456823	1.0675305848945058	10.08847350487858	3267.9796006943434	49.41244652536316	26.59609070376889	10.948374765241057	0.5399422203209715	26.927162372280538	38.04565257312998	4.6350033591630435	8.71822060414001	3.004570527280118	0.12592410539888865	1.021451134351601	0.44601801804747354
PU25348_5_12618706	88.66472070032538	0.0	0.0	0.0	0.0	0.0	0.0	78.67647058823529	96.0	82.75	0.0	0.0	7.307924714529906	0.6176032348314574	2.2232909674430497	2361.414930555522	2.259016229373312	1.0816495129499804	10.22190146808679	4767.979600694343	35.866097422094974	30.210289751687693	9.068564214139778	0.6097171798127722	22.430105541664012	34.62457866517631	4.414288913488613	10.345989640988936	1.3439138029327606	0.49976056627710325	1.021451134351601	0.41307825212239807
PU25328_5_12618706	93.53962812891163	0.0	0.0	0.0	0.0	0.0	0.0	80.74074074074075	95.83333333333334	85.995085995086	0.0	0.0	7.968069260552925	0.673435516282995	2.4242798872579154	2311.414930555522	1.6543307352761005	1.1057860612344246	10.449998846571644	4167.979600694343	38.43190285306024	19.974657333535973	9.06799169096573	0.43676403289559745	24.22341041276876	34.596989359467	3.227948767988548	8.690631298430706	2.6515399401049224	0.08276791712791148	1.021451134351601	0.3870526117606942
PU25324_5_12618706	70.15159900303294	0.0	0.0	0.0	0.0	0.0	0.0	99.18478260869566	95.45454545454545	93.36609336609337	0.0	0.0	28.594039367255068	0.5099194947315984	1.8356435698871791	4761.414930555522	2.323331647137857	1.2362625128890319	11.68303913989322	3267.9796006943434	143.5471576055078	41.852976761013906	42.976191375516045	0.5486509658100196	98.35587485366815	125.86241264584406	4.028038633558359	10.677061309500582	10.839030084927796	0.5306747226054827	0.9973941655653525	1.6041620089643782
PU25003_5_12618706	44.68564827957959	0.0	0.0	0.0	0.0	0.0	0.0	100.0	95.45454545454545	92.14659685863874	0.0	0.0	19.797368286548704	0.27681118811379385	0.9964841171671108	4461.414930555522	2.0514728950908605	1.0442351349714076	9.868324749743264	2967.9796006943434	148.15457165896157	25.49251847539674	54.81227813746191	0.5735392206107203	86.76836645576054	99.68016152771473	4.055627939267663	10.704650615209886	8.213902920106575	0.5083904354141509	0.894104162127567	2.022131601083304
PU24999_5_12618706	66.84112525955939	0.2808988764044944	0.0	0.0	0.0	0.0	0.0	99.71910112359551	95.45454545454545	90.8641975308642	0.0	0.0	13.308540148418547	0.482024364632041	1.7352247454894743	4461.414930555522	2.3839536495068754	1.3960721897389565	13.193286915026516	3267.9796006943434	91.04470884070264	54.24057502449133	21.159990004389336	0.49852342677505973	43.977353300630305	67.31790593070134	3.7797348821746244	7.449112541512034	6.619576750288501	0.4278388940132018	1.0103684818993233	1.408684398894662
PU24618_5_12618706	86.86971002362202	0.0	0.0	0.0	0.0	0.0	0.0	94.0677966101695	91.66666666666666	89.69555035128806	0.0	0.0	15.927872548446208	0.614234366963514	2.211163483196061	4411.414930555522	1.9935367118695804	0.9450699037008342	8.931184566188524	3867.9796006943434	93.6932821887958	17.326083985442803	19.87365241771887	0.6158230566044853	51.45405514785164	72.31157026408533	5.214378779058424	10.208043112442416	3.5361614566075823	0.12443055554751686	1.021451134351601	0.940396522477673
PU24239_5_12618706	98.38891859929228	0.31746031746031744	0.31746031746031744	0.31746031746031744	0.31746031746031744	0.0	0.0	92.38095238095238	95.23809523809523	88.07588075880759	0.0	0.0	17.717835125187808	0.6592004007600551	2.373035330918606	3436.414930555522	1.9122462722175448	1.0947586766091009	10.345786865018274	2967.9796006943434	162.72172507347398	31.06555822867611	20.599051493541133	0.5099423338602992	53.3301279360843	62.655313265828994	3.724556270756017	8.249202407081844	5.3246873435081365	0.29480804775997616	1.021451134351601	1.2080983243934167
PU24215_5_12618706	66.77366165842322	0.0	0.0	0.0	0.0	0.0	0.0	100.0	95.23809523809523	88.73626373626374	0.0	0.0	14.888518934188799	0.3907479320593484	1.4066415117331417	3436.414930555522	1.4734085636332868	1.041890472783256	9.846167012346546	2367.9796006943434	96.67292720540061	14.12572452316356	29.20174735409206	0.4128542532927967	58.24102435234038	66.2695123137478	2.9244664051862057	7.697416292895769	4.385078881247958	0.34397634376277203	0.9101002821448966	1.4438354076580615
PU23863_5_12618706	80.3890585238873	0.0	0.0	0.0	0.0	0.0	0.0	91.23867069486406	95.45454545454545	91.75	0.0	0.0	10.781852250779664	0.5811403882661644	2.092029482975597	3836.414930555522	1.9341676053844845	1.0783976917928544	10.191170815447446	3567.9796006943434	59.0962928293288	19.4780498307685	14.218911362387125	0.5236134525102824	32.96922032261808	48.39164221411892	3.752145576465321	10.539114780954062	2.1082110801727367	0.6359909743196811	1.021451134351601	0.9388941312976946
PU23859_5_12618706	56.38557486956075	0.0	0.0	0.0	0.0	0.0	0.0	100.0	95.45454545454545	92.36641221374046	0.0	0.0	39.98610625155953	0.38172868600694143	1.3741734041350084	4811.414930555522	2.0507133597460614	1.0318217340437252	9.75101451232582	2967.9796006943434	215.91390648101176	19.4780498307685	80.28018197553442	0.580224321609513	146.49921331640334	187.66245743468465	4.524646136325828	11.780633537872735	11.221903880920324	0.6944745546513823	0.9757697469564889	2.2697212793630697
PU23503_5_12618706	85.28573926967961	0.3003003003003003	0.3003003003003003	0.0	0.0	0.0	0.0	88.88888888888889	96.0	79.13043478260869	0.0	0.0	9.353396850540507	0.6309813848421224	2.2714505598841845	3886.414930555522	2.1044667408637885	1.0409136839835649	9.836936075017924	5067.979600694343	74.51871472082964	28.858413771931804	11.360745846176778	0.5902323226050602	27.94796668352478	41.99092328956043	4.055627939267663	9.73902491538425	4.041741804879848	0.2642382901391016	1.021451134351601	0.5366723610879532
PU23483_5_12618706	80.58219444890481	0.0	0.0	0.0	0.0	0.0	0.0	97.8021978021978	95.45454545454545	88.86075949367088	0.0	0.0	37.78075448944659	0.5592975877826984	2.013398254575695	4661.414930555522	2.2918225330507043	0.9706398999731481	9.172828443716	3342.9796006943434	214.31372674987213	29.023949606187628	51.7704226259578	0.6893162003822669	115.70954814482026	160.5973485338576	5.297146696186335	11.559919092198305	8.39535843635162	0.373497832862291	1.021451134351601	1.9199378131203015
PU23435_5_12618706	57.682097366130755	0.0	0.0	0.0	0.0	0.0	0.0	100.0	95.45454545454545	89.38992042440319	0.0	0.0	18.411856057837998	0.35025547639012533	1.2608739608822466	4011.414930555522	2.8925264871124323	0.8413641222050711	7.951134866698065	3267.9796006943434	109.75025811161063	22.899123738722178	40.28716122426369	1.0036655001217953	72.36674887550394	98.96283957927284	6.373129618849185	15.284475362954321	8.697203498359817	0.3280540881996911	0.908873147097648	1.659885558214744
PU23123_5_12618706	57.65546169990882	0.0	0.0	0.0	0.0	0.0	0.0	100.0	95.45454545454545	92.53012048192771	0.0	0.0	30.05360646663799	0.2924699038887567	1.0528534484477892	5236.414930555522	1.8699689838074474	1.0102893990281656	9.547527704194595	2967.9796006943434	176.59914584525382	20.278139696338314	78.753423631523	0.5403613119500447	131.54580962196064	161.01118811949715	3.7797348821746244	9.849382138221467	10.818879604582296	0.24485508817007157	0.8573732078853524	2.283575817038056
PU23099_5_12618706	78.0653334571939	0.0	0.0	0.0	0.0	0.0	0.0	98.79518072289157	95.45454545454545	90.77669902912622	0.0	0.0	13.180152862188528	0.5176307414743797	1.8634030508355408	3861.414930555522	1.6192685545134267	0.9732447878844726	9.197445389636263	2992.9796006943434	77.60871696027166	14.594742720221726	19.514364669909963	0.4857272131919689	43.61869232640935	61.44138381461963	3.669377659337409	8.883756438395833	4.604533953634766	0.25296196798940146	1.021451134351601	0.8487798454903493
PU22743_5_12618706	85.368957850513	0.0	0.0	0.0	0.0	0.0	0.0	86.5546218487395	79.16666666666666	85.16483516483517	0.0	0.0	7.328530313072012	0.6284565516558709	2.2623614902344356	1511.414930555522	1.6582749080539494	1.0642898377442889	10.057847504814887	3267.9796006943434	44.060121217758216	14.787867860186852	8.93708030657347	0.45487519438395124	23.340552630071038	34.900471722269344	3.4486632136629787	9.435542552581909	2.714082056695559	0.23993168325956155	1.021451134351601	0.3649957192489261
PU22699_5_12618706	95.71423649362933	0.29850746268656714	0.29850746268656714	0.0	0.0	0.0	0.0	78.50746268656717	77.77777777777779	84.31372549019608	0.9090909090909091	0.6622516556291391	16.027796168154335	0.705038264105202	2.538045651128417	3936.414930555522	3.8535775340213783	1.3614786285959934	12.866367733535647	4292.979600694343	115.13017272492488	92.53453134900504	17.4226877334936	0.8263212342634106	47.398427208583975	71.45630178709692	5.7661648932445	11.75304423216343	2.5587187661654216	0.2627099898329275	1.021451134351601	0.9376959952936252
PU22695_5_12618706	82.81092866156972	0.3184713375796178	0.0	0.0	0.0	0.0	0.0	78.6624203821656	100.0	80.72289156626506	0.0	0.0	8.943651075451863	0.623950978195202	2.246142014342296	3411.414930555522	2.569524273241148	0.9225356972942842	8.718229782969445	4767.979600694343	57.52370240389848	27.699662932141045	10.985464058034516	0.8131397366975688	27.258234040792182	35.617793670711244	5.600629058988678	13.380813269012357	4.156857193479793	0.4142560279898866	1.021451134351601	0.6543719871871965
PU22671_5_12618706	42.03762364449545	0.0	0.0	0.0	0.0	0.0	0.0	100.0	90.47619047619048	95.66473988439307	0.0	0.0	152.5221148990165	0.24766464058775503	0.8915603535076221	4136.414930555522	4.51404855525008	0.7027364638738092	6.6410633072434	2067.9796006943434	833.8039971465803	32.058773234211046	471.9791810866515	1.8752940578295751	705.734440043992	790.5439657943919	11.339204646523873	22.347337624536102	85.9503748665953	1.5795619166579389	0.7873199550240413	2.7025905256387146
PU22343_5_12618706	81.79834985496917	0.0	0.0	0.0	0.0	0.0	0.0	92.26361031518624	85.18518518518519	81.91056910569105	0.0	0.0	9.286698771559672	0.5543063356757727	1.9954303990015785	4286.414930555522	2.5035582152662235	0.8917318427277515	8.427124427263587	5067.979600694343	53.633610298886644	27.396180569338703	12.840015445638876	0.8196322904472343	31.78288017711801	42.956548989386064	6.317951007430577	12.856616460535584	2.803328069375354	0.6866555526597985	1.021451134351601	0.5050774582632952
PU22339_5_12618706	76.60517043618388	0.0	0.0	0.0	0.0	0.0	0.0	98.83720930232558	90.47619047619048	88.07339449541286	0.0	0.0	12.883181917270315	0.4870131379521954	1.7531836777550203	2011.414930555522	2.5304958118967202	1.0366334967123745	9.796487064476846	2067.9796006943434	76.91898431753907	30.651718643036553	20.27386228460043	0.7126495660233882	46.48798012017695	64.58656466548027	5.076432250511904	12.194473123512292	4.274394371566889	0.23866232734553675	1.021451134351601	0.8522387052803895
PU21947_5_12618706	74.74001996104167	0.0	0.0	0.0	0.0	0.0	0.0	97.14285714285714	90.9090909090909	87.02702702702703	0.0	0.0	12.676318396195693	0.5072636058929804	1.8260827170088039	3436.414930555522	1.9082723665707282	1.2253713360324512	11.58011436124117	2992.9796006943434	73.55308902100401	25.133857501175786	19.151970512813786	0.45464067154768284	45.632711643188536	59.013524912200886	2.8416984880582943	10.511525475244758	6.309339872780245	0.33574287371110473	1.021451134351601	1.2663116790268865
PU21563_5_12618706	79.0134788619783	0.3597122302158273	0.0	0.0	0.0	0.0	0.0	97.84172661870504	95.23809523809523	89.53488372093024	0.0	0.0	16.785405736053978	0.5108991676217001	1.8391702643161785	2511.414930555522	2.9443260989650852	0.8827631445209295	8.342367629179234	2367.9796006943434	113.8334753565876	34.32109630237396	25.17970735454879	0.973727321343446	56.28218364697981	83.70595352202781	6.317951007430577	15.974208005686917	12.160167171159502	0.42517149623683365	1.021451134351601	0.8556397664535837
PU21207_5_12618706	98.92320918106913	0.3194888178913738	0.3194888178913738	0.3194888178913738	0.0	0.0	0.0	81.15015974440895	100.0	88.94472361809045	0.8771929824561403	0.5649717514124294	10.820856183283498	0.6923647014479867	2.492422481118953	3386.414930555522	2.240979517437861	0.9097378778963365	8.597286679564895	5017.979600694343	89.52729702669092	24.19582110705946	11.97790148093159	0.719146299283466	34.900471722269344	44.58431802623499	5.18678947334912	10.842597143756405	3.6760393451358437	0.40454166767030053	1.021451134351601	0.6376303105424667
PU21163_5_12618706	82.58422755864923	0.0	0.0	0.0	0.0	0.0	0.0	100.0	100.0	94.82758620689656	0.0	0.0	256.6082825730651	0.26185142745845363	0.9426309330120695	3936.414930555522	4.683988687411927	0.6251586639124174	5.907930607767053	2367.9796006943434	1385.9763616125872	49.826286111002716	751.0515629723204	2.187364822227848	1223.061511399148	1350.6896396103875	11.89099076070995	19.202156773675465	34.36748265978511	2.8633941643042506	0.790406469027059	2.5260404523499465
PU20471_5_12618706	85.91347388961508	0.0	0.0	0.0	0.0	0.0	0.0	88.37209302325581	88.0	91.0377358490566	0.0	0.0	10.917868152828266	0.5967379424833715	2.1481786406379326	4161.414930555522	2.2123621489432512	1.2024013275741663	11.363041122293975	4167.979600694343	61.46897312032893	34.983239639397254	14.02194382087333	0.5371584508933419	35.72815089354846	47.61914165425841	3.476252519372282	11.118490200849443	3.1750570749824	0.398692515838371	1.021451134351601	0.8162851489551064
PU20423_5_12618706	74.33197981268543	0.0	0.0	0.0	0.0	0.0	0.0	91.49797570850203	100.0	87.15083798882681	1.0	0.5235602094240838	7.297110276430226	0.5565781560434564	2.0036086555557278	1736.414930555522	2.066396776368819	0.897850065181112	8.48494340312345	3117.9796006943434	42.76342384942093	18.09858454530331	10.047980460290868	0.6719013866253107	23.671624298582685	31.258683368641236	4.6901819705816505	9.932150055349378	2.1483757930676206	0.02982789582402851	1.021451134351601	0.4321170151550095
PU20403_5_12618706	83.41525944064925	0.0	0.0	0.0	0.0	0.0	0.0	87.82051282051282	95.45454545454545	90.86161879895562	0.0	0.0	9.946915633832246	0.5510827386921365	1.9838258709612566	3361.414930555522	2.53821566093885	0.8657619971332603	8.181701857725027	2967.9796006943434	55.97870128417747	21.878319427477937	13.833295568097315	0.8559051532740185	31.672522954280794	45.21887205754898	6.12482586746545	12.2496517349309	3.204060730279802	0.591445741143201	1.021451134351601	0.9214909477700026
PU20071_5_12618706	73.13614945286531	0.0	0.0	0.0	0.0	0.0	0.0	97.58620689655173	100.0	86.04651162790698	0.0	0.0	11.256615165005245	0.5090295562572429	1.8324399076327957	2811.414930555522	2.360423604392384	1.025770856584613	9.693831966184948	3267.9796006943434	61.137901451817285	24.63724999840832	16.948015361688416	0.6717926270251573	38.238777713095104	59.75843616635209	5.379914613314247	12.773848543407672	3.0029944073674586	0.4443027773602471	1.021451134351601	0.6329609623698563
PU20019_5_12618706	69.71277726862687	0.0	0.0	0.0	0.0	0.0	0.0	100.0	95.45454545454545	93.85474860335195	0.0	0.0	14.944532270749825	0.3499563773729237	1.259797243491838	3961.414930555522	2.532142855785179	0.9209755094839507	8.703485555862605	3267.9796006943434	84.09220380195806	26.15466181242003	32.72822445280614	0.8026676542345695	60.586115337631206	72.91853498969002	5.269557390477031	12.884205766244888	2.9386717952497237	0.29054987575110613	0.9225907373334942	1.7095207666862966
PU13475_5_12618706	76.63808460994063	0.0	0.0	0.0	0.0	0.0	0.0	98.05555555555556	91.30434782608695	85.2731591448931	0.0	0.0	17.49134524810594	0.5022361180736676	1.8079844176035906	4561.414930555522	2.101560332615794	0.9661822792414612	9.130702635535183	3267.9796006943434	94.96239025142378	25.354571946850218	26.69127380846599	0.6350068860794187	60.199865057700954	79.2364859971206	4.497056830616524	11.31161534081457	7.602311879345563	0.5345079631358055	1.021451134351601	1.4023412539223528
PU13336_5_12618706	94.28416434776514	0.0	0.0	0.0	0.0	0.0	0.0	90.85173501577287	100.0	84.44444444444444	0.0	0.0	11.412809838529066	0.6420357231007919	2.3112447335793194	3486.414930555522	1.5332837741425465	1.099958698828266	10.394928582478304	3892.9796006943434	64.55897535977095	16.63635134271021	13.623459907238026	0.40695070147224044	38.01806326742068	45.19128275183967	3.1727701565699404	7.283576707256211	2.8177311629959614	0.17530065184064425	1.021451134351601	0.7522162564499092
PU13324_5_12618706	98.51944848232075	0.0	0.0	0.0	0.0	0.0	0.0	89.96763754045307	91.30434782608695	90.88541666666666	0.0	0.0	11.383572818517909	0.6402300184982506	2.304744432890648	3286.414930555522	1.7603441939998246	1.0239598795310683	9.676717708025839	3567.9796006943434	58.847989077945066	15.78108286572179	13.626884875921219	0.5018920215227334	37.85252743316485	52.30932362484006	3.8073241878839283	10.59429339237267	3.1297211773674993	0.30907147322723977	1.021451134351601	0.8103645448920578
PU13168_5_12618706	59.35423295876409	0.0	0.0	0.0	0.0	0.0	0.0	100.0	95.65217391304348	92.38329238329239	0.0	0.0	16.69891491499823	0.3303886397850295	1.1893559443229094	4711.414930555522	2.2408946905113014	0.983583804938335	9.295152098081235	3567.9796006943434	91.59649495488871	26.402965563803765	38.7362144026462	0.665128746969448	70.5458546986899	88.50649271544668	4.938485721965385	11.725454926454127	11.455769463145693	0.476263873305053	0.8316733279693365	1.5954437371765284
PU13162_5_12618706	62.80432246310785	0.0	0.0	0.0	0.0	0.0	0.0	100.0	95.23809523809523	88.69047619047619	0.0	0.0	23.68062006955387	0.3557707034142894	1.280728057711205	3236.414930555522	2.2234997685130233	0.949018432326941	8.968499306385565	2367.9796006943434	127.71089612836742	23.64403499287338	51.01253638905747	0.6840031176051342	95.1555153913889	112.72990312821544	5.159200167639816	10.208043112442416	10.46094508144439	0.48296117951340434	0.9569159371603494	1.8468646759588279
PU12772_5_12618706	81.70817371203968	0.0	0.0	0.0	0.0	0.0	0.0	93.31395348837209	100.0	86.3849765258216	0.0	0.0	13.267708641125665	0.6014664982814386	2.165200823816364	4161.414930555522	2.021515571559863	0.9698535153256782	9.165396880824124	4467.979600694343	65.13835077966634	21.243765396163948	16.905908483666522	0.6085084129479427	43.287620657897705	62.241473680189436	4.883307110546777	9.51831046970982	2.505149530913182	0.47005326468160197	1.021451134351601	0.8906976090833926
PU12406_5_12618706	113.83049838225682	0.34843205574912894	0.34843205574912894	0.0	0.0	0.0	0.0	74.21602787456446	95.65217391304348	89.8936170212766	0.0	0.0	10.610551271032323	0.7711280053903471	2.77596008640499	2736.414930555522	2.296598168714784	1.1735548369105557	11.09043342291146	3667.9796006943434	77.0293415403763	39.20440341292074	10.54545935996736	0.5713171573367224	30.817254477292376	48.032981239897964	4.24875307923279	9.932150055349378	4.65745905245756	0.17001734584312078	1.021451134351601	0.5981043322379789
PU12394_5_12618706	53.154877653508095	0.0	0.0	0.0	0.0	0.0	0.0	100.0	95.23809523809523	92.97752808988764	0.0	0.0	40.32088598214488	0.29107270577044275	1.0478237177388436	3886.414930555522	2.0041673804844744	0.9682255691422429	9.150012317448287	2367.9796006943434	223.9423944424192	21.023050950489516	106.16530538475898	0.6043006788893681	172.18485693176518	200.16041292099928	3.9176814107211437	10.152864501023808	12.615356304707731	0.4129496080360313	0.9049240648890927	2.0427491514267624
PU12202_5_12618706	82.34794149397412	0.0	0.0	0.0	0.0	0.0	0.0	93.21266968325791	100.0	87.83382789317507	1.0638297872340425	0.5291005291005291	7.038165863806449	0.5763306622752069	2.07471509770608	1086.414930555522	1.4513515805506552	1.1623982555751347	10.985000494993482	2442.9796006943434	35.535025753583334	15.587957725756663	9.359266236797362	0.3645132511895902	22.457694847373315	27.837609460687563	2.9520557108955097	7.311166012965515	2.4720148361426135	0.18456557016351485	1.021451134351601	0.39485697504753703
PU12388_5_12618706	93.10281365835125	0.0	0.0	0.0	0.0	0.0	0.0	88.88888888888889	88.0	75.05773672055427	0.0	0.0	9.223368385664497	0.6316608455982516	2.2738965298478075	2986.414930555522	1.5609341577312916	1.0416664012388823	9.844049471293767	4217.979600694343	51.178162090758605	12.222062429221596	11.19076117674789	0.4374733161929488	28.058323906361995	39.563064387141694	3.696966965046713	7.9181307385701984	2.5996521906501977	0.21765893224696561	1.021451134351601	0.5306448940684094
PU12018_5_12618706	90.73683826427103	0.4098360655737705	0.0	0.0	0.0	0.0	0.0	66.39344262295081	91.30434782608695	78.51458885941645	12.745098039215685	6.532663316582915	8.976965849079997	0.6418973059012795	2.3107464497426116	1661.414930555522	4.61414547663912	1.1490204159576283	10.858576032365962	3392.9796006943434	58.98593560649159	76.00853722913205	10.718106055289425	1.1723551022045073	27.837609460687563	46.212087063083914	6.400718924558488	17.491619819698627	2.0208212884632686	1.6468557339727166	1.021451134351601	0.3932374057221039
PU12012_5_12618706	72.24071273664202	0.0	0.0	0.0	0.0	0.0	0.0	99.68847352024922	95.45454545454545	88.71794871794872	1.0416666666666665	0.6896551724137931	13.390996937165076	0.4936066144007066	1.7769193316591385	3586.414930555522	2.3271480975246317	1.0186662919039196	9.626691770335706	3017.9796006943434	80.39523683691135	38.376724241641625	20.79150705771424	0.6669414771466492	47.5639630428398	56.61325531549146	4.497056830616524	9.187238801198175	4.606114557170336	0.5654415168937849	1.0033846517032055	0.974406509772584
PU11833_5_12618706	77.95721259059007	0.0	0.0	0.0	0.0	0.0	0.0	97.28915662650603	87.5	87.76978417266187	0.9803921568627451	0.628930817610063	15.167360168864686	0.5614272369597325	2.0210647134154303	3861.414930555522	1.8527071369540336	0.8856005495800717	8.369181929553207	3867.9796006943434	78.49157474296939	16.167333145652044	20.704776731011687	0.6107514930549808	51.81271612207259	70.98728359003876	4.6074140534537396	9.104470884070263	2.9021055623071224	0.7578001974749942	1.021451134351601	0.8381369432704832
PU11660_5_12618706	95.88515367760033	0.0	0.0	0.0	0.0	0.0	0.0	77.65567765567765	91.66666666666666	77.42718446601941	0.0	0.0	9.825622507244447	0.6523754761129337	2.3484664937337336	2386.414930555522	2.5517791872201707	0.9393622257943889	8.87724535531407	4167.979600694343	47.01217692865372	24.775196526954836	11.542941057915659	0.7930592574723919	31.120736840094718	43.204852740769795	5.628218364697981	13.353223963303053	5.485595417553348	0.48146373154420075	1.021451134351601	0.4228065629854336
PU11468_5_12618706	84.1634860995966	0.0	0.0	0.0	0.0	0.0	0.0	100.0	91.30434782608695	88.25	0.0	0.0	62.03886402196508	0.46277569457553724	1.6659320477535322	4911.414930555522	3.1152483779389923	0.8703229344967732	8.22480403802814	3267.9796006943434	321.3878222076803	32.00359462279244	102.74183677947653	1.0449797887218388	225.84605653636115	291.7293185701787	6.400718924558488	16.746708565547422	24.421906712593263	0.5421627359195582	0.9656704862332021	2.339914579451544
PU11282_5_12618706	105.50151111931014	0.0	0.0	0.0	0.0	0.0	0.0	74.91638795986623	88.46153846153845	82.02959830866807	0.0	0.0	9.796444702754501	0.7718007727245003	2.7783819609238662	3036.414930555522	1.6958373801702509	1.0362214383448978	9.792592993448274	5117.979600694343	55.288968641444875	19.31251399651268	9.727860012404904	0.4777792352452995	30.568950725908643	39.176814107211435	3.724556270756017	8.304381018500452	3.12005159157708	0.23947122060102968	1.021451134351601	0.3258454080708894
PU11090_5_12618706	73.13062022002228	0.0	0.0	0.0	0.0	0.0	0.0	98.98989898989899	95.83333333333334	85.43046357615894	0.0	0.0	15.186725135043663	0.5058899508755467	1.8211377383875753	5461.414930555522	1.664571569318169	0.9753287959128067	9.217139869658942	4467.979600694343	78.18809238016705	12.691080626279762	23.007112182786372	0.4982497233454039	52.75075251618892	64.25549299696861	3.696966965046713	9.242417412616783	3.667226446416606	0.15018707997619868	1.021451134351601	1.5425753793145878
PU11270_5_12618706	104.84792814245327	0.0	0.0	0.0	0.0	0.0	0.0	94.54545454545455	95.83333333333334	92.44851258581235	0.0	0.0	31.15719473252678	0.7080151951723684	2.5487622140915915	5186.414930555522	1.9871668115919354	0.9420590038390254	8.902730689633126	4192.979600694343	166.63940648419512	16.774297871256728	33.726385528136284	0.6158172651929534	95.01756886284238	130.4146480878792	4.276342384942094	10.428757558116848	5.886584098163942	0.3301103199136905	1.021451134351601	1.2185832086807031
PU11078_5_12618706	85.0891396421377	0.0	0.0	0.0	0.0	0.0	0.0	92.47311827956989	96.0	87.58782201405153	0.0	0.0	18.472702212924812	0.6345325932298166	2.284234446183004	4861.414930555522	2.178968496526046	1.0899283892638387	10.30013924930294	4792.979600694343	112.67472451679683	33.410649213966934	22.311590190794487	0.5836448083521548	57.13745212396823	81.60916628812072	3.9176814107211437	8.663041992721402	5.80006576947827	0.38685548880295606	1.021451134351601	1.1610261825878665
PU11072_5_12618706	101.26255239358865	0.0	0.0	0.0	0.0	0.0	0.0	83.09859154929578	95.83333333333334	88.78504672897196	0.0	0.0	15.251635554112106	0.689443738376122	2.4819073956277258	4436.414930555522	2.2552538358523133	1.150861303417539	10.875972952536273	5067.979600694343	70.68380122723642	36.69377659337409	16.953978081960702	0.5720949086665363	48.19851707415379	59.15147144074741	4.000449327849055	11.256436729395961	5.244840731563837	0.36857708135487954	1.021451134351601	0.8962006471717513
PU10898_5_12618706	37.009355085689414	0.0	0.0	0.0	0.0	0.0	0.0	100.0	95.23809523809523	95.08196721311475	0.0	0.0	192.07820294232604	0.2140426957203949	0.7705257440437168	4286.414930555522	4.9922871821708945	0.7797772628837496	7.3691211920517	2367.9796006943434	1226.8412462813226	37.68699159890903	687.7517463931578	1.8690659804334713	996.6636687486008	1113.918218013142	12.442776874896026	25.49251847539674	114.78525999597952	4.291620333802619	0.7964424477482548	2.3672989594442893
PU10706_5_12618706	81.09215173828774	0.273224043715847	0.0	0.0	0.0	0.0	0.0	98.90710382513662	95.83333333333334	81.81818181818183	0.0	0.0	15.835700798851304	0.5859459758714775	2.1093289705973945	4711.414930555522	1.752860270588963	0.9453497111486903	8.933828827687076	4217.979600694343	100.39748347615664	15.229296751535713	20.71255819033481	0.541315474067485	54.62682530442158	74.32558958086452	4.24875307923279	9.490721164000517	5.28315298629195	0.2709283213520483	1.021451134351601	0.9849423071344896
PU10514_5_12618706	93.19931499951113	0.0	0.0	0.0	0.0	0.0	0.0	69.74169741697418	87.5	84.6938775510204	0.0	0.0	8.88715543479609	0.7058688856536903	2.541035780198291	2336.414930555522	3.2871654526720144	1.1717337234547436	11.073223372812375	4467.979600694343	49.57798235961898	48.63994596550265	9.649232414883855	0.819008246627619	28.196270434908513	47.50878443142119	5.269557390477031	13.822242160361219	4.5088513299870945	1.0894703479693215	1.021451134351601	0.40364515943944607
PU10316_5_12618706	46.34336362390269	0.0	0.0	0.0	0.0	0.0	0.0	100.0	100.0	93.646408839779	0.0	0.0	233.30211882952983	0.23365414503009505	0.8411243997010539	4261.414930555522	6.5359150921266025	0.7045263259282611	6.657978022539834	2067.9796006943434	1377.892695039761	56.03387989559607	765.242749027836	2.7083501771299923	1165.3446838552843	1273.9637804328136	15.974208005686917	33.52100643680415	114.95751210294432	4.920859221095555	0.7997738844953524	2.624065902739646
PU10502_5_12618706	88.44300440766905	0.0	0.0	0.0	0.0	0.0	0.0	70.88122605363985	88.0	75.92137592137593	0.0	0.0	7.921506400404617	0.704155136945753	2.53486650871793	2086.414930555522	2.658810908378834	0.9838966343316645	9.29810842653759	4217.979600694343	40.3631542527115	27.727252237850347	8.621710887233517	0.7889211827766471	26.01671528387351	36.555830064827575	5.297146696186335	13.932599383198433	5.326545914579762	0.4448228398016162	1.021451134351601	0.38134590212200437
PU10310_5_12618706	64.67286001840915	0.0	0.0	0.0	0.0	0.0	0.0	100.0	100.0	88.68501529051987	0.0	0.0	13.581077198339498	0.4295501944885525	1.5463245877111145	2586.414930555522	2.2344649913588834	0.9648173783605505	9.117803926525161	2367.9796006943434	71.98049859557369	29.60332502608301	24.231166836793797	0.6761204588310474	51.45405514785164	65.77290481098032	5.269557390477031	10.980543672302923	6.243968106068007	0.4190049805131846	0.9138909204946787	1.1119110002511237
PU10304_5_12618706	91.61055822778569	0.6410256410256411	0.32051282051282054	0.0	0.0	0.0	0.0	81.41025641025641	91.66666666666666	85.3012048192771	0.0	0.0	8.869695217965468	0.6232951282202791	2.2437810401067226	3361.414930555522	2.4699064369038117	0.9418092584487145	8.90037052329338	4217.979600694343	65.88326203381754	23.809570827129203	10.906087917792561	0.7656198534968615	24.27858902418737	35.39707922503681	5.986879338918931	12.47036618060533	2.800976838408584	0.2138306434165699	1.021451134351601	0.5881527023381966
PU09764_5_12618706	75.67372588278629	0.0	0.0	0.0	0.0	0.0	0.0	95.46925566343042	95.23809523809523	90.30470914127424	0.0	0.0	10.680516939012751	0.528868475990397	1.9038574270999442	3286.414930555522	2.1056456623565674	1.0969246105351418	10.366255568524638	2667.9796006943434	63.62093896565463	24.4993034698618	15.477421931361457	0.5604077722202341	34.817703805141434	49.21932138539803	4.386699607779309	10.070096583895898	2.4086832776760456	0.37112066067031274	1.021451134351601	1.2036762429500192
PU09599_5_12618706	66.73080130374761	0.0	0.0	0.0	0.0	0.0	0.0	100.0	95.0	96.53179190751445	0.0	0.0	330.7895744204375	0.34790659994035616	1.2524183124984802	4036.414930555522	5.479215071575565	0.6212526080134226	5.871017247154087	1767.9796006943434	1642.9707442947522	40.05967188990916	728.6906142349333	2.5748134146599604	1367.6294733159	1532.447985623281	14.070545911744953	27.699662932141045	30.032885544930767	3.8554521989546044	0.8317466203598769	2.8584614642861363
PU09746_5_12618706	89.48984415383399	0.0	0.0	0.0	0.0	0.0	0.0	76.59574468085107	90.47619047619048	78.85196374622356	0.0	0.0	7.9271639899019135	0.614497081226333	2.2121092202236583	1436.414930555522	2.904370108084104	0.932540561938345	8.81277865427085	2367.9796006943434	47.48119512571189	33.8520781053158	9.886715751904697	0.9092427933165409	23.175016795815218	42.04610190097903	6.069647256046842	14.042956606035649	4.278675808808053	0.6391204820869746	1.021451134351601	0.6407021028832689
PU09429_5_12618706	80.53225737870297	0.0	0.0	0.0	0.0	0.0	0.0	97.74647887323944	80.0	86.01895734597157	0.0	0.0	13.468555763311231	0.5171182125728049	1.861558013741887	4436.414930555522	2.032530785088477	0.9097416740811589	8.597322554611983	3617.9796006943434	82.32648823656262	17.050190928349767	19.96113468792071	0.6522508936610225	45.494765114642014	58.98593560649159	4.6074140534537396	10.23563241815172	1.9687577969254786	0.17131408688780617	1.021451134351601	1.1897105944732749
PU09423_5_12618706	59.701271173348	0.0	0.0	0.0	0.0	0.0	0.0	100.0	95.23809523809523	95.77464788732394	0.0	0.0	65.05231250879314	0.3101009613969433	1.1163229523196683	4186.414930555522	3.1468104446607166	0.8447837610595721	7.9834514452280345	2367.9796006943434	368.37240983062475	35.89368672780428	160.77320036937863	1.0874784667083925	273.54796610774747	317.49773010266847	6.7042012873608305	15.946618699977613	22.372356069363256	0.821597657655021	0.873036370282734	2.4919225299818355
PU09231_5_12618706	73.41701384506523	0.0	0.0	0.0	0.0	0.0	0.0	100.0	100.0	88.57142857142857	0.0	0.0	24.260980966053523	0.3610776029237502	1.2998322027012033	3536.414930555522	3.964123485646385	1.3612775768998489	12.864467736722098	2067.9796006943434	128.40062877110003	86.05104450731864	51.49461748132395	0.8501511057681452	95.51417636560986	115.70954814482026	5.241968084767727	11.284026035105265	3.7504428817979996	0.6232117611890521	0.881985734225917	2.209120296302373
PU09225_5_12618706	58.28295669691114	0.0	0.0	0.0	0.0	0.0	0.0	100.0	100.0	89.35574229691878	0.0	0.0	26.306735551831657	0.3475118576648453	1.2509972918721055	3661.414930555522	2.527672343462129	0.9035595169329335	8.538899377350948	2367.9796006943434	171.5227135947419	25.133857501175786	58.01647805865075	0.8166945403022627	105.2532012809941	133.14598935310028	5.490271836151462	12.856616460535584	5.2015163184694355	0.48933935233867387	0.9178866889081039	2.0270917747120323
PU09033_5_12618706	78.12343329243147	0.0	0.0	0.0	0.0	0.0	0.0	100.0	95.23809523809523	95.2247191011236	0.0	0.0	51.60498955498576	0.3566523154070028	1.283901745719371	4136.414930555522	1.8538049651334843	0.8198797422152156	7.74810124746193	2367.9796006943434	266.4575145404564	17.73992357108236	110.89211753974266	0.6600996847485286	216.52087120661645	255.17348850535112	4.414288913488613	9.07688157836096	10.898565967387963	0.4716881298687429	0.8889235859365018	2.2793610222483958
PU09027_5_12618706	68.0639662358014	0.0	0.0	0.0	0.0	0.0	0.0	100.0	95.23809523809523	90.13333333333333	0.0	0.0	25.26702912723198	0.45052163946365775	1.621819050106708	4011.414930555522	1.7115782516583964	1.0233337797734552	9.670800883809777	2367.9796006943434	143.5471576055078	13.215277434756533	42.98258741696378	0.4882869185059327	92.70006718326087	123.10348207491369	3.476252519372282	9.959739361058682	8.37701492055843	0.4252609648848067	0.972400020040213	1.8841709070275843
PU08836_5_12618706	75.92704744168637	0.0	0.0	0.0	0.0	0.0	0.0	99.71181556195965	100.0	93.80053908355795	0.0	0.0	22.321316118162006	0.4710364338640149	1.695669630085798	4236.414930555522	2.0794917120293883	0.9992445558851754	9.443150734588043	2367.9796006943434	142.33322815429844	23.671624298582685	36.317782856488535	0.6075486262546167	76.3396088976437	106.24641628652904	4.469467524907221	10.37357894669824	5.664505427920529	0.1739263453290646	0.9914084539294952	2.0087321262735065
PU08663_5_12618706	83.95923483864668	0.0	0.0	0.0	0.0	0.0	0.0	97.27272727272727	95.65217391304348	90.12987012987013	0.0	0.0	14.32213553642151	0.559120534216887	2.0127608848674075	3811.414930555522	2.203616482066479	1.046419624351119	9.88896880766605	3567.9796006943434	75.6774655606204	19.340103302221983	19.631630299216955	0.614788558567024	47.28806998574676	73.60826763242261	4.579824747744436	12.801437849116976	5.45094643577676	0.3618657925609194	1.021451134351601	1.1059281582427627
PU08471_5_12618706	68.08868240525895	0.0	0.0	0.0	0.0	0.0	0.0	100.0	90.9090909090909	94.28571428571428	0.0	0.0	66.71828087487171	0.37854262469141514	1.3627039995965715	4861.414930555522	3.1938063733765065	0.8395128073591074	7.933639404706652	2667.9796006943434	353.36382752476345	37.4662771532346	135.07783407115386	1.1106491726751915	261.5742074299096	313.6628166090752	6.7869692044887415	14.649921331640334	16.251690514829125	0.382995046533573	0.882740136847774	2.6306730645694496
PU08657_5_12618706	60.24569212663934	0.0	0.0	0.0	0.0	0.0	0.0	100.0	90.9090909090909	91.35446685878964	0.0	0.0	21.854158129267567	0.3519987548787398	1.2671495357155487	3611.414930555522	2.4980011081485594	0.945267189872868	8.933048977707598	2692.9796006943434	127.02116348563483	28.61011002054807	47.58247015474417	0.7714960077670605	86.54765201008611	120.86874831246007	5.54545044757007	12.028937289256469	4.65599686780596	0.531464958905568	0.9138414675227904	1.8640107915275763
PU08465_5_12618706	87.92731003728585	0.0	0.0	0.0	0.0	0.0	0.0	88.77551020408163	82.6086956521739	87.39495798319328	1.0	0.6993006993006993	12.647665483890068	0.5854186124738535	2.107430531255804	2911.414930555522	2.6501604186466667	0.8547216206408921	8.077367099261739	3042.9796006943434	64.66933258260818	20.11260386208249	16.557618596145225	0.9051970161839274	43.17726343506049	62.793259794375516	6.152415173174754	14.12572452316356	3.061556598424592	0.5178819229477543	1.021451134351601	0.9175852088194428
PU08651_5_12618706	84.08471244036309	0.0	0.0	0.0	0.0	0.0	0.0	89.0	100.0	84.35754189944134	0.0	0.0	14.6772228137631	0.5684821921410895	2.046461630474498	3061.414930555522	3.6991862777927076	1.078899956079038	10.195917358558537	3392.9796006943434	82.49202407081845	47.70190957138632	19.787050054712708	1.000969088946336	47.03976623436303	71.78737345560856	6.207593784593361	20.498854142012746	5.716126547075426	0.8032511401823351	1.021451134351601	0.9495453574135351
PU08459_5_12618706	64.6602750579679	0.0	0.0	0.0	0.0	0.0	0.0	100.0	95.23809523809523	92.7807486631016	0.0	0.0	79.59701434847555	0.3544662084155293	1.276032046122779	4286.414930555522	2.981721488292853	0.8006625362018067	7.566493079558031	2267.9796006943434	423.41307472068587	36.22475839631593	172.09805733959092	1.0872094220605177	296.77816151498126	399.9345755620683	7.007683650163172	13.629117020396091	49.480696293857356	1.0594997957975463	0.8960108629444691	2.1408992608046247
PU08105_5_12618706	77.76087256853572	0.0	0.0	0.0	0.0	0.0	0.0	98.5663082437276	95.0	84.4776119402985	0.0	0.0	15.410438529232168	0.45167904874834536	1.625985572338385	2536.414930555522	2.0585466254045244	0.9649648002379295	9.119197106004066	1767.9796006943434	85.38890117029536	20.82992581052439	26.148036423593783	0.6227946551100225	58.930756995072976	69.99406858450381	5.18678947334912	9.766614221093555	9.870425851002672	0.5910328487559472	1.002486932753524	1.2574230849378196
PU08279_5_12618706	80.05356831761343	0.0	0.0	0.0	0.0	0.0	0.0	94.37086092715232	96.0	82.59803921568627	0.0	0.0	10.005161149290092	0.5673906314829348	2.0425321546964867	3111.414930555522	2.2762954309955834	0.9189164459766607	8.68402680879522	4767.979600694343	58.32379226946829	25.271804029722308	13.514374742346805	0.7231830568144161	33.27270268542042	48.30887429699101	5.407503919023551	10.345989640988936	3.525018415455892	0.2813977176101576	1.021451134351601	0.5883299290049885
PU08273_5_12618706	74.72989705005979	0.0	0.0	0.0	0.0	0.0	0.0	100.0	94.73684210526315	55.092592592592595	0.0	0.0	30.643329141164322	0.4172718016723711	1.5021239775080553	763.585069444478	3.6755617350412355	0.7827982727421368	7.397670611005656	1267.9796006943434	142.05733509720542	26.347786952385157	56.2821836469798	1.3707855038937247	118.1098177415297	140.89858425741465	8.938935049814441	17.71233426537306	19.741072849576632	1.198312758100674	0.9275768036793027	0.8043424183448553
PU07919_5_12618706	81.54123154013202	0.0	0.0	0.0	0.0	0.0	0.0	95.98765432098766	91.30434782608695	83.74384236453201	0.0	0.0	11.472994773279057	0.5611750571125156	2.020156898907882	3661.414930555522	1.6481337445731137	0.9620857329301701	9.091989085302753	3692.9796006943434	69.46987177602703	13.629117020396091	15.668681990609803	0.5001201090567869	37.90770604458346	54.599235998712274	4.276342384942094	8.331970324209756	1.134727707300912	0.4171719409958185	1.021451134351601	0.8497026295955555
PU07907_5_12618706	76.71243948680815	0.0	0.0	0.0	0.0	0.0	0.0	72.72727272727273	95.45454545454545	89.89637305699482	0.0	0.0	17.46481052250839	0.5050557588377624	1.8181347560226517	4086.414930555522	11.328614084555856	1.6721220893207087	15.802038493071569	3117.9796006943434	86.82354506717915	169.78458733505576	26.50199579895975	1.9779004928925725	59.28941796929393	72.89094568398072	6.924915733035261	54.019860578816896	6.130960857813983	3.4536590103304396	1.021451134351601	1.3283287988542283
PU07901_5_12618706	63.654197742738724	0.0	0.0	0.0	0.0	0.0	0.0	98.80597014925372	95.23809523809523	94.0677966101695	0.0	0.0	25.722943833292906	0.4071868491213166	1.4658194657287895	3936.414930555522	2.556822370481716	1.0124716113189531	9.568150242966919	2367.9796006943434	129.5317903051815	38.79056382728118	48.415113713005944	0.7372475581208413	91.62408426059801	111.26766992562234	4.800539193418866	10.980543672302923	12.66342857686027	0.33121999811223374	1.0093399203935893	2.2261980829539723
PU07535_5_12618706	106.95360741395977	0.34965034965034963	0.0	0.0	0.0	0.0	0.0	73.07692307692308	87.5	89.47368421052632	0.0	0.0	10.680323391783887	0.7924716297481975	2.8527943459604086	2711.414930555522	2.3170300279462235	0.9562231208961355	9.036585702007102	3567.9796006943434	72.53228470975976	24.19582110705946	10.328915140602419	0.7074048970115651	34.45904283092048	56.254594341270504	5.18678947334912	12.415187569186722	1.8408433670961646	0.6427750870556495	1.021451134351601	0.49514765261949734
PU07523_5_12618706	68.44142120674454	0.2976190476190476	0.0	0.0	0.0	0.0	0.0	99.70238095238095	90.9090909090909	93.88888888888889	0.0	0.0	27.068140571464337	0.42233944645439353	1.5203668367332908	3961.414930555522	2.556040066097539	1.3553608122329701	12.808552595347194	2667.9796006943434	186.8071889576962	47.70190957138632	49.11914593014403	0.5505647126312372	99.87328666767986	128.9524148852861	3.6417883536281055	10.345989640988936	11.392656301782171	0.1250418532953932	1.021451134351601	1.8730219667493146
PU07325_5_12618706	48.14736643261525	0.0	0.0	0.0	0.0	0.0	0.0	100.0	95.23809523809523	95.96774193548387	0.0	0.0	165.76326842826086	0.28318986565727194	1.019446523072444	4636.414930555522	3.024556690378279	0.7208143745720192	6.8119048041364145	2667.9796006943434	951.2516715510867	19.781532193570847	448.6055309951449	1.224993912353204	712.5765878598993	870.6633095742102	8.387148935628364	13.629117020396091	44.00930814306643	1.8137836265858818	0.8457216819620906	2.7371721916508376
PU06959_5_12618706	268.18431845984617	0.0	0.0	0.0	0.0	0.0	0.0	98.82697947214076	80.76923076923077	83.55855855855856	0.0	0.0	468.0474642296898	1.9878060078309019	7.155841959677456	4086.414930555522	2.1409426448089754	0.8593783350040392	8.121374399977192	4817.979600694343	1873.5069828016951	18.677959965198692	180.4554188013315	0.7273044958238373	1808.0651496592263	1845.7797305638449	5.214378779058424	10.428757558116848	451.56613563264835	0.3125736100540463	1.0194675298360667	0.7025871332782695
PU06953_5_12618706	92.00511054030956	0.0	0.0	0.0	0.0	0.0	0.0	80.16194331983806	100.0	67.0673076923077	0.7575757575757576	0.4329004329004329	7.947594154298725	0.6763824427382896	2.4348884375378756	1736.414930555522	2.1383770216389686	1.1725303653663184	11.080751869823628	4767.979600694343	48.63994596550265	23.7819815214199	9.005283420629524	0.5324217892868235	23.450909852908254	36.7489552047927	2.9520557108955097	11.835812149291343	3.3213928475262766	0.21144511067534608	1.021451134351601	0.29542288993590643
PU07133_5_12618706	87.17340005948704	0.0	0.0	0.0	0.0	0.0	0.0	84.61538461538461	88.0	81.02678571428571	0.0	0.0	11.174024800020776	0.5977948573113545	2.151983395953135	3686.414930555522	2.4756228468606842	0.869338085341545	8.215496928002993	4242.979600694343	52.25414501342145	23.340552630071038	14.325555986670327	0.8313643853991298	37.355919930397384	47.5915523485491	6.152415173174754	11.559919092198305	3.6499969364862013	0.4491478620416949	1.021451134351601	0.5511261904150387
PU06767_5_12618706	94.51233811836906	0.0	0.0	0.0	0.0	0.0	0.0	84.48979591836735	100.0	81.4404432132964	0.0	0.0	8.417733450892408	0.6826427972535605	2.457424895998284	1686.414930555522	1.5611503019596245	1.0601465906791103	10.01869261891965	3042.9796006943434	50.405661530898094	15.33965397437293	9.450519604252674	0.42990692076528203	24.692428609826926	46.515569425886255	3.007234322314117	8.828577826977225	1.9027605842342852	0.45387198644862337	1.021451134351601	0.4720570164419753
PU06563_5_12618706	81.44756233316573	0.0	0.0	0.0	0.0	0.0	0.0	76.62721893491124	84.0	85.39603960396039	0.0	0.0	13.873819185638693	0.5613517209946669	2.020792865805898	4011.414930555522	6.4415339144301	1.4056827426595804	13.284109426230286	4567.979600694343	70.73897983865501	122.30339220934387	18.941527622403854	1.337819816894512	45.05333622329315	58.26861365804969	6.924915733035261	19.864300110698757	6.291548830937834	1.915649949852241	1.021451134351601	1.0260105928446523
PU06191_5_12618706	76.44020160201187	0.0	0.0	0.0	0.0	0.0	0.0	96.11940298507463	86.95652173913044	87.12871287128714	0.0	0.0	10.84877197092064	0.5186804234443395	1.8671817688066932	3936.414930555522	1.969507045223768	0.8770547494809458	8.288421641184945	3017.9796006943434	57.79959546099152	17.35367329115211	16.0300454661971	0.6555811747957594	36.086811867769406	51.61959098210746	4.6074140534537396	9.628667692547037	3.3976559296327844	0.5240960743279203	1.021451134351601	1.0754190628585054
PU06377_5_12618706	79.92383465059329	0.0	0.0	0.0	0.0	0.0	0.0	99.6774193548387	100.0	91.29213483146067	0.0	0.0	26.59328533785987	0.4682489477719015	1.6856350442854824	3311.414930555522	2.479786407868151	0.942492944100369	8.90683155090231	2067.9796006943434	139.51911897194947	25.57528639252465	43.52604565788228	0.7681248366431711	98.96283957927284	122.71723179498343	6.069647256046842	11.946169372128558	6.63935526423815	0.3851773624860029	0.9935589637237049	1.4209173853142825
PU06371_5_12618706	87.63594144505629	0.0	0.0	0.0	0.0	0.0	0.0	78.98550724637681	95.65217391304348	76.6826923076923	0.0	0.0	8.248621299148727	0.6360490879813432	2.289693629187711	2461.414930555522	2.345033238112377	1.1130437197793666	10.518585823820017	4542.979600694343	43.949763994921	28.66528863196668	9.939047381776703	0.6150811524325696	25.906358061036293	33.631363659641366	4.055627939267663	9.628667692547037	2.231531432326637	0.6028988163784972	1.021451134351601	0.38106872860866625
PU06019_5_12618706	93.4059289892813	0.33444816053511706	0.0	0.0	0.0	0.0	0.0	73.24414715719064	95.65217391304348	83.09178743961353	0.0	0.0	10.969949812980774	0.6353583425799906	2.2872070359754053	3036.414930555522	4.782112127897344	1.8111273287408924	17.11567830327748	3867.9796006943434	75.20844736356224	103.62543224414517	13.23244001289009	0.7708438491010023	35.50743644787403	49.826286111002716	4.24875307923279	11.035722283721531	3.246224427480712	1.078683658322747	1.021451134351601	0.5824855919618928
PU06001_5_12618706	56.546273117797504	0.0	0.0	0.0	0.0	0.0	0.0	100.0	100.0	95.822454308094	0.0	0.0	105.89563233290252	0.2962763778062779	1.0665562573084681	4811.414930555522	3.61419760234168	0.7709695121367431	7.2858853941213475	2667.9796006943434	587.9005153595552	28.66528863196668	273.9271326470226	1.368580442197068	458.72738602859476	535.9498527089362	8.635452687012098	18.540013436652174	22.90467261423502	1.4520309072526831	0.8456017239344057	2.5623025380309654
PU05809_5_12618706	65.0475421741732	0.0	0.0	0.0	0.0	0.0	0.0	100.0	95.45454545454545	93.60613810741688	0.0	0.0	39.31559759109655	0.36493087659578705	1.3137034845646536	4911.414930555522	2.8029973906995367	0.9788923481055206	9.250816470955568	2967.9796006943434	229.8189165585009	30.210289751687693	82.56734140004096	0.8359559629919059	154.36216544355491	208.49238324520903	4.993664333383993	16.112154534233436	7.907543077900932	0.5234783369739263	0.8914733146476878	2.435411552391103
PU05431_5_12618706	88.88426518430212	0.0	0.0	0.0	0.0	0.0	0.0	72.63843648208469	95.45454545454545	88.26530612244898	1.0416666666666665	0.6211180124223602	15.154076084217198	0.625397579158093	2.25134958883819	3236.414930555522	5.3779627409605295	1.3074957149159445	12.356213549586773	2967.9796006943434	67.17995940215482	134.0840257472166	18.57065823550193	1.2008068455450713	48.30887429699101	63.73129618849185	7.255987401546907	12.74625923769837	4.293208278386353	1.1823641093894672	1.021451134351601	0.7558885593629568
PU05245_5_12618706	90.20514162244721	0.0	0.0	0.0	0.0	0.0	0.0	84.84848484848484	91.30434782608695	77.12765957446808	0.0	0.0	8.937933719586137	0.6326254414941745	2.2773689490672817	1336.414930555522	2.2920451011380076	0.892258380151702	8.43210035856337	3892.9796006943434	45.77065817173505	18.346888296687045	10.827906734222879	0.7499428411165472	29.41019988611788	38.293956324513715	5.54545044757007	12.166883817802988	6.323938796307044	0.21775893618107864	1.021451134351601	0.33751303980913033
PU05041_5_12618706	81.87576001014153	0.0	0.0	0.0	0.0	0.0	0.0	99.47780678851174	95.45454545454545	94.3069306930693	0.0	0.0	37.82808010774386	0.5657064173895179	2.0364692039702716	5136.414930555522	2.4758688427200806	1.1088874697323035	10.4793080559764	3267.9796006943434	193.37344371651054	37.659402293199726	51.24803578929129	0.651832182364259	122.27580290363457	174.4195906942188	4.414288913488613	12.635902014861154	15.307858939708206	0.38549261907270665	1.0156383522525736	2.259972966215957
[truncated: 37,823 more rows]
