# Supplementary material for: MASQOT: a method for cDNA microarray spot quality control
Source: BMC Bioinformatics. 2005 Oct 13;6:250. doi: 10.1186/1471-2105-6-250 (PMC1276784; doi:10.1186/1471-2105-6-250)
Supplement: Additional File 5 — The processed POP2 test data. Provides the processed POP2 test data set, which contains per-spot values of all descriptors employed here. [file 1471-2105-6-250-S5.zip]

Archive with 1 entries (1 files):
- POP2_test_data.txt
