# Supplementary material for: MASQOT: a method for cDNA microarray spot quality control
Source: BMC Bioinformatics. 2005 Oct 13;6:250. doi: 10.1186/1471-2105-6-250 (PMC1276784; doi:10.1186/1471-2105-6-250)
Supplement: Additional File 5 — The processed POP2 test data. Provides the processed POP2 test data set, which contains per-spot values of all descriptors employed here. [file 1471-2105-6-250-S5.zip › POP2_test_data.txt]

ID	FG |Ch1 - Ch2| CV	FG % > |FG Mean +- 5SD|	FG % > |FG Mean +- 6SD|	FG % > |FG Mean +- 7SD|	FG % > |FG Mean +- 8SD|	FG % > |FG Mean +- 9SD|	FG % > |FG Mean +- 10SD|	FG % > BG Mean + 1SD	FG Circularity Approx.	FG Circularity Loose	% DC vs NBorder	% DC vs Total Border	FG SD / BG Mean GM	FG CV / FG CV GM	FG CV / BG Mean GM	|FG Area - FG Area GM|	BG SD / BG Mean GM	BG CV / BG CV GM	BG CV / BG Mean GM	|BG Area - BG Area GM|	FG Max / BG Mean GM	BG Max / BG Mean GM	FG Mean / BG Mean GM	BG Mean / BG Mean GM	FG Quantile 95% / BG Mean GM	FG Quantile 99% / BG Mean GM	BG Quantile 95% / BG Mean GM	BG Quantile 99% / BG Mean GM	FG Quadrant Diff. Mean / BG Mean GM	BG Quadrant Diff. Mean / BG Mean GM	FG Uniformity / FG Uniformity GM	FG Roundness / FG Roundness GM
PU31114_1_12618709	28.059522145244372	0.0	0.0	0.0	0.0	0.0	0.0	100.0	85.71428571428571	93.80804953560371	0.0	0.0	60.5905425235012	0.22345674346438912	0.8827006329314966	2812.353515624971	3.2899512393661303	0.7602901760847075	8.221839112184337	1795.6750940392594	385.40734654166516	37.919880192575235	218.54788009059524	1.27401834684547	315.7442920820895	361.7830383108584	8.46909162991185	14.868668387852757	35.379968554006815	0.8873694054977905	0.8453834076895728	0.0
PU31110_1_12618709	33.05838853630346	0.0	0.0	0.0	0.0	0.0	0.0	100.0	95.0	96.37462235649546	0.0	0.0	39.74064194582535	0.23373572387830477	0.923304744387635	3137.353515624971	3.0794782509996215	0.8743642170018934	9.455444965317627	1495.6750940392594	279.41634640641496	29.35527249164934	137.03926037835132	1.0369322099156628	203.13084435653232	227.20089425207127	6.940834493687154	15.919345169007235	21.297877470748595	0.5967985622247827	0.8088711102297732	0.0
PU31090_1_12618709	61.90164176503365	0.3246753246753247	0.3246753246753247	0.0	0.0	0.0	0.0	98.37662337662337	100.0	93.03030303030303	0.0	0.0	13.500814022859531	0.4836220436719708	1.9104077032112652	2787.353515624971	2.303362989422613	0.87159757714828	9.425526299427576	2395.6750940392594	110.13002987919205	21.42743859748374	22.50034043845209	0.7780579951352283	46.22977837079701	56.609191420989724	5.508093428476503	11.652960663713296	5.74595068611188	0.25255377804581264	1.0261173512867034	0.0
PU30686_1_12618709	56.184345981135564	0.0	0.0	0.0	0.0	0.0	0.0	100.0	100.0	93.41317365269461	0.0	0.0	22.6654658979787	0.3608068067259171	1.4252619622272173	2962.353515624971	2.0270658682261082	1.068253502006158	11.552179287324584	1795.6750940392594	134.58214405878715	25.78933917379172	50.63200795486649	0.5586748687671761	90.39004186962308	114.55560783617607	4.011674982589823	10.53860650188279	5.4152305816573065	0.1896170891241749	0.8572513173580621	0.0
PU30682_1_12618709	71.1648537198079	0.0	0.0	0.0	0.0	0.0	0.0	99.6742671009772	95.23809523809523	90.6158357771261	0.0	0.0	23.146552399891206	0.42709004345028617	1.6870945393168988	2762.353515624971	2.180272828498218	1.0119531333869576	10.943342572995968	2095.6750940392594	137.67049702157456	19.962858841935073	43.68195718013252	0.6343311559142512	86.76043117108942	105.00400073477172	4.330061885969968	11.11170292796705	5.733255760408125	0.2824171104748407	1.0110412469519126	0.0
PU30354_1_12618709	81.02528990095973	0.0	0.0	0.0	0.0	0.0	0.0	84.88888888888889	82.6086956521739	83.18840579710145	0.0	0.0	9.650415760881014	0.5982892746262384	2.3633671251137165	712.3535156249709	4.081364873375915	1.375236494797894	14.871918061154654	2420.6750940392594	48.42664800412001	92.17300852855189	13.000798554689249	0.87376296605131	32.18891593173263	45.24277897031856	6.144867235236792	12.89466958689586	2.5303718745403816	0.5413256129196239	1.0261173512867034	0.0
PU30350_1_12618709	71.49902657309286	0.0	0.0	0.0	0.0	0.0	0.0	99.59016393442623	95.0	91.85667752442997	0.0	0.0	13.451271001335721	0.4102941083923993	1.620747100987584	1187.353515624971	2.39391926744806	1.0557252284337035	11.416697529298192	1495.6750940392594	84.88194844114658	22.064212404244028	26.424286170450642	0.6676121010904156	49.5091634756125	67.27515268422458	4.48925533766004	12.385250541487629	3.0418204164933873	0.6696737867762378	1.0153967222434095	0.0
PU30326_1_12618709	60.559892317919676	0.0	0.0	0.0	0.0	0.0	0.0	100.0	95.0	89.39393939393939	0.0	0.0	17.58176432401999	0.38625526032957513	1.5257886492039145	2587.353515624971	1.8924922442236447	0.967171814101834	10.459073784610856	1495.6750940392594	100.61026146812573	16.651635046781568	36.687935134429665	0.5760976141079258	66.35183066442215	94.1788460198468	4.998674383068272	9.010349365658096	6.068123763291175	0.18484128557347312	0.9619456959640523	0.0
PU30302_1_12618709	22.874147990263516	0.0	0.0	0.0	0.0	0.0	0.0	100.0	90.0	94.87179487179486	0.0	0.0	87.9751943871783	0.17096442571451176	0.6753450553664718	2662.353515624971	3.718733055267784	0.8617316568726912	9.31883544407909	1195.6750940392594	604.5848908285568	30.151239750099702	414.75316199658045	1.2705406260997667	529.2545494888145	574.369973697781	8.309898178221777	18.94402075111861	37.02388127962535	1.9838797738204188	0.7175796717195349	0.0
PU30282_1_12618709	31.357029274549078	0.0	0.0	0.0	0.0	0.0	0.0	100.0	100.0	95.6656346749226	0.0	0.0	333.5200977584835	0.23478400239023056	0.9274456626325698	2912.353515624971	6.417714771724706	0.8052362698678924	8.707889785243832	1195.6750940392594	1796.3070701804384	60.589027713241535	1144.9558224138877	2.346511477911667	1693.3089069369616	1764.5320572230999	13.022024348247918	36.359784366012526	274.059898938018	5.723181469871091	0.7611851352757528	0.0
PU29977_1_12618709	84.18661579953023	0.3115264797507788	0.0	0.0	0.0	0.0	0.0	98.4423676012461	95.23809523809523	91.08635097493037	0.0	0.0	22.435496033168018	0.5775855477514555	2.281583095985394	3112.353515624971	2.5809581184848693	1.00049311136806	10.819412973186212	2145.6750940392594	146.64900769689464	24.07004989553894	31.30794631309634	0.759508177693902	73.10163301608122	95.03849065897319	5.890157712532677	13.977185058388352	5.961524876008154	0.539032450937675	1.0261173512867034	0.0
PU29673_1_12618709	76.08315077976393	0.0	0.0	0.0	0.0	0.0	0.0	100.0	80.0	82.73381294964028	0.0	0.0	12.686128515878542	0.4098700807500093	1.619072103569671	12.353515624970896	3.4747620466519726	1.5009350133535573	16.23123195039454	970.6750940392594	66.4473467354362	75.39401872041826	24.946987630432677	0.681598742102557	48.26745455242994	63.55002591467688	4.552932718336069	11.39825114100918	5.574671667605547	0.6515214316254677	0.8782907519906199	0.0
PU29289_1_12618709	53.420445499562945	0.0	0.0	0.0	0.0	0.0	0.0	100.0	94.44444444444444	85.40925266903915	0.0	0.0	17.094111228811578	0.3548220664685483	1.401620992922785	1087.353515624971	1.9907933180030877	1.0357061493561461	11.20020959807516	720.6750940392594	94.30620078119885	19.803665390245	38.830334075032695	0.565920230544451	72.97427825472916	85.67791569959694	4.393739266645997	8.882994604306036	5.296446834870117	0.2459433052231755	0.8379486373739623	0.0
PU29269_1_12618709	62.20510696799286	0.0	0.0	0.0	0.0	0.0	0.0	100.0	95.0	90.23569023569024	0.0	0.0	12.58579319328656	0.39549664238000243	1.5622940312237412	1662.353515624971	2.0608828996243194	0.989304208321627	10.698415275750028	1795.6750940392594	59.69754438377713	18.72114991875251	25.649152088577196	0.613322728393042	51.2602914442033	56.609191420989724	4.170868434279895	11.302735069995137	4.6991634122539265	0.30798435230273924	0.9026746624101074	0.0
PU29245_1_12618709	63.92664103845483	0.0	0.0	0.0	0.0	0.0	0.0	100.0	85.0	88.88888888888889	0.0	0.0	15.32300949589353	0.33371032010484614	1.31822520191369	1637.353515624971	2.1171886746157638	1.0351162667804814	11.193830560459322	1195.6750940392594	94.624587684579	20.631471339033375	37.00919643153294	0.6021934514209456	63.32715508231078	84.43620677641437	4.425577956984011	11.716638044389324	5.9395051435860795	0.25742480237513526	0.9256399402487093	0.0
PU29221_1_12618709	80.5662600194911	0.0	0.0	0.0	0.0	0.0	0.0	92.3076923076923	90.0	90.42904290429043	0.0	0.0	9.203879185542155	0.5804312562287368	2.2928242365976264	1262.353515624971	2.1384444384868457	0.9378663646557543	10.142162297345928	1495.6750940392594	45.65668194471275	20.217568364639188	12.780720589896648	0.6713092167717424	31.806851647676456	42.66384505293939	4.871319621716214	12.226057089797557	6.540449562564429	0.19123521918392009	1.0261173512867034	0.0
PU28889_1_12618709	59.864386084918756	0.0	0.0	0.0	0.0	0.0	0.0	99.29824561403508	95.0	91.90031152647975	0.0	0.0	14.093560266215448	0.4303687207489007	1.700045996864325	2212.353515624971	2.7254208067310435	0.8250187739438829	8.921819375372856	1495.6750940392594	76.44469550157274	22.446276688300202	26.394609434322813	0.9726023970605755	53.10693548380814	70.6182151697161	6.144867235236792	13.658798155008208	2.9928154419482986	0.20748213203606092	0.9999581096009404	0.0
PU28153_1_12618709	58.60066573212093	0.0	0.0	0.0	0.0	0.0	0.0	100.0	83.33333333333334	84.04669260700389	0.0	0.0	11.916182370155857	0.3920801640339061	1.5487982308655097	512.3535156249709	2.0013721439602796	1.0144124543205237	10.969937867367829	295.6750940392594	76.63572764360083	17.3839249245559	24.496130802182233	0.5808699074971967	46.80287479688127	56.13161106591951	4.011674982589823	10.920670785938963	2.440020327143547	0.25707265163879195	0.9497742203509726	0.0
PU28149_1_12618709	83.1941053141295	0.0	0.0	0.0	0.0	0.0	0.0	94.11764705882354	95.83333333333334	81.57248157248156	0.0	0.0	12.869500793832724	0.645498696726664	2.5498541656134224	3162.353515624971	2.1092763721022627	1.2325305453157158	13.328684446015519	3920.6750940392594	66.70205625814032	34.95888199113989	16.069470015399794	0.5038501550596041	43.81003790510791	53.0432581031321	3.884320221237765	9.105865436672138	8.046602280473829	0.4157682252628664	1.0261173512867034	0.0
PU28129_1_12618709	46.11414414732792	0.0	0.0	0.0	0.0	0.0	0.0	100.0	100.0	93.64548494983278	0.0	0.0	21.238800727770304	0.2992100005041037	1.1819417607618348	1912.353515624971	2.4026956809997815	1.1311446058472576	12.232288742417147	595.6750940392594	130.60230776653535	36.455300437026565	57.21226053358265	0.6253832408203962	96.37571565316979	116.46592925645693	4.48925533766004	10.061026146812573	4.4884724190451655	0.18818940181933538	0.827309938443837	0.0
PU28101_1_12618709	29.595926509379687	0.0	0.0	0.0	0.0	0.0	0.0	100.0	100.0	97.16981132075472	0.0	0.0	174.44658445883277	0.20575782318223246	0.8127862150757047	2762.353515624971	4.690442057411766	0.8993721524410341	9.72588279047453	1195.6750940392594	946.6597798201842	68.70789374943523	683.3470696340167	1.5354650619539951	897.2779711059238	932.0776596453736	9.042188055996109	19.103214202808683	126.03238366611492	2.2540023943184346	0.6901197644137832	0.0
PU27389_1_12618709	48.19903814683754	0.0	0.0	0.0	0.0	0.0	0.0	100.0	90.47619047619048	86.68555240793201	0.0	0.0	19.230803760300407	0.3403891128924833	1.34460782312917	2937.353515624971	1.7558649314154602	0.9673011036179741	10.46047193183679	2095.6750940392594	131.01621074092955	15.187055291232902	45.53622218636383	0.5344351592452427	81.53888595565506	103.98516264395526	4.361900576307982	9.105865436672138	3.8882323226657625	0.2816162116154419	0.9273746221321189	0.0
PU27369_1_12618709	35.63965603716254	0.0	0.0	0.0	0.0	0.0	0.0	100.0	95.0	92.09726443768997	0.0	0.0	31.34806838871713	0.2761054689908462	1.090674053758899	2762.353515624971	2.0236445509116083	0.908955172628903	9.829514341521554	1495.6750940392594	177.81908553781082	18.434601705710378	91.51051486770746	0.6554768625599422	147.79520054906317	165.62486713835128	4.871319621716214	9.26505888836221	22.594025899629877	0.4353056495658534	0.7754750432232741	0.0
PU27345_1_12618709	49.49561459908648	0.33444816053511706	0.33444816053511706	0.33444816053511706	0.33444816053511706	0.33444816053511706	0.33444816053511706	100.0	95.0	94.23076923076923	0.0	0.0	75.27151214809292	0.40957151986740276	1.6178927259596712	2562.353515624971	2.6050798191379663	1.0131377385287184	10.956152988273436	1495.6750940392594	1114.7680648049006	36.073236152970395	148.12764332911422	0.7570388050999205	229.20673174336616	425.4922576772254	5.253383905772387	10.53860650188279	43.30724511704775	0.7987973642581848	0.9639921496605821	0.0
PU27341_1_12618709	23.653438020694082	0.0	0.0	0.0	0.0	0.0	0.0	100.0	100.0	94.6372239747634	0.0	0.0	138.3977716669585	0.18689287271215965	0.7382657353533806	2762.353515624971	3.5568283459524768	0.8397033763112013	9.080619846414377	1195.6750940392594	884.66984973207	42.122587317193144	596.8587711125916	1.2471038123787281	768.8406942823734	837.3257171994426	7.895995203827589	16.715312427457597	89.26883634404902	2.073936912295664	0.685731390741596	0.0
PU27321_1_12618709	68.54717526726925	0.0	0.0	0.0	0.0	0.0	0.0	99.67532467532467	95.0	91.81818181818183	0.0	0.0	25.009961013788814	0.4358705093319712	1.7217792065640607	2787.353515624971	2.1405145054449437	1.0154209585557226	10.980843913278434	1495.6750940392594	131.23908157329564	21.07721300376558	46.247765163390575	0.6206369841982626	96.21652220147972	112.16770606082497	4.521094027998054	9.774477933770441	12.763110643267497	0.04651986421609918	1.0261173512867034	0.0
PU27014_1_12618709	58.4442736438267	0.0	0.0	0.0	0.0	0.0	0.0	100.0	80.0	81.18081180811808	0.0	0.0	13.1601827328268	0.43463379538382546	1.7168939291369445	712.3535156249709	1.9884495842868344	1.0160580798365528	10.987733794051207	1495.6750940392594	69.21731279484345	15.664635646303118	24.40470990731406	0.5761846050651331	51.32396882487932	61.1621241393258	4.48925533766004	10.379413050192717	5.173482211629093	0.10530998918350218	0.914534342229863	0.0
PU26986_1_12618709	68.87049816496139	0.0	0.0	0.0	0.0	0.0	0.0	98.85496183206106	100.0	85.75949367088607	0.0	0.0	14.064082111214962	0.5138509066122924	2.029818001761837	1637.353515624971	3.183296334686862	1.2671886652441655	13.703480142377055	1795.6750940392594	88.63891390103228	67.14779792287251	22.060202187522087	0.7396076412794408	47.121261700261414	70.39534433735	4.425577956984011	11.366412450671165	4.510055614130857	0.466436813451912	0.9535851476614478	0.0
PU26611_1_12618709	34.69818206748453	0.0	0.0	0.0	0.0	0.0	0.0	100.0	95.0	94.92063492063491	0.0	0.0	30.156484463184547	0.27361629567532675	1.080841301222454	2562.353515624971	2.4394942464073472	0.8622432986642902	9.324368379563353	1495.6750940392594	174.4760230523193	20.344923125991247	88.83292759265728	0.8329819107422339	138.59381904137697	165.17912547361908	5.539932118814518	12.926508277233875	21.144714870987258	0.2564783388340056	0.7573025932268185	0.0
PU26607_1_12618709	43.45384026370071	0.0	0.0	0.0	0.0	0.0	0.0	100.0	94.73684210526315	91.88311688311688	0.0	0.0	24.739122932906316	0.29954635293349174	1.1832704228451798	2237.353515624971	2.7658593490050802	0.914806449300592	9.892790518050953	1195.6750940392594	161.9315790591416	35.213591513844	66.56646351397347	0.8901567173669883	112.0085126091349	141.9050428365305	6.495092828954951	13.276733870952034	11.230773916884734	0.4847166132494269	0.8603214156188356	0.0
PU26587_1_12618709	73.75365560430899	0.0	0.0	0.0	0.0	0.0	0.0	95.48872180451127	95.23809523809523	84.22619047619048	2.083333333333333	1.4184397163120568	9.723752413693385	0.5486678625318456	2.167352222257785	1737.353515624971	2.233690546308275	1.011299478891709	10.936273900712752	2095.6750940392594	49.31813133358441	20.72698741004742	14.28432069525807	0.6502926157530177	32.98488319018299	46.6436813451912	4.361900576307982	11.875831496079398	3.665404018600491	0.3547347475507467	1.0261173512867034	0.0
PU26255_1_12618709	43.166448524874795	0.0	0.0	0.0	0.0	0.0	0.0	100.0	85.71428571428571	92.38095238095238	0.0	0.0	21.742257458743072	0.3144382562006624	1.242096539415616	2337.353515624971	1.864731691489793	0.9852689724914714	10.654777910940037	1495.6750940392594	118.82199234147	17.67047313759803	55.731980607883735	0.5572205763938572	95.22952280100128	104.68561383139158	4.075352363265852	9.042188055996109	15.346225280365607	0.1637923736277857	0.858464319481986	0.0
PU26183_1_12618709	58.21521012436863	0.0	0.0	0.0	0.0	0.0	0.0	100.0	90.47619047619048	92.33128834355828	0.0	0.0	16.11486191106013	0.39129582995375817	1.5456999480469082	2487.353515624971	2.212370889520379	1.0381212010684184	11.226326161527501	1795.6750940392594	96.43939303384583	22.828340972356376	33.1937708139547	0.6274447281397421	65.30115388326767	86.56939902906134	4.266384505293939	12.3215731608116	10.940876638768216	0.11520128278217061	0.9158441963842897	0.0
PU25851_1_12618709	72.96461652275245	0.0	0.0	0.0	0.0	0.0	0.0	96.47887323943662	95.45454545454545	86.19718309859155	0.0	0.0	9.969466389729263	0.5432137576690226	2.14580737317492	2187.353515624971	2.547953745424781	0.9786776034577427	10.58349831608399	2920.6750940392594	53.234290245160196	22.987534424046448	14.792322795880256	0.7665094080742515	34.51314032640769	46.67552003552921	5.221545215434373	13.786152916360265	5.65739414424012	0.5505283105480661	1.0261173512867034	0.0
PU25803_1_12618709	75.35156795693513	0.0	0.0	0.0	0.0	0.0	0.0	99.02912621359224	91.30434782608695	85.19553072625699	0.0	0.0	18.181003929968078	0.5223171013308462	2.063261232521976	2812.353515624971	2.100683446515987	1.0632933279558723	11.498539566211921	2795.6750940392594	108.34706322026324	24.70682370229923	28.05555326859524	0.5816652572849251	60.68454378425558	76.06263121751657	4.011674982589823	8.914833294644051	2.8338278987878485	0.526137475415139	1.0261173512867034	0.0
PU25495_1_12618709	37.391869231206826	0.0	0.0	0.0	0.0	0.0	0.0	100.0	90.0	94.01993355481729	0.0	0.0	68.22846850111196	0.2621638661048366	1.0356018214298648	2287.353515624971	3.1203304279034803	0.7671756807012664	8.29629951288961	1195.6750940392594	341.4381151848672	29.35527249164934	209.76257823152116	1.1974885199353216	310.268037343951	331.4407664187306	8.023349965179646	15.632796955965105	62.433975429180805	1.3028245701532353	0.7675391238882937	0.0
PU25491_1_12618709	63.91246885155279	0.796812749003984	0.796812749003984	0.796812749003984	0.0	0.0	0.0	100.0	100.0	87.81362007168458	0.0	0.0	36.85333458331695	0.4039580142065214	1.5957182105568088	1362.353515624971	2.332956433001089	0.8795122057489924	9.511115729667036	595.6750940392594	341.119728281487	20.31308443565323	73.53189930144595	0.7809628181761258	121.84666792358138	211.95016158016233	5.094190454082315	12.608121373853729	29.748892024526487	0.36690300294283346	0.9077122532314567	0.0
PU25447_1_12618709	90.09408642203856	0.40160642570281124	0.0	0.0	0.0	0.0	0.0	95.18072289156626	90.9090909090909	78.19767441860465	0.0	0.0	13.639454144211625	0.6490505155331583	2.5638845889514856	1312.353515624971	2.3091227238022243	1.0580279256230185	11.441599081902913	2995.6750940392594	87.90662402325795	28.814014755903095	16.93767179491866	0.6425626595490193	45.433811112346646	63.90025150839504	4.425577956984011	13.340411251628062	8.019863435715788	0.5144038908651936	1.0261173512867034	0.0
PU25122_1_12618709	79.99446061367792	0.0	0.0	0.0	0.0	0.0	0.0	96.1864406779661	95.0	85.38205980066445	0.0	0.0	13.633960992664925	0.613046870243214	2.4216626985195258	987.3535156249709	2.4891256101089794	0.8827390373872277	9.546010946527922	1520.6750940392594	73.0697943257432	18.784827299428535	17.925182660302138	0.8301949364672176	48.80871228817618	62.0536074687902	6.590608899968995	13.053863038585932	7.308696224700401	0.4185390316981647	1.0261173512867034	0.0
PU25074_1_12618709	38.39955025772544	0.0	0.0	0.0	0.0	0.0	0.0	100.0	85.0	89.62264150943396	0.0	0.0	29.210180669841744	0.29328038090626746	1.1585185295319071	2312.353515624971	2.7613914207686867	0.9139188954196632	9.883192438999123	1195.6750940392594	167.53518855863214	31.520303434634325	80.27613485304497	0.889581852124774	126.39960064191744	154.32213206835613	6.4632541386169375	12.098702328445498	9.990085134185014	0.5069975971200723	0.8322304382402741	0.0
PU25070_1_12618709	81.49913357696029	0.0	0.0	0.0	0.0	0.0	0.0	97.3076923076923	75.0	83.08157099697885	0.0	0.0	10.140338055627224	0.5812433648673794	2.296032234701533	1587.353515624971	1.90903843506508	0.9835008638850239	10.635657442265902	2470.6750940392594	57.88273903451031	17.893343969964132	14.0614351312828	0.5714859086741658	33.940043900323424	50.52800156642896	4.075352363265852	9.392413649714268	4.3066899288403615	0.14599163728313277	1.0261173512867034	0.0
PU24718_1_12618709	66.45301624098866	0.0	0.0	0.0	0.0	0.0	0.0	98.99328859060402	90.0	91.42011834319527	0.0	0.0	19.542722210133952	0.5114249390524134	2.020234925111847	2537.353515624971	1.984077323380406	0.9368765787153597	10.131458672580798	1495.6750940392594	99.55958468697125	15.919345169007235	30.79912504610546	0.6235076857861168	66.4473467354362	91.37704127010153	4.743964860364156	10.53860650188279	8.523289689470738	0.2896344922204895	1.0261173512867034	0.0
PU24690_1_12618709	72.70747749476912	0.0	0.0	0.0	0.0	0.0	0.0	94.48818897637796	90.0	87.93650793650794	0.0	0.0	9.009678770051519	0.5219952977332416	2.061990041351456	1437.353515624971	3.0455405148483132	1.3143442882630818	14.213424842297984	1570.6750940392594	52.75670989008997	50.33696942440088	13.911627440093936	0.6822143321542722	30.78801355685999	42.98223195631953	4.425577956984011	10.920670785938963	5.544701915065159	0.5744972804641223	1.0261173512867034	0.0
PU24362_1_12618709	78.13966555712041	0.0	0.0	0.0	0.0	0.0	0.0	98.11320754716981	85.71428571428571	83.5820895522388	1.0416666666666665	0.7246376811594203	13.76732243274527	0.527474708070657	2.0836348523244514	1712.353515624971	2.4425473042599957	0.9407405004565428	10.173243433054328	1570.6750940392594	87.49272104886376	22.8920183530324	21.036964093338266	0.764431793734614	49.19077657223235	64.50518662481731	4.966835692730257	13.626959464670193	6.53009714573371	0.20031402910084473	1.0261173512867034	0.0
PU24358_1_12618709	63.47971360190398	0.0	0.0	0.0	0.0	0.0	0.0	100.0	95.0	90.40247678018576	0.0	0.0	21.91835598930956	0.3459225492879691	1.3664660482731337	2187.353515624971	2.742480135698012	0.9522785778576299	10.298017130044856	1495.6750940392594	159.60735466446653	26.457951670890026	51.069819842498056	0.8479008599033527	90.39004186962308	113.34573760333151	5.571770809152532	16.68347373711958	14.252712186313463	0.41425673762016574	0.8946915665625289	0.0
PU23930_1_12618709	53.03622534884664	0.3333333333333333	0.0	0.0	0.0	0.0	0.0	100.0	95.0	89.0909090909091	0.0	0.0	21.35189353071275	0.35294342264322437	1.3941999589098617	2587.353515624971	2.9797378954076734	0.9945613991099003	10.75526695975551	1495.6750940392594	168.17196236539243	41.51765220077087	48.7603174788624	0.8820883060859745	87.52455973920178	106.7232900130245	5.69912557050459	14.804991007176728	5.101360701605008	0.736535036486068	0.9249092324052935	0.0
PU23602_1_12618709	26.935566449339362	0.0	0.0	0.0	0.0	0.0	0.0	100.0	90.0	91.90031152647975	0.0	0.0	97.66270125411833	0.21063320056409887	0.8320449701888133	2762.353515624971	3.9147495068492706	0.7963199665940665	8.61146816452744	1195.6750940392594	608.8194366435126	30.21491713077573	373.71207256962	1.4473780186854874	519.4800715550441	567.2699457524038	9.360574959376255	23.274082637088576	107.12834890676955	1.7059316667891324	0.7474898069257473	0.0
PU23598_1_12618709	42.503676140660964	0.0	0.0	0.0	0.0	0.0	0.0	100.0	100.0	91.30434782608695	0.0	0.0	84.03822253712242	0.281856764751176	1.1133928687255565	2137.353515624971	4.78151409878248	1.147887759005193	12.41335054727186	1495.6750940392594	523.2051983245917	88.98913949475045	240.3165153176603	1.2263985147140113	376.14228765330296	407.2805268038811	8.373575558897805	14.550281484472613	55.897439740644735	1.3693261540248638	0.815738075659708	0.0
PU23578_1_12618709	50.29154667596786	0.0	0.0	0.0	0.0	0.0	0.0	100.0	95.0	94.61077844311377	0.0	0.0	79.09485383457489	0.3293784803460751	1.3011135335095794	3112.353515624971	4.812511124379757	0.8870401006468756	9.592522990540198	1495.6750940392594	508.17733648504895	44.4468117118682	193.54779530859483	1.5973279562476002	330.32641225690014	405.9114631193465	9.583445791742355	25.72566179311569	101.70810325381551	2.614310239976966	0.8819456817286252	0.0
PU23574_1_12618709	46.25743125857917	0.0	0.0	0.0	0.0	0.0	0.0	100.0	89.47368421052632	92.06896551724138	0.0	0.0	73.97485277324579	0.30976257814081326	1.2236266381773457	2062.353515624971	8.935296567675783	1.7380858523576617	18.795800196761096	595.6750940392594	411.35587916714695	202.8442961434902	192.48211478591764	1.5135729126636277	320.10619265839745	388.08179653005834	6.877157113011125	22.127889784920058	84.01988076622577	3.689994421588505	0.7867414178400856	0.0
PU23550_1_12618709	56.826871982995954	0.0	0.0	0.0	0.0	0.0	0.0	100.0	90.0	92.81045751633987	0.0	0.0	74.41781535116951	0.3343217312396526	1.3206404031168752	2387.353515624971	3.8116246198853343	1.4286053104942045	15.449052726398568	1195.6750940392594	367.64135733305307	75.45769610109429	179.41036583504703	0.7855312432840122	313.89764804248466	348.7928526529485	4.234545814955925	11.525605902361239	78.88571881940534	0.8730022505900404	0.8054759483434657	0.0
PU23530_1_12618709	52.402857123476316	0.0	0.0	0.0	0.0	0.0	0.0	100.0	94.73684210526315	91.85667752442997	0.0	0.0	35.815891784011086	0.3372506468727422	1.3322102293080602	2262.353515624971	3.8356909792738416	1.7097126751159317	18.48897037609404	1195.6750940392594	223.41209010184753	87.17433414548361	85.59693227121105	0.6605201633040583	156.67819515336922	186.44737061941274	3.7888041502237217	12.926508277233875	36.24628896414298	0.8535269750633584	0.8567972548793001	0.0
PU23526_1_12618709	57.24489228408074	0.0	0.0	0.0	0.0	0.0	0.0	100.0	94.73684210526315	92.75862068965517	0.0	0.0	46.77562340137442	0.3236194547535155	1.2783641840972126	1987.353515624971	2.487930050927565	0.9389823951766612	10.154231141158217	895.6750940392594	265.1207744446465	20.94985824241352	116.49846009223705	0.7800928831829618	200.39271698746307	231.4991174477032	6.1130285448987784	12.799153515881816	43.83644361475483	0.2122579355867634	0.8497287923278695	0.0
PU23218_1_12618709	88.41982793629559	0.0	0.0	0.0	0.0	0.0	0.0	95.71428571428571	95.23809523809523	89.05325443786982	0.0	0.0	12.576987243880469	0.5625797098883933	2.222306914053998	2087.353515624971	2.171920613180158	1.0117847825278632	10.941522013265736	2395.6750940392594	75.61688955278437	24.261082037567025	18.018879377582607	0.632006294535196	43.55532838240379	53.329806316174235	4.298223195631953	12.544443993177701	4.4053389265220195	0.26200588923991086	1.0261173512867034	0.0
PU23198_1_12618709	72.41307647102758	0.0	0.0	0.0	0.0	0.0	0.0	96.29629629629629	90.0	92.88025889967638	1.1904761904761905	0.8547008547008548	22.950205725776026	0.542905459520984	2.1445895313403613	1837.353515624971	4.88165351322409	0.7758702946750972	8.390323767686006	1195.6750940392594	142.6054940239668	42.31361945922123	34.0719975836132	1.852436912430228	76.76308240495288	95.54790970438142	10.1247035274886	26.203242148185907	4.618660726525412	3.8880528216697283	1.0261173512867034	0.0
PU23194_1_12618709	78.68263991413286	0.0	0.0	0.0	0.0	0.0	0.0	86.1198738170347	90.9090909090909	79.8941798941799	0.0	0.0	16.237483454257216	0.5653375173517844	2.2332008273711694	3012.353515624971	4.992665563511633	0.8612052515751971	9.31314285485469	1345.6750940392594	102.42506681739255	56.95941701470789	23.14974100100511	1.7068344737679384	52.75670989008997	65.71505685766186	9.551607101404342	20.185729674301175	21.14225489974181	3.2969576171706274	1.0261173512867034	0.0
PU23170_1_12618709	77.50265677659496	0.0	0.0	0.0	0.0	0.0	0.0	100.0	94.73684210526315	94.66666666666667	0.0	0.0	33.66099963322508	0.2811174261408203	1.1104723273751647	2287.353515624971	1.9297405685664497	0.9164405881038175	9.91046222649823	895.6750940392594	231.021537092633	14.868668387852757	96.51047733206582	0.619955063559135	153.49432611956775	188.48504680104566	4.712126170026141	9.137704127010153	13.382908782021508	0.48343574639674836	0.8177428520160009	0.0
PU22838_1_12618709	85.23423864095412	0.0	0.0	0.0	0.0	0.0	0.0	98.67549668874172	68.42105263157895	71.50259067357513	0.0	0.0	45.26777175074033	0.576847520244205	2.2786677337650785	1137.646484375029	3.6063683833172826	0.8667919867150409	9.373558257982381	554.3249059607406	194.05681761019818	37.792525431223176	63.25040486189328	1.2249568738047167	158.8750647866922	192.14649618991731	8.40541424923582	18.498279086386407	63.043453055223125	1.0196434054772254	1.0261173512867034	0.0
PU22038_1_12618709	80.77291208646915	0.36363636363636365	0.36363636363636365	0.0	0.0	0.0	0.0	94.54545454545455	100.0	83.88888888888889	0.0	0.0	12.897373201105772	0.6127223584166084	2.420380809280931	1962.353515624971	3.2249564902926147	1.4338493130817724	15.505761792140936	2420.6750940392594	96.69410255654995	75.26666395906621	16.965738199098038	0.662195075768795	42.2499420785452	56.641030111327744	4.425577956984011	9.710800553094414	6.218355785221686	0.4160084568563315	1.0261173512867034	0.0
PU21662_1_12618709	53.38271708573411	0.0	0.0	0.0	0.0	0.0	0.0	100.0	80.95238095238095	88.64468864468864	0.0	0.0	15.601826168682857	0.3672151153096006	1.4505761145554923	1062.353515624971	2.775122609546316	1.2388848388608402	13.397400287470484	1195.6750940392594	97.52190850533832	43.55532838240379	34.24444309455925	0.6595030940293718	61.67154318473403	78.3550169218536	4.425577956984011	9.9018326951225	6.282789148123466	0.17051387492136622	0.895030232448732	0.0
PU21658_1_12618709	58.011072742482604	0.0	0.0	0.0	0.0	0.0	0.0	100.0	90.0	87.53993610223642	0.0	0.0	11.099144741180975	0.4404042300466885	1.7396883467509772	1587.353515624971	2.01788907617265	0.9368192483009512	10.130838696868459	1245.6750940392594	56.70470749200377	13.563282083994164	20.312961979151932	0.6341720301260195	43.36429624037571	53.839225361582464	5.348899976786431	10.379413050192717	4.8987595456259525	0.36687686280298293	0.9087847160945763	0.0
PU21330_1_12618709	52.925532528136294	0.0	0.0	0.0	0.0	0.0	0.0	100.0	94.73684210526315	92.40506329113924	0.0	0.0	15.56026891602131	0.3523687854639981	1.391930022483039	2237.353515624971	2.3345608106617566	1.088323564341749	11.76921855560043	895.6750940392594	88.38420437832816	21.682148120187854	35.59220475104533	0.6315572981738348	64.82357352819746	78.80075858658581	4.043513672927838	12.162379709121527	4.424858525038884	0.2836205173788646	0.8709867227538485	0.0
PU21302_1_12618709	68.33438257356643	0.0	0.0	0.0	0.0	0.0	0.0	100.0	89.47368421052632	91.07142857142857	0.0	0.0	15.659562292880466	0.37098596653973803	1.4654717615425936	1337.353515624971	1.567084004554952	1.0806639307653099	11.686386662061993	595.6750940392594	88.35236568799016	19.676310628892942	34.02180565711145	0.4269403691446684	62.40383306250836	75.6805669334604	3.3749011758295335	7.5776083004474435	5.375182699218016	0.3538852132972412	0.9644283668682088	0.0
PU21282_1_12618709	62.85410326351591	0.0	0.0	0.0	0.0	0.0	0.0	100.0	95.0	84.82758620689656	0.0	0.0	13.98010445758128	0.490445206335745	1.9373606154775618	1237.353515624971	1.8645615181977828	1.0457351156970647	11.308663646687458	1795.6750940392594	81.57072464599307	19.676310628892942	22.97498014370992	0.5249532451296014	48.044583720063834	68.38950684605508	4.425577956984011	8.596446391263907	2.734591643888846	0.31007346756966303	0.9386903123878362	0.0
PU21278_1_12618709	73.544721870155	0.0	0.0	0.0	0.0	0.0	0.0	98.72881355932203	90.0	87.20538720538721	0.0	0.0	10.9519968825159	0.5341938570794708	2.1101768890107877	987.3535156249709	1.5309874663689576	1.037485360938423	11.219450135222894	1195.6750940392594	60.589027713241535	11.812154115403368	16.524550104839147	0.4344654619041559	39.06607304474375	49.98674383068272	3.2157077241394614	8.40541424923582	4.625775992062068	0.11802273142539849	1.0261173512867034	0.0
PU20946_1_12618709	85.08019510508828	0.3831417624521073	0.3831417624521073	0.3831417624521073	0.0	0.0	0.0	96.93486590038314	95.23809523809523	90.56047197640117	0.0	0.0	12.522291148422472	0.6060494370223114	2.3940213812908477	1612.353515624971	2.184274847825498	1.083232816029156	11.714166793913456	2145.6750940392594	104.33538823767341	21.809502881539913	16.653708831209716	0.5936781652209715	39.00239566406773	63.45450984366284	4.743964860364156	9.965510075798528	4.15242649904449	0.5249395874896143	1.0261173512867034	0.0
PU20898_1_12618709	77.76634158795501	0.37735849056603776	0.37735849056603776	0.0	0.0	0.0	0.0	98.11320754716981	94.73684210526315	91.11111111111111	0.0	0.0	12.242365192653821	0.5467290461469517	2.1596934941140242	1712.353515624971	2.452610153622867	1.0257625870586526	11.092679115657265	895.6750940392594	93.0963305483543	23.71982430182078	18.047971873605725	0.7039588397616933	41.26294267806675	54.5715152393568	5.0623517637443	12.89466958689586	2.8275294886777993	0.5584579477679319	1.0261173512867034	0.0
PU20546_1_12618709	63.61752964932002	0.0	0.0	0.0	0.0	0.0	0.0	99.63235294117646	94.73684210526315	90.87837837837837	0.0	0.0	19.905151421857195	0.3394485169964449	1.3408922736232847	1887.353515624971	2.1640024152291035	1.018165068255391	11.010518936271689	895.6750940392594	117.00718699220317	23.051211804722477	47.263599374713735	0.6257561808664848	82.81243356917564	98.31787576378868	4.393739266645997	9.9018326951225	7.573958180205377	0.29240360436866153	1.023886055062106	0.0
PU20498_1_12618709	57.0392699358516	0.0	0.0	0.0	0.0	0.0	0.0	99.28825622775801	100.0	81.66189111747852	0.0	0.0	10.411097228881841	0.42479396168733746	1.6780245385910522	2112.353515624971	2.220524127405963	1.0356604073125235	11.199714939936522	1795.6750940392594	52.024420012315645	26.107726077171865	19.753924518151088	0.6312533886774885	38.938718283391694	48.01274502972582	4.680287479688127	11.716638044389324	5.540784140105257	0.33855140726088684	0.9406577243760219	0.0
PU20190_1_12618709	66.52360535750874	0.0	0.0	0.0	0.0	0.0	0.0	99.40828402366864	82.35294117647058	77.19298245614034	0.0	0.0	23.19103537483537	0.4276362875180971	1.6892523170456726	687.6464843750291	3.955075017284012	1.2504392742986739	13.52235088158602	904.3249059607406	111.84931915744482	74.05679372622166	43.71000036327664	0.9312316315530584	86.98330200345553	104.20803347632136	5.1897065250963585	13.81799160669828	17.493591524609045	0.6567750353059658	0.9523405274565397	0.0
PU20118_1_12618709	58.97428804220351	0.0	0.0	0.0	0.0	0.0	0.0	99.62546816479401	90.0	94.35215946843853	0.0	0.0	12.424912389840214	0.44834951494327485	1.7710738753249025	1762.353515624971	2.2297875859173195	1.0863380167437042	11.747746684183156	1195.6750940392594	68.07111994267494	28.304595710494862	22.336331847507523	0.6043160307768135	47.72619681668369	56.768384872679796	3.9798362922518087	11.079864237629035	2.1922833457862216	0.16915146917631155	1.0156126599287194	0.0
PU13482_1_12618709	70.89201427521034	0.0	0.0	0.0	0.0	0.0	0.0	98.50187265917603	90.47619047619048	90.36144578313254	0.0	0.0	13.16652422596914	0.5000581517441265	1.97533375007516	1762.353515624971	2.4812704588827508	1.0337253464393552	11.178789036022565	1795.6750940392594	82.36669190444343	29.323433801311324	21.221977685677	0.7066991024757676	45.561165873698705	65.58770209630981	5.253383905772387	12.194218399459542	4.402494906488946	0.4339305376713262	1.005697105489953	0.0
PU13470_1_12618709	49.57337439539914	0.0	0.0	0.0	0.0	0.0	0.0	100.0	94.73684210526315	90.32258064516128	0.0	0.0	28.32920826285152	0.3077892300807419	1.2158315027313809	2362.353515624971	2.0881799271872983	0.9185886975067512	9.933692054347965	895.6750940392594	185.33301645758223	16.205893382049364	74.18502377802966	0.669287045622414	122.16505482696152	152.15710112537116	5.730964260842605	9.933671385460514	11.149977940129821	0.07941374486608233	0.8578218071551513	0.0
PU13464_1_12618709	76.93371236056679	0.0	0.0	0.0	0.0	0.0	0.0	90.11857707509881	86.95652173913044	86.62613981762918	0.0	0.0	10.031875925774603	0.62616498828071	2.4734819943485333	1412.353515624971	1.9644026146398383	0.9853810043489059	10.65598943245674	2920.6750940392594	57.532513440792144	14.868668387852757	12.91304290226879	0.5869375804390625	33.175915332211076	43.300618859699675	4.584771408674084	11.270896379657122	2.3685488459299298	0.34243174764583273	1.0261173512867034	0.0
PU12983_1_12618709	74.27538318666328	0.0	0.0	0.0	0.0	0.0	0.0	96.2655601659751	81.81818181818183	92.18241042345277	0.0	0.0	10.871135498993159	0.5331183980498372	2.1059286020652617	1112.353515624971	2.316281812408035	0.8683587883969317	9.39050177738381	1845.6750940392594	57.46883606011612	19.485278486864857	16.435633973326574	0.785340135267834	36.64633257905466	48.77687359783817	5.730964260842605	11.68479935405131	2.3086085963418976	0.3608485980182393	1.0261173512867034	0.0
PU12971_1_12618709	91.27098365554211	0.4608294930875576	0.4608294930875576	0.0	0.0	0.0	0.0	93.54838709677419	80.95238095238095	84.8993288590604	0.0	0.0	11.119173781229506	0.6322912469784261	2.497681990939095	512.3535156249709	2.033840826217488	0.8992751018125147	9.724833277172213	1195.6750940392594	84.9137871314846	19.039536822132654	14.173939361352762	0.6658708320969747	34.608656397421726	45.33829504133261	5.444416047800474	9.487929720728312	2.6538632437894076	0.04343777622217365	1.0261173512867034	0.0
PU13157_1_12618709	84.63145958263696	0.0	0.0	0.0	0.0	0.0	0.0	100.0	94.73684210526315	94.0	0.0	0.0	22.95163121944105	0.3586790131117307	1.4168567347059042	1937.353515624971	3.084912608885559	1.2151485656366294	13.140714319782052	895.6750940392594	129.45611491436682	46.00690753843091	51.57542475878975	0.7474447346160149	92.58691150294608	121.2417328071591	4.425577956984011	11.366412450671165	7.333825964432587	0.3987155531409974	0.8460806071300504	0.0
PU12599_1_12618709	81.18562263131798	0.0	0.0	0.0	0.0	0.0	0.0	98.57142857142857	85.0	87.89808917197452	0.0	0.0	14.923214273509021	0.45899174618691024	1.813112903142639	2087.353515624971	2.154703137251157	0.9276572872090207	10.031760512749516	895.6750940392594	84.37252939573834	20.886180861737493	26.205516340352908	0.6838572937432007	54.5715152393568	77.65456573441729	5.221545215434373	9.487929720728312	8.497806242183836	0.20713446817604814	1.0261173512867034	0.0
PU12779_1_12618709	64.49072969887953	0.0	0.0	0.0	0.0	0.0	0.0	99.31740614334471	90.0	88.92307692307693	0.0	0.0	17.968032253885216	0.4132194379491525	1.6323027614310592	2412.353515624971	2.2960054899418547	1.188799536412156	12.855773798570153	1195.6750940392594	90.10349365658095	28.49562785252295	35.04733487146462	0.5686301653562889	69.50386100788559	87.07881807446957	4.871319621716214	9.997348766136543	5.995586248938794	0.20640254426023177	1.018171352790291	0.0
PU12581_1_12618709	79.16313145916983	0.0	0.0	0.0	0.0	0.0	0.0	99.0228013029316	95.0	91.26760563380282	0.0	0.0	22.17045600148151	0.6122652527612574	2.418575146829043	2762.353515624971	1.8968923889544742	0.9938830443362641	10.74793117667524	1495.6750940392594	106.69145132268649	14.422926723120554	29.18570813105438	0.5619180880830726	70.52269909870205	99.20935909325308	4.425577956984011	9.710800553094414	11.27912035250539	0.47209702506755885	1.0230597906452055	0.0
PU12215_1_12618709	63.445058894043065	0.43859649122807015	0.0	0.0	0.0	0.0	0.0	99.12280701754386	95.23809523809523	81.55339805825243	0.0	0.0	11.229309492114181	0.4678654298084067	1.8481657998585397	787.3535156249709	4.31739465442896	1.5208884725876435	16.447010263352656	2070.6750940392594	75.64872824312238	97.29903767297222	19.344936891295976	0.835776163985575	40.62616887130646	50.49616287609095	5.444416047800474	15.441764813937018	6.058278667298372	0.30329537538456525	0.9368897555226421	0.0
PU12389_1_12618709	72.4327561071688	0.0	0.0	0.0	0.0	0.0	0.0	98.68995633187772	94.73684210526315	90.61371841155234	0.0	0.0	12.308842218578024	0.4640762509631417	1.833197754978126	812.3535156249709	2.0240847779080924	1.0443528244345568	11.293715437800893	1195.6750940392594	67.7527330392948	19.485278486864857	21.377803608616183	0.5706200835024146	45.65668194471275	51.54683965724543	4.361900576307982	10.729638643910876	4.702345657307924	0.2596683072337719	1.0261173512867034	0.0
PU11849_1_12618709	70.9656525872828	0.0	0.0	0.0	0.0	0.0	0.0	95.76923076923077	95.0	83.43023255813954	0.0	0.0	8.509331863667793	0.5544672083128471	2.190260844804208	1587.353515624971	2.1214757196961513	0.9500387640552485	10.273795603443968	1520.6750940392594	47.37597122296553	24.420275489257097	12.36957610932122	0.6574494092171718	28.845853446241108	39.352621257785884	5.253383905772387	8.278059487883763	2.651035284873805	0.2847370859612648	1.0261173512867034	0.0
PU12024_1_12618709	80.07549138575384	0.0	0.0	0.0	0.0	0.0	0.0	93.75	95.0	88.67313915857605	0.0	0.0	11.935803646155806	0.548344916737918	2.166076519174123	1087.353515624971	2.51184560501136	0.9013711681181552	9.747500306782138	1495.6750940392594	59.8567378354672	21.491115978159765	17.544179665923902	0.8204552129043267	40.0530724452222	55.43115987848319	6.558770209630981	12.608121373853729	6.047550040948933	0.25877779980286203	1.0261173512867034	0.0
PU12019_1_12618709	65.10770499915166	0.0	0.0	0.0	0.0	0.0	0.0	100.0	90.0	90.36144578313254	0.0	0.0	22.534676126997898	0.39159571448797137	1.546884554356176	2637.353515624971	2.7270648148828656	1.1028828491357339	11.926663832324984	1195.6750940392594	128.02337384915617	28.622982613875006	46.38190827198162	0.7280004986593507	88.73442997204633	106.21387096761627	4.775803550702171	15.791990407655177	6.943336105070833	0.4625759147959803	0.92795220567462	0.0
PU11457_1_12618709	78.81653605674593	0.35842293906810035	0.0	0.0	0.0	0.0	0.0	94.9820788530466	72.0	80.77994428969359	0.0	0.0	11.076192575876043	0.6134503186268161	2.4232564035831525	2062.353515624971	1.857981106497469	1.026033165281461	11.095605170320562	2720.6750940392594	70.45902171802602	19.421601106188827	14.552792062205361	0.5331451885282372	33.303270093563135	60.62086640357955	4.425577956984011	8.628285081601922	2.6773189692808166	0.6961205449055397	1.0261173512867034	0.0
PU11091_1_12618709	62.87705379746922	0.0	0.0	0.0	0.0	0.0	0.0	100.0	95.0	93.01587301587301	0.0	0.0	33.04684360835272	0.27755465353868225	1.0963986342650731	2587.353515624971	1.622254088257148	0.9489251084479267	10.261752442138198	1495.6750940392594	191.06398071842483	13.849830297036295	95.96584557955178	0.5033296784036932	153.65351957125782	183.16798551459723	3.661449388871664	7.704963061799502	7.36485803604677	0.18183429815266045	0.8147586502294422	0.0
PU11277_1_12618709	70.89853846720254	0.0	0.0	0.0	0.0	0.0	0.0	100.0	90.0	93.09309309309309	0.0	0.0	54.58985142820612	0.4127178020110372	1.6303211950965166	2937.353515624971	1.8848774203319762	0.8717949397912529	9.427660594922008	1195.6750940392594	302.27652606910937	18.339085634696335	106.60901547795778	0.6365527047440531	216.31206215647032	252.09875009639856	5.157867834758344	9.042188055996109	16.788902610461502	0.16889144357463998	0.892157362332665	0.0
PU11079_1_12618709	80.61007664325851	0.37735849056603776	0.0	0.0	0.0	0.0	0.0	98.86792452830188	81.81818181818183	81.08882521489971	0.0	0.0	15.87375919608764	0.5399104142856241	2.132758479460148	1712.353515624971	2.356953483608853	1.0179954561481854	11.008684737302941	1795.6750940392594	105.06767811544775	28.018047497452734	23.69699656157844	0.681664648379345	52.75670989008997	79.31017763199404	4.871319621716214	10.825154714924919	11.430425367896422	0.7128329003455462	1.0223927873981853	0.0
PU10707_1_12618709	82.4899775654691	0.0	0.0	0.0	0.0	0.0	0.0	98.77551020408163	100.0	92.36111111111111	0.0	0.0	17.376599965232298	0.4774283078257925	1.885941157843824	1212.353515624971	2.2060953201608915	0.9212657325059169	9.96264172613535	595.6750940392594	94.14700732950878	17.256570163203843	29.335389554417844	0.705025711910171	67.5617008972667	86.12365736432913	5.0623517637443	11.493767212023224	12.68635518032288	0.6123262409650283	1.0247302375979075	0.0
PU10881_1_12618709	82.59711582551431	0.0	0.0	0.0	0.0	0.0	0.0	90.38461538461539	90.47619047619048	87.75510204081633	2.127659574468085	1.2345679012345678	10.94346765325754	0.6742172516332697	2.6632984331701928	287.3535156249709	2.1461010196108474	1.1356275390745987	12.280767542887347	1920.6750940392594	60.206963429185365	23.71982430182078	13.08248724576482	0.5563906780163836	34.95888199113989	45.274617660656574	4.170868434279895	10.092864837150588	3.626851982304057	0.39784297934923984	1.0261173512867034	0.0
PU09921_1_12618709	54.831319479333445	0.0	0.0	0.0	0.0	0.0	0.0	100.0	85.0	88.4375	0.0	0.0	59.358093196692025	0.387584554263063	1.5310396368369137	2412.353515624971	2.1314210758515864	0.9038445655009043	9.774247825007594	895.6750940392594	290.8782749281002	15.250732671908931	123.43795045364925	0.6942903109161096	225.0677019994243	285.8796005450319	4.934997002392243	10.602283882558819	27.104643712095008	0.46605255339610824	0.8919610367143855	0.0
PU09606_1_12618709	67.20799414657624	0.0	0.0	0.0	0.0	0.0	0.0	99.2619926199262	95.0	91.58878504672897	0.0	0.0	11.741147078171313	0.47173336112148495	1.8634449333734067	1862.353515624971	2.0295255850705445	1.0482840819657857	11.336228372923609	1495.6750940392594	65.3329925736057	19.23056896416074	20.060842117735458	0.5700082471033875	43.300618859699675	59.44283486107302	4.234545814955925	11.525605902361239	1.9582804771450553	0.6914302251738812	1.0261173512867034	0.0
PU09600_1_12618709	99.50330039496589	0.35842293906810035	0.0	0.0	0.0	0.0	0.0	83.15412186379929	87.5	66.41975308641975	0.0	0.0	11.987048942097672	0.7045725946540954	2.7832083543563733	2062.353515624971	2.338673787759763	1.0000551177699497	10.814676475189652	4195.675094039259	74.62989015230592	24.6431463216232	13.712661459092597	0.6885116785595631	36.67817126939267	52.75670989008997	5.221545215434373	10.984348166614993	5.656923148975597	0.5965734401718875	1.0261173512867034	0.0
PU09753_1_12618709	80.88466123598093	0.0	0.0	0.0	0.0	0.0	0.0	85.43307086614173	95.0	85.80645161290322	0.0	0.0	11.024668873743732	0.5953062912609504	2.351583720130087	1437.353515624971	3.17817678320808	1.18176931660028	12.779748436103686	1495.6750940392594	48.93606704952824	59.8567378354672	14.92657970649907	0.7917916925043925	37.66517066987112	46.26161706113503	5.98567378354672	13.117540419261962	3.2073316994505388	0.29486164885261185	1.0261173512867034	0.0
PU09594_1_12618709	62.68971890715781	0.0	0.0	0.0	0.0	0.0	0.0	100.0	89.47368421052632	90.93959731543623	0.0	0.0	48.070528579499786	0.2914471032821042	1.1512767014532395	2212.353515624971	2.2668906793382693	0.9470225660503258	10.241178195634395	595.6750940392594	280.59437794892153	17.511279685907958	132.9396027814545	0.70475124044174	213.73312823909114	263.24229171470364	4.998674383068272	14.454765413458569	23.353206017772106	0.212440916565717	0.8545465182962678	0.0
PU09238_1_12618709	35.08677376079974	0.0	0.0	0.0	0.0	0.0	0.0	100.0	94.73684210526315	94.55128205128204	0.0	0.0	142.8515892668734	0.2049248913653228	0.8094959610848149	2537.353515624971	3.2065117298416217	0.7663951583272617	8.287858881161899	895.6750940392594	860.504283765517	24.229243347229012	561.8567273474852	1.2318155448289447	776.3864638924829	840.7642957559481	7.259221397067299	14.836829697514743	122.84459608086271	1.55478937817304	0.7528853848237419	0.0
PU09424_1_12618709	82.90064006526121	0.0	0.0	0.0	0.0	0.0	0.0	93.0795847750865	81.81818181818183	85.32934131736528	0.0	0.0	14.270246853553356	0.6263513928059384	2.474218331009712	2312.353515624971	2.4862273505602204	1.0375060537162044	11.219673908586083	2470.6750940392594	75.55321217210833	27.41311238103046	18.363212531526877	0.705530511575845	44.19210218916408	72.33750444796887	5.412577357462459	11.875831496079398	6.368318096421615	0.1445298682486384	1.0261173512867034	0.0
PU09418_1_12618709	81.76368659763816	0.0	0.0	0.0	0.0	0.0	0.0	92.88702928870293	100.0	89.77635782747603	0.0	0.0	10.090089850359009	0.6223693938630657	2.4584886066222875	1062.353515624971	2.1083882884216227	1.00964301190801	10.918360733526043	1795.6750940392594	61.54418842338197	19.73998800956897	13.067184666342431	0.6148205162449651	33.36694747423916	44.892553376600404	4.998674383068272	10.665961263234847	1.2873363294242397	0.4986013383401694	1.0261173512867034	0.0
PU09226_1_12618709	44.462932350910215	0.0	0.0	0.0	0.0	0.0	0.0	100.0	89.47368421052632	91.6955017301038	0.0	0.0	48.21583960736538	0.35055801910691214	1.3847771185934075	2012.353515624971	2.024578899818726	0.8792373873142648	9.508143821011018	595.6750940392594	248.91488106259712	15.155216600894887	110.85749222991154	0.6779445270249634	191.92362535755123	232.42243946750563	5.508093428476503	10.47492912120676	38.660391328418065	0.3443702023916275	0.922433888052487	0.0
PU09046_1_12618709	58.3700350288964	0.0	0.0	0.0	0.0	0.0	0.0	100.0	94.73684210526315	91.55844155844156	0.0	0.0	15.882977521878981	0.4242012243168283	1.6756831026424253	1962.353515624971	2.4907775375352905	1.2952478284892204	14.006914190428802	895.6750940392594	99.20935909325308	47.121261700261414	30.178331581150964	0.5661710612367261	58.64686760262265	88.79810735272235	4.20270712461791	9.9018326951225	5.475243986064274	0.6026861525297807	0.9396875467209005	0.0
PU08855_1_12618709	47.190219796859495	0.0	0.0	0.0	0.0	0.0	0.0	100.0	94.44444444444444	93.44827586206897	0.0	0.0	25.341359517224966	0.3502700582473602	1.383639613280096	1787.353515624971	2.4735953484698574	0.9973676222389781	10.785613682370006	295.6750940392594	128.85117979794455	32.82568973849292	58.312561354073516	0.7301952270942001	103.38022752753298	117.35741258592134	4.743964860364156	11.716638044389324	24.350099332522092	0.354205430010411	0.8924305446048597	0.0
PU09040_1_12618709	72.90517864107333	0.0	0.0	0.0	0.0	0.0	0.0	98.83268482490273	89.47368421052632	90.78498293515358	1.1627906976744187	0.8928571428571428	15.394704497657514	0.43797057094699854	1.7300748869182998	1512.353515624971	2.2023301694051356	1.2769964041756996	13.809541819991571	945.6750940392594	82.87611094985166	28.654821304213023	28.33098341882947	0.5077598460525887	58.64686760262265	70.6182151697161	3.183869033801447	10.602283882558819	2.610266115073722	0.7192298617489821	1.0081427137546437	0.0
PU08849_1_12618709	80.02941713072188	0.0	0.0	0.0	0.0	0.0	0.0	86.17511520737327	90.9090909090909	84.85804416403786	0.0	0.0	10.59213173191725	0.6750266311209189	2.6664956505598014	512.3535156249709	2.238904419971555	0.9836293287879174	10.637046672057865	2395.6750940392594	51.86522656062557	23.433276088778648	12.647296167956265	0.6701463923359428	35.022559371815916	47.59884205533163	4.712126170026141	11.748476734727339	2.2027175560381407	0.19837012684485356	1.0261173512867034	0.0
PU08843_1_12618709	78.01661383588315	0.0	0.0	0.0	0.0	0.0	0.0	100.0	90.0	88.88888888888889	0.0	0.0	41.32195558014624	0.3635800179264951	1.4362167235114431	2087.353515624971	2.3760108006076983	0.9168568161592219	9.914963350165428	1195.6750940392594	212.26854848354247	21.459277287821752	91.60434677719324	0.762978837627919	162.6320302465779	205.26403660917927	5.9219964028706915	11.302735069995137	21.347211908247	0.28288859346304845	0.9173838933236521	0.0
PU09028_1_12618709	79.02758434966772	0.0	0.0	0.0	0.0	0.0	0.0	88.34080717488789	89.47368421052632	87.07482993197279	0.0	0.0	8.654317223211391	0.5770027491465197	2.2792809202288127	662.3535156249709	2.276862776086401	1.0893555308192822	11.78037832408664	595.6750940392594	42.88671588530549	28.909530826917138	12.088993669508348	0.6153650322226589	30.405949272803817	33.20775402254909	4.521094027998054	12.194218399459542	1.3555267873443866	0.5518706325255841	1.0261173512867034	0.0
PU08837_1_12618709	57.413019758349094	0.0	0.0	0.0	0.0	0.0	0.0	100.0	89.47368421052632	90.44368600682594	0.0	0.0	72.68068121684009	0.2496822699573906	0.9862969195122293	2037.353515624971	2.3211885536667083	0.8573974790959606	9.271965297015775	595.6750940392594	440.16989392305004	19.38976241585081	234.62079796044867	0.7970651443240866	363.6933597311393	408.4267196560496	5.508093428476503	12.226057089797557	35.0396195814066	0.8854449571589196	0.7851789180619526	0.0
PU08664_1_12618709	65.61894532425194	0.0	0.0	0.0	0.0	0.0	0.0	98.84615384615384	85.0	84.17721518987342	0.0	0.0	11.429066836250149	0.4633385974662341	1.830283870176488	1587.353515624971	1.7811874525033657	0.8903244569544603	9.628040283801974	895.6750940392594	59.379157480396984	12.703637444867773	19.881425268570545	0.5890157712532678	42.82303850462946	53.39348369685027	4.871319621716214	8.819317223630009	6.064334077322985	0.31399535988524624	1.0261173512867034	0.0
PU08652_1_12618709	80.00156739694197	0.0	0.0	0.0	0.0	0.0	0.0	100.0	94.44444444444444	92.5	0.0	0.0	39.8255125802091	0.34145323806544603	1.348811338982529	1712.353515624971	3.0495663551778223	1.1979116036617445	12.95431242666519	295.6750940392594	203.64026340194056	45.274617660656574	94.0081185520343	0.7495125611443119	161.0719344200152	193.54739856478997	5.348899976786431	10.952509476276978	22.185444340531113	0.7851648456571065	0.8641610412333873	0.0
PU08646_1_12618709	46.04983688326594	0.0	0.0	0.0	0.0	0.0	0.0	100.0	94.73684210526315	92.33226837060703	0.0	0.0	74.28499082346447	0.27944415718042875	1.1038625668125455	2487.353515624971	2.7897284564657276	1.0169492083940397	10.99737052994284	895.6750940392594	409.60475119855613	34.44946294573165	214.2600800768138	0.807659432868277	338.03137531869965	398.4930482705891	5.317061286448417	12.194218399459542	50.69919220578264	0.6830679944356786	0.8253552608175657	0.0
PU07920_1_12618709	41.64360451675109	0.0	0.0	0.0	0.0	0.0	0.0	100.0	94.73684210526315	92.73927392739274	0.0	0.0	20.56006525416013	0.28256988583276726	1.1162098453820597	2062.353515624971	3.3033630548710327	1.2342169566504215	13.346921433822356	895.6750940392594	122.80182863372181	62.08544615912822	58.645384079416964	0.788007585865858	93.38287876139644	115.92467152071069	4.680287479688127	11.812154115403368	7.221804905865134	0.8245122911672025	0.789357246838441	0.0
PU07728_1_12618709	61.32928535011598	0.0	0.0	0.0	0.0	0.0	0.0	100.0	94.73684210526315	94.8220064724919	0.0	0.0	12.211837440366512	0.42943078742577623	1.6963409650754702	1387.353515624971	1.9620756222672515	1.002030584792367	10.83603933445134	1195.6750940392594	77.71824311509332	17.001860640499725	22.920445755119903	0.5765013971342982	48.458486694458024	57.436997369778105	4.6484487893501125	9.965510075798528	7.214763405614351	0.3659619579082122	0.9492394740215324	0.0
PU07914_1_12618709	62.036073776835494	0.0	0.0	0.0	0.0	0.0	0.0	100.0	85.0	86.85897435897436	0.0	0.0	12.704351205302974	0.4631932660435309	1.829709780816659	1987.353515624971	1.954463841730166	1.0683738590256906	11.553480837813787	1495.6750940392594	62.2764783011563	22.95569573370843	22.106779348935067	0.5386045115514114	47.50332598431759	59.156286648030886	3.7888041502237217	9.233220198024195	2.2339917005359426	0.2681615759633547	0.94644828912292	0.0
PU07908_1_12618709	60.08359738491397	0.0	0.0	0.0	0.0	0.0	0.0	100.0	85.0	90.57239057239057	0.0	0.0	16.563684583015498	0.43639596820602383	1.7238548784525647	1987.353515624971	2.0917656093548738	0.9785656899405296	10.582288074307957	1195.6750940392594	88.79810735272235	18.02069873131619	30.592251754310666	0.6293447790147528	61.607865804058	84.56356153776643	4.521094027998054	10.570445192220804	5.113387311491986	0.1998762226775352	0.9496101549187613	0.0
PU07716_1_12618709	54.73179729566808	0.0	0.0	0.0	0.0	0.0	0.0	99.609375	90.0	87.01298701298701	0.0	0.0	13.196125794081464	0.44364312004411266	1.7524826361798727	1487.353515624971	1.816610022527833	1.1074977484166413	11.976569724312109	1495.6750940392594	86.15549605466715	19.039536822132654	23.974409454640764	0.48293029893849004	49.19077657223235	62.021768778452184	3.1520303434634322	9.997348766136543	3.3422941309735563	0.44250833051068383	1.02535922985982	0.0
PU07902_1_12618709	69.05558913370993	0.3787878787878788	0.3787878787878788	0.0	0.0	0.0	0.0	92.04545454545455	90.0	87.57961783439491	0.0	0.0	15.057342364953044	0.5424243819915299	2.1426891749977655	1687.353515624971	4.255318716760728	1.6661876018254942	18.018286732931802	1195.6750940392594	114.23722093279592	94.59274899424099	22.37403662954084	0.7519237368161084	46.70735872586722	67.40250744557663	4.393739266645997	10.156542217826615	7.849402930691886	1.0073102891423542	1.0261173512867034	0.0
PU07710_1_12618709	72.40104331862435	0.0	0.0	0.0	0.0	0.0	0.0	97.6	90.47619047619048	85.66775244299674	0.0	0.0	12.654945096499256	0.5163156688519799	2.0395543254693584	1337.353515624971	2.3265016623131953	1.0035199717706818	10.85214568502205	1795.6750940392594	68.8989258914633	23.274082637088576	19.755143226169864	0.6825633210904986	42.377296839897255	64.72805745718341	5.221545215434373	12.608121373853729	2.4680011156155435	0.249916601577963	1.0261173512867034	0.0
PU07344_1_12618709	64.55028816886758	0.0	0.0	0.0	0.0	0.0	0.0	99.64912280701755	90.0	91.2621359223301	0.0	0.0	15.860282974859754	0.4019083194002325	1.58762148957727	2212.353515624971	2.1730481134814656	0.9084023798056138	9.82353639547093	1195.6750940392594	102.80713110144872	22.8920183530324	31.806739932973525	0.7042983625188285	62.180962230142256	75.6805669334604	4.966835692730257	10.888832095600948	4.447942541255217	0.5875519234216346	1.0022468527566177	0.0
PU07338_1_12618709	73.0366277992879	0.38910505836575876	0.38910505836575876	0.0	0.0	0.0	0.0	98.44357976653697	90.47619047619048	87.16417910447761	0.0	0.0	12.084643226996892	0.5754874827098241	2.27329530251151	1512.353515624971	2.3265744853232904	1.0983803520206534	11.8779734663993	2095.6750940392594	89.68959068218676	28.43195047184692	16.925175234588327	0.6236340297953943	40.62616887130646	54.539676549018786	5.12602914442033	9.32873626903824	2.732075787354066	0.4701969975772144	1.0261173512867034	0.0
PU07332_1_12618709	70.67564861817579	0.0	0.0	0.0	0.0	0.0	0.0	96.88581314878893	86.36363636363636	85.43956043956044	0.0	0.0	12.488261509508057	0.5186242629362624	2.0486737524680017	2312.353515624971	1.9106620507961312	1.186675548159543	12.832804818779985	2095.6750940392594	70.26798957599793	17.574957066583988	19.408160551790072	0.4740427228104377	43.07774802733358	60.62086640357955	2.99283689177336	11.270896379657122	4.172162481653798	0.25480813482355896	1.0261173512867034	0.0
PU07518_1_12618709	69.77883316956265	0.0	0.0	0.0	0.0	0.0	0.0	99.66442953020135	90.47619047619048	91.1854103343465	1.1363636363636365	0.9708737864077669	23.02734823147531	0.5507630060217252	2.1756284749943404	2537.353515624971	2.220247743708144	0.8697827793387217	9.40590092995592	1795.6750940392594	129.26508277233876	18.975859441456624	33.69879637420515	0.7515471501561966	83.608400827626	107.74212810384097	5.12602914442033	11.748476734727339	9.927078677240129	0.21294263860478505	0.9972126371659512	0.0
PU07152_1_12618709	76.39429400267713	0.0	0.0	0.0	0.0	0.0	0.0	96.76113360323886	85.71428571428571	88.41463414634147	0.0	0.0	10.390093234150624	0.5396871607451189	2.1318765815211873	1262.353515624971	3.007462431376164	1.224871916326988	13.24586341616939	1495.6750940392594	55.52667594949723	50.14593728237279	15.51717223842178	0.7228948543959021	35.945881391618336	51.03742061183719	4.616610099012098	13.595120774332178	2.8805208309639387	0.49933679346786025	1.0261173512867034	0.0
PU06960_1_12618709	73.92564889765231	0.0	0.0	0.0	0.0	0.0	0.0	83.92857142857143	94.73684210526315	91.58878504672897	0.0	0.0	11.196281442833644	0.510983472397782	2.01849103996692	2087.353515624971	5.999120448716245	2.4358943869406042	26.341957812522338	895.6750940392594	67.84824911030883	151.90239160266702	17.660466692063213	0.7250946935171543	37.8562028118992	53.0432581031321	4.552932718336069	9.201381507686182	2.0099831540993307	1.3163651625958395	1.0117727471214653	0.0
PU07146_1_12618709	71.44685398407442	0.0	0.0	0.0	0.0	0.0	0.0	99.60159362549801	88.88888888888889	92.33449477351915	0.0	0.0	23.162793165084445	0.5244933503252547	2.0718578688776255	1362.353515624971	1.8059934133284101	0.9778392333477487	10.57443211428676	4.32490596074058	125.50811731245304	20.344923125991247	35.59476786629713	0.5437688229306431	88.28868830731412	116.625122708147	4.584771408674084	9.392413649714268	4.544279906799228	0.28615514279104354	1.0049921635373913	0.0
PU07140_1_12618709	93.03900091405224	0.0	0.0	0.0	0.0	0.0	0.0	79.74137931034483	78.94736842105263	84.87972508591065	0.0	0.0	12.4172458135046	0.6800495149937085	2.68633708700479	887.3535156249709	2.68541536934139	1.1365639234901914	12.290893679268336	1220.6750940392594	61.35315628135388	36.5189778177026	14.717022901544544	0.6956378486750933	39.766524232180075	50.49616287609095	5.0623517637443	12.671798754529759	1.099303144579806	0.9586904458996338	1.0261173512867034	0.0
PU06948_1_12618709	53.94235944503456	0.0	0.0	0.0	0.0	0.0	0.0	100.0	78.26086956521739	80.99415204678363	0.0	0.0	21.242951020688455	0.4089240126453993	1.615334937701286	2562.353515624971	2.0945267750988616	0.9898328424426998	10.704131967651866	2095.6750940392594	115.19238164293635	18.116214802330234	41.870433408429186	0.623002309749005	82.14382107207733	100.83313230049183	4.6484487893501125	11.589283283037267	7.0263097917374475	0.35176617550870826	0.8816383408794285	0.0
PU06768_1_12618709	58.58242149080603	0.0	0.0	0.0	0.0	0.0	0.0	98.25174825174825	86.36363636363636	87.79761904761905	0.0	0.0	11.521108194678774	0.45262500800396754	1.7879629625471418	2237.353515624971	3.006564316979877	1.2468423454783708	13.483453404032376	2395.6750940392594	60.27064080986139	62.08544615912822	20.51591693144297	0.709944755258461	41.67684565246094	53.17061286448416	4.775803550702171	10.53860650188279	6.0599023112864465	0.5586880878372227	0.9661289522884038	0.0
PU06384_1_12618709	48.0803948738303	0.0	0.0	0.0	0.0	0.0	0.0	100.0	90.0	90.37267080745342	0.0	0.0	22.184948493905114	0.36677034711844725	1.448819187654329	2687.353515624971	2.202544195972256	1.0119403858741436	10.943204720367152	1495.6750940392594	123.15205422743996	22.50995406897623	48.75278511501669	0.6408188862704466	88.73442997204633	107.837644174855	4.48925533766004	11.143541618305065	6.857930992099272	0.08203647223109112	0.9673642734129293	0.0
PU06020_1_12618709	82.40225690733457	0.3952569169960474	0.3952569169960474	0.3952569169960474	0.0	0.0	0.0	87.35177865612648	95.23809523809523	84.97109826589595	0.0	0.0	10.529153649441852	0.6438390232189023	2.543298109917594	1412.353515624971	2.5826360673614817	1.1578858141326982	12.521470319536206	2095.6750940392594	94.97481327829716	37.60149328919509	13.181091955312153	0.656694045556428	30.85169093753602	45.65668194471275	4.425577956984011	11.621121973375281	2.0828249877340568	0.5113019787077916	1.0261173512867034	0.0
PU06014_1_12618709	53.255022854818016	0.0	0.0	0.0	0.0	0.0	0.0	100.0	89.47368421052632	89.78328173374614	0.0	0.0	25.36049872715041	0.3848768680399573	1.520343712847955	2587.353515624971	1.95475591752743	0.9858407159561653	10.660960790750957	1220.6750940392594	137.76601309258862	17.479440995569945	53.109376450067394	0.5837829213156053	97.23536029229619	123.62963458251018	4.361900576307982	10.092864837150588	15.984816278716405	0.2315961873892763	0.9428448567033478	0.0
PU05444_1_12618709	79.6111350639366	0.0	0.0	0.0	0.0	0.0	0.0	96.01593625498008	95.0	84.4311377245509	1.1363636363636365	0.6896551724137931	9.16649603875512	0.5696925116540088	2.250403961039853	1362.353515624971	2.0834348503043447	1.083071359041268	11.712420785060903	1495.6750940392594	47.789874197359715	27.253918929340387	12.968748452064787	0.5663546269006645	30.883529627874037	43.17326409834762	3.7888041502237217	10.665961263234847	2.57411275341483	0.4299992011761844	1.0261173512867034	0.0
PU05624_1_12618709	56.68844809615471	0.0	0.0	0.0	0.0	0.0	0.0	100.0	90.0	91.98813056379822	0.0	0.0	46.014797643478495	0.4403227056419062	1.7393663083887196	2962.353515624971	1.8219391991126834	0.9540203021151131	10.316852276247273	1495.6750940392594	237.1982430182078	16.142216001373335	84.22900260119879	0.5622660519119027	171.92892782527812	195.33036522371876	4.584771408674084	8.500930320249863	19.12467430707547	0.17198992148492948	0.9556258158126978	0.0
PU05618_1_12618709	79.69710330764488	0.0	0.0	0.0	0.0	0.0	0.0	86.1003861003861	77.27272727272727	89.15254237288136	0.0	0.0	11.230977921408522	0.6210704397912484	2.45335746775592	1562.353515624971	2.3648885035343086	0.9810806751835397	10.609485326999069	1795.6750940392594	64.2504771021132	28.622982613875006	14.57511320435014	0.7096946781796128	36.200590914322454	48.840550978514194	4.871319621716214	10.506767811544774	4.931970577431542	0.11790811696605351	1.0261173512867034	0.0
PU05426_1_12618709	83.60682575390133	0.36900369003690037	0.36900369003690037	0.0	0.0	0.0	0.0	96.6789667896679	87.5	85.71428571428571	0.0	0.0	10.51485302514673	0.6226410405203064	2.4595616674418563	1862.353515624971	1.9697101048071224	0.9598226947617654	10.37959981699832	3620.6750940392594	81.25233774261292	21.745825500863884	13.611333834356707	0.6041946817632512	34.5449790167457	46.45264920316311	4.616610099012098	9.32873626903824	4.761059754141228	0.09337358003194829	1.0261173512867034	0.0
PU05060_1_12618709	77.27705499624355	0.0	0.0	0.0	0.0	0.0	0.0	92.28070175438596	83.33333333333334	78.02197802197803	0.0	0.0	9.434010086213853	0.5919071635363559	2.338156458337056	2212.353515624971	1.9549354747968621	1.1327576101007477	12.249731900143791	3320.6750940392594	49.19077657223235	24.29292072790504	12.846297120522669	0.5081138568602138	31.04272307956411	44.28761826017813	3.7888041502237217	9.678961862756399	3.6357794447866425	0.28414132300851824	1.0261173512867034	0.0
PU05234_1_12618709	58.44508440258483	0.0	0.0	0.0	0.0	0.0	0.0	100.0	80.95238095238095	90.36144578313254	0.0	0.0	32.409438714640196	0.46290312306333353	1.8285636556727485	2862.353515624971	2.3356889603932687	1.033074250599576	11.171748033245382	1495.6750940392594	158.0154201475658	23.14672787573652	56.43085380501284	0.6656548045532421	122.1332161366235	133.21308037425254	4.457416647322026	12.162379709121527	8.404958887398042	0.3987507786927506	0.9202309821495316	0.0
PU04868_1_12618709	75.63204263042944	0.0	0.0	0.0	0.0	0.0	0.0	100.0	89.47368421052632	92.9054054054054	0.0	0.0	46.03939708920584	0.35685559271619016	1.4096538447313602	1962.353515624971	3.1116155790796283	1.519232611577642	16.429103649214248	595.6750940392594	301.512397500997	66.82941101949237	103.98539419806679	0.6030138161432566	183.48637241797738	222.13854248832695	4.234545814955925	8.882994604306036	51.72451400075095	0.9370455932239777	0.8581819150862035	0.0
PU04850_1_12618709	53.72060207351189	0.0	0.0	0.0	0.0	0.0	0.0	100.0	94.73684210526315	91.05960264900662	0.0	0.0	31.473167288564888	0.4121801198903766	1.6281972388405326	2187.353515624971	1.9282279902912776	1.0818533779670394	11.699249439765397	895.6750940392594	186.03346764501853	22.255244546272113	61.54441263951112	0.5247537818563431	122.92918339507386	155.5956796818767	4.1071910536038665	9.010349365658096	9.245407946186775	0.23000709054531124	0.9496953636805755	0.0
PU04478_1_12618709	73.97177682248294	0.0	0.0	0.0	0.0	0.0	0.0	97.90794979079497	90.0	88.77551020408163	0.0	0.0	13.543086167567429	0.48648958015518784	1.9217350689888533	1062.353515624971	1.845187177239076	0.998718076667325	10.800217605171408	1195.6750940392594	85.67791569959694	18.46644039604839	22.437750846536048	0.5439551803443278	48.99974443020427	62.945090798254604	4.011674982589823	9.296897578700225	5.402471694720362	0.3297092527270066	1.0261173512867034	0.0
PU04286_1_12618709	80.58366906866881	0.0	0.0	0.0	0.0	0.0	0.0	97.51773049645391	90.0	89.57055214723927	0.0	0.0	16.410524748513435	0.6032011022779962	2.382769866377365	2137.353515624971	2.1585981699234904	1.0525709404317134	11.382586805154142	1270.6750940392594	91.9819763865238	21.204567765117638	21.9278253903138	0.6037901566037568	54.253128335976655	79.02362941895191	4.1071910536038665	12.194218399459542	5.261133718816059	0.5022827872290214	1.0261173512867034	0.0
PU04280_1_12618709	80.47049518489554	0.0	0.0	0.0	0.0	0.0	0.0	95.1048951048951	86.36363636363636	90.47619047619048	0.0	0.0	11.861354643583974	0.6084574856453869	2.4035336744119427	2237.353515624971	1.9895154755097926	1.0646642230531957	11.51336453605162	2120.6750940392594	62.46751044318439	17.702311827936043	15.712282357718056	0.5501742514023348	38.62033138001155	52.91590334178005	3.9479976019137943	10.220219598502645	3.5543586980225768	0.3206121881887154	1.0261173512867034	0.0
PU04112_1_12618709	71.06668286173864	0.0	0.0	0.0	0.0	0.0	0.0	100.0	90.0	90.9967845659164	0.0	0.0	25.205927079137403	0.4039208279615381	1.5955713171515162	2287.353515624971	1.9311042280768638	0.9858354250737285	10.660903574722756	1195.6750940392594	132.7036613288443	22.414437997962185	50.29694995946216	0.5767224991505344	96.37571565316979	121.05070066513102	4.584771408674084	9.010349365658096	6.93077053984467	0.18334694091201453	0.9789727191131933	0.0
PU03932_1_12618709	98.33279693809408	0.33222591362126247	0.0	0.0	0.0	0.0	0.0	86.7109634551495	90.9090909090909	79.69151670951156	0.0	0.0	14.610065151448572	0.7220509062198767	2.852251321878845	2612.353515624971	2.1442944076226977	1.1993547589640012	12.969918824172723	2995.6750940392594	94.24252340052283	38.55665399933552	16.308708023273777	0.5263836001085372	43.68268314375585	60.78005985526962	4.075352363265852	9.774477933770441	2.895204958426731	0.47611466267226404	1.0261173512867034	0.0
PU03566_1_12618709	34.367091899956435	0.0	0.0	0.0	0.0	0.0	0.0	100.0	94.73684210526315	90.10238907849829	0.0	0.0	53.404427317894545	0.25169604006110535	0.9942517304414901	1837.353515624971	4.475097139198024	1.6560338076706376	17.908482786300027	895.6750940392594	321.0295146781999	103.412066217871	171.01574701795363	0.7956074992375028	253.84987806498935	286.61189042280625	4.807642241040185	12.162379709121527	8.547392490463354	0.9778503515307435	0.7936594938498421	0.0
PU03554_1_12618709	40.48191398885717	0.0	0.0	0.0	0.0	0.0	0.0	100.0	90.0	89.84615384615384	0.0	0.0	91.45389777730561	0.2930434565356231	1.1575826289693087	2812.353515624971	2.7284735580618396	0.8505543467644228	9.197963113608603	1195.6750940392594	548.6443119046653	19.32608503517478	251.5390485885793	0.9444593725546011	393.1441482938027	433.1017046680108	6.877157113011125	13.913507677712323	32.5726501539984	0.9097814273598163	0.887214272083147	0.0
PU03740_1_12618709	62.47389108027943	0.0	0.0	0.0	0.0	0.0	0.0	100.0	90.0	90.74074074074075	0.0	0.0	21.400978760981168	0.36640023242493625	1.4473571576025421	2612.353515624971	2.598315150083362	0.9871916704517282	10.675570121319453	1195.6750940392594	113.02735069995137	36.23242960466047	47.07747027899917	0.7749183465046744	87.07881807446957	102.45690550773057	5.1897065250963585	11.46192852168521	7.52546203498438	0.322412484917135	0.8535093757864632	0.0
PU03374_1_12618709	48.189329817999074	0.0	0.0	0.0	0.0	0.0	0.0	100.0	90.0	91.02167182662538	0.0	0.0	20.998845672458692	0.330108463949558	1.3039971206362606	2562.353515624971	2.130533620211022	0.8890669875768853	9.614441908818149	1195.6750940392594	124.80766612501672	23.81534037283482	51.27125928736321	0.7055365338097512	87.87478533291994	111.46725487338865	5.157867834758344	10.729638643910876	5.24519023105402	0.2594670281569224	0.8570193608124901	0.0
PU03182_1_12618709	72.45971230612527	0.0	0.0	0.0	0.0	0.0	0.0	99.62825278810409	86.95652173913044	78.03468208092485	0.0	0.0	13.283163229553491	0.4877530049419742	1.9267258597865158	1812.353515624971	1.991143407186792	1.0196573285168093	11.02665635875697	2745.6750940392594	82.93978833052769	25.216242747707458	21.950113900579183	0.5749285757840182	47.47148729397957	66.6702175678023	3.8206428405617365	10.47492912120676	3.6775009984571647	0.2160719453668377	1.0261173512867034	0.0
PU03368_1_12618709	66.30531208267772	0.0	0.0	0.0	0.0	0.0	0.0	99.23371647509579	76.19047619047619	83.61204013377926	0.0	0.0	12.646535242589568	0.4711677899790376	1.8612108096782958	1612.353515624971	2.3532346411260083	1.0422967101388516	11.271480452439636	1195.6750940392594	64.63254138616938	19.708149319230955	21.633719154424668	0.6647211016125465	47.05758431958539	56.609191420989724	4.6484487893501125	12.703637444867773	6.005173523563268	0.5749899708215269	0.9748607688977422	0.0
PU03176_1_12618709	85.61578306463434	0.0	0.0	0.0	0.0	0.0	0.0	90.9090909090909	90.0	86.62613981762918	0.0	0.0	11.825398532120092	0.6248975006234649	2.468475154367169	1687.353515624971	2.4330670812271387	1.251467799009841	13.533473430533936	1495.6750940392594	62.308316991494316	29.801014156381544	15.252541688405419	0.5724004984265989	38.39746054764545	54.60335392969481	3.9161589115757796	10.952509476276978	6.9889401930542006	0.12029169556442951	1.0261173512867034	0.0
PU03362_1_12618709	58.54878577952428	0.3472222222222222	0.3472222222222222	0.0	0.0	0.0	0.0	99.65277777777777	81.81818181818183	86.76923076923076	0.0	0.0	14.06740118255521	0.4303594709496167	1.700009458232481	2287.353515624971	2.523186303723103	1.0927431699925076	11.817012526564207	1795.6750940392594	117.35741258592134	27.731499284410603	26.346184601682612	0.6798245090184106	49.7320343079786	65.96976638036598	4.393739266645997	12.799153515881816	5.214921584120194	0.3618997801754309	0.9787957453699563	0.0
PU03170_1_12618709	60.0288068753103	0.0	0.0	0.0	0.0	0.0	0.0	100.0	100.0	85.18518518518519	0.0	0.0	14.650688661423725	0.39277253710339916	1.551533248557037	1437.353515624971	2.08078830720417	0.9177780835524694	9.924926009850955	1195.6750940392594	85.10481927351267	16.23773207238738	30.064372772130245	0.6675069870171232	55.590353330173265	78.7689198962478	4.6484487893501125	11.04802554729102	5.890536744560501	0.25966220786780697	0.8905924180978935	0.0
PU02994_1_12618709	63.30956590790644	0.0	0.0	0.0	0.0	0.0	0.0	100.0	94.73684210526315	91.83673469387756	0.0	0.0	20.808401740924314	0.4112683652904394	1.6245956184554622	1937.353515624971	1.8708534550582734	1.065551530429279	11.522959949380228	895.6750940392594	134.9005309621673	22.541792759314244	40.78013334100673	0.5169290189766615	81.69807940734513	109.74796559513588	3.4385785565055627	9.869994004784486	11.31499125401773	0.29747274864019113	0.9300847712787689	0.0
PU02800_1_12618709	65.20142157301314	0.0	0.0	0.0	0.0	0.0	0.0	99.24528301886792	85.0	86.64596273291926	0.0	0.0	13.776528745951174	0.42447821863087964	1.6767772878191216	1712.353515624971	3.156653008773896	1.1884226645636105	12.851698276089238	895.6750940392594	72.30566575763086	48.93606704952824	26.15890827371524	0.7820265889520784	54.28496702631467	64.40967055380327	5.348899976786431	11.334573760333152	2.7235958642483133	0.6902042526148883	1.0261173512867034	0.0
PU02614_1_12618709	70.86768075332459	0.0	0.0	0.0	0.0	0.0	0.0	95.66929133858268	77.27272727272727	84.21052631578947	0.0	0.0	10.242860382899734	0.5652712334332973	2.2329389921009755	1437.353515624971	2.065000134996022	1.0414938118061874	11.262797845295347	1495.6750940392594	50.11409859203477	20.2494070549772	14.604933724580397	0.5837528183422022	35.659333178576205	47.85355157803575	4.075352363265852	11.39825114100918	1.4136278702271705	0.28000359336153846	1.0261173512867034	0.0
PU02422_1_12618709	37.41720408078462	0.0	0.0	0.0	0.0	0.0	0.0	100.0	90.0	90.80118694362018	0.0	0.0	27.642493890500752	0.2876547659066143	1.1362961797212194	2837.353515624971	2.3454236154059322	1.1807787103282439	12.769035940206205	1195.6750940392594	189.69491703389022	33.90820520998541	77.45346845802433	0.5848148329447799	124.5529566023126	149.32345768528785	3.9798362922518087	11.68479935405131	9.99383081863499	0.24318172103000704	0.8945886427334596	0.0
PU02596_1_12618709	51.50356588757392	0.0	0.0	0.0	0.0	0.0	0.0	100.0	95.0	82.15384615384616	0.0	0.0	17.5504150172326	0.37301705939108404	1.473495000929466	2187.353515624971	1.7516082442971075	1.081285173787567	11.693104834069516	1795.6750940392594	100.10084242271749	12.767314825543803	37.92223446193121	0.4769384459908217	70.07695743396985	95.80261922708554	3.5977720081956353	9.806316624108456	5.198562166635556	0.22975416151837422	0.9488523165709002	0.0
PU02404_1_12618709	72.87441799009662	0.5649717514124294	0.5649717514124294	0.0	0.0	0.0	0.0	99.43502824858757	88.88888888888889	84.14634146341463	0.0	0.0	12.309021616891155	0.5726594431378192	2.2621239577516157	487.6464843750291	2.5037853129069183	1.1595430171932921	12.539391446717659	45.67509403925942	95.07032934931121	28.877692136579125	17.324564654434166	0.6357345616750726	44.892553376600404	63.645541985690926	4.903158312054228	10.984348166614993	7.288393793140556	0.17826934271689096	0.9719174781505945	0.0
PU02230_1_12618709	71.14211074866672	0.0	0.0	0.0	0.0	0.0	0.0	98.56459330143541	100.0	88.715953307393	0.0	0.0	12.098864085553322	0.5200113927348102	2.0541532038023105	312.3535156249709	2.12542809019204	1.1517528721872368	12.455148192082685	595.6750940392594	71.22315028613836	18.179892183006263	18.752836270859234	0.5433162717594795	42.60016767226336	52.34280691569579	3.852481530899751	13.881668987374308	8.723146460931526	0.21200857241055687	1.0261173512867034	0.0
PU02032_1_12618709	39.40355171739622	0.0	0.0	0.0	0.0	0.0	0.0	100.0	89.47368421052632	91.91919191919192	0.0	0.0	54.41679366982563	0.31354066324476143	1.2385508604712034	2087.353515624971	2.181007258355019	1.0366353564589896	11.210258118418828	595.6750940392594	340.76950268776886	26.266919528861937	139.88601503066707	0.6194363590043876	240.63682157471337	277.283154153768	4.775803550702171	11.079864237629035	11.731744571187392	0.6938638721939704	0.885384521626287	0.0
PU02020_1_12618709	81.64490965037669	0.0	0.0	0.0	0.0	0.0	0.0	94.94163424124514	75.0	79.42028985507247	0.0	0.0	10.407927514582358	0.5858409017706975	2.314193462112115	1512.353515624971	2.0080144540899	1.2013473723041987	12.991467105093916	2695.6750940392594	52.024420012315645	26.36243559987598	14.319234179101413	0.4921118598911569	35.37278496553407	49.0634218108803	3.2475464144774757	9.678961862756399	2.5195623405393355	0.3886367775697403	1.0261173512867034	0.0
PU01846_1_12618709	55.13238474949159	0.0	0.0	0.0	0.0	0.0	0.0	100.0	94.44444444444444	91.46757679180887	0.0	0.0	62.19319953175409	0.21740520403627242	0.8587957930032274	2137.353515624971	1.9369663295764923	0.9069784570481031	9.8081379802491	595.6750940392594	398.7159191029552	13.722475535684236	230.57285994581295	0.6287683889310471	319.6922896840033	365.79471329344824	5.285222596110402	10.379413050192717	22.533256298861357	0.6119733490770454	0.7305562768969447	0.0
PU01654_1_12618709	71.51337964275393	0.0	0.0	0.0	0.0	0.0	0.0	98.49056603773585	86.36363636363636	83.57771260997067	0.0	0.0	11.394530269173975	0.5367620974094387	2.120321972706345	1712.353515624971	2.3320063121971852	1.0273356565272138	11.109690415407847	2095.6750940392594	71.70073064120858	22.382599307624172	17.109992041647686	0.6683176944099891	38.49297661865949	59.31548009972096	4.6484487893501125	12.799153515881816	3.304467702092865	0.22835678397941386	1.0261173512867034	0.0
PU01840_1_12618709	32.60579644003729	0.0	0.0	0.0	0.0	0.0	0.0	100.0	90.0	90.96573208722741	0.0	0.0	57.519064668502466	0.25781374419913883	1.018417934741296	2637.353515624971	3.4658909941952887	1.1271910400033238	12.189534563406644	1195.6750940392594	368.3099698301514	52.05625870265366	179.82123311466265	0.9052800952775446	265.6620321803927	300.2388498874764	5.253383905772387	16.01486124002128	6.816622782535172	0.6289056246652629	0.8798116017776166	0.0
PU01834_1_12618709	38.624516915436075	0.0	0.0	0.0	0.0	0.0	0.0	100.0	94.73684210526315	90.93851132686083	0.0	0.0	37.38825689465553	0.30205983430190597	1.1931991972485103	2312.353515624971	2.171498376239329	1.0140401662514806	10.965911914247114	895.6750940392594	212.68245145793665	19.73998800956897	99.76482856274886	0.6304780205352581	169.12712307553286	195.90346164980303	5.285222596110402	10.634122572896834	8.585495760572307	0.5163723226084879	0.8987531644659443	0.0
PU01444_1_12618709	80.51164346326068	0.0	0.0	0.0	0.0	0.0	0.0	95.09433962264151	90.0	89.171974522293	0.0	0.0	11.869832308102547	0.6222122531654765	2.457867868169418	1712.353515624971	1.584733347536121	1.1294765822925659	12.21425060154226	1795.6750940392594	72.65589135134901	15.473603504275031	15.375924805238023	0.41308988956028714	38.11091233460332	56.86390094369384	3.183869033801447	7.927833894165603	3.788930137127262	0.23567950089288872	1.0261173512867034	0.0
PU01078_1_12618709	81.27101612573614	0.0	0.0	0.0	0.0	0.0	0.0	100.0	88.88888888888889	87.5	0.0	0.0	25.609522612002248	0.33492434519090586	1.3230208536145323	1287.353515624971	2.280917527656135	0.8099596845956581	8.758969172000876	295.6750940392594	143.019396998361	18.402763015372365	61.6296907127574	0.8291092869893476	114.68296259752812	128.34176075253632	5.571770809152532	11.525605902361239	6.64727097599426	0.7639320329868042	0.8227872383562455	0.0
PU00888_1_12618709	32.3248733805033	0.0	0.0	0.0	0.0	0.0	0.0	100.0	85.0	91.58576051779936	0.0	0.0	35.808681421706126	0.24767743833760145	0.9783774174543691	2287.353515624971	2.4089073178000104	0.9660152028062956	10.446566097037906	895.6750940392594	223.15738057914342	19.29424634483677	116.52982773914921	0.7341786136418417	176.036118878882	203.03532828551826	4.903158312054228	13.053863038585932	8.605976878172768	0.37401312098219297	0.8043882519631067	0.0
PU00876_1_12618709	80.26759519238169	0.0	0.0	0.0	0.0	0.0	0.0	97.52475247524752	88.88888888888889	87.18861209964413	0.0	0.0	11.68433569483358	0.5526848877700552	2.1832203077999623	137.3535156249709	2.6583447471025465	0.8371968690347178	9.053514275135143	295.6750940392594	71.7325693315466	20.535955268019332	17.03968878743598	0.9348658724395943	39.98939506454617	49.79571168865463	6.62244759030701	14.295571961768497	1.0191381228207568	0.6523071007898361	1.0261173512867034	0.0
PU00504_1_12618709	29.611732655244385	0.0	0.0	0.0	0.0	0.0	0.0	100.0	89.47368421052632	89.73509933774835	0.0	0.0	60.00888629188126	0.23944417390651446	0.9458543097971995	2262.353515624971	2.153102668474227	0.9565461399126325	10.344166889335689	595.6750940392594	354.55565560412913	18.116214802330234	201.99774197634952	0.6627113605270342	291.1011457604663	320.29722480042557	4.6484487893501125	12.89466958689586	40.86391520502121	0.18115116916456475	0.8148433098907943	0.0
PU00498_1_12618709	57.411992993773495	0.0	0.0	0.0	0.0	0.0	0.0	100.0	84.21052631578947	89.93288590604027	0.0	0.0	18.66591246780474	0.3481531383576473	1.3752773392330269	1662.353515624971	2.126449692325535	0.9430777252575412	10.198518370028754	595.6750940392594	110.63944892460029	18.084376111992217	43.21297166652586	0.6638549916454969	75.42585741075628	96.18468351114171	5.476254738138489	11.875831496079398	8.034797975148157	0.32628776064998455	0.8822357638972914	0.0
PU00492_1_12618709	89.52750013137207	0.0	0.0	0.0	0.0	0.0	0.0	92.13973799126637	90.0	83.1715210355987	1.1627906976744187	0.7246376811594203	10.636964314394369	0.6168889122333612	2.436839563821838	812.3535156249709	2.4382206883351554	1.0627302484378351	11.492450379016962	1495.6750940392594	66.38366935476017	27.2857576196784	13.897796882916717	0.6754847827177112	33.04856057085902	45.179101589642535	4.775803550702171	12.448927922163657	4.470489148888233	0.2981331301663171	1.0261173512867034	0.0
PU00486_1_12618709	56.16696056447039	0.0	0.0	0.0	0.0	0.0	0.0	100.0	88.88888888888889	90.9090909090909	0.0	0.0	22.42269842637722	0.36153011506385085	1.4281191806660087	1487.353515624971	1.6118287842800125	1.0414992678716195	11.262856847625747	4.32490596074058	151.67952077030094	14.295571961768497	49.98947996813364	0.45564387645935306	86.98330200345553	126.04937504819928	3.6932880792096783	7.927833894165603	6.624673600436572	0.19240788790688998	0.9855793818531545	0.0
PU00120_1_12618709	64.16625786008024	0.0	0.0	0.0	0.0	0.0	0.0	98.34024896265561	85.0	85.46712802768167	0.0	0.0	10.02332900348802	0.46478861540914523	1.8360117427666192	1112.353515624971	2.3351894453999784	0.9672612819037467	10.460041296616385	895.6750940392594	46.22977837079701	38.843202212377655	17.381679041834957	0.7107942648060119	37.092074243786854	44.60600516355827	4.934997002392243	9.32873626903824	1.885974186492968	0.4497672462691929	0.9751215930629182	0.0
PU00300_1_12618709	34.72166087140423	0.0	0.0	0.0	0.0	0.0	0.0	100.0	89.47368421052632	89.1156462585034	0.0	0.0	36.62391689388982	0.26609579427362057	1.0511337558410538	1937.353515624971	2.094027287369231	0.9413474622188864	10.179807166368544	595.6750940392594	243.72517453750075	18.59379515740045	110.93331771242813	0.6549346689214847	168.7768974818147	209.97616277920542	5.285222596110402	9.742639243432428	12.512605302839644	0.3968857433514561	0.8203632138519225	0.0
PU31194_2_12618709	43.82242657862707	0.0	0.0	0.0	0.0	0.0	0.0	100.0	100.0	95.59164733178655	0.0	0.0	23.604914034351285	0.3190997650542129	1.260510469340718	5362.353515624971	1.988997173656051	0.968356555309212	10.471885671312853	2995.6750940392594	165.6885445190273	15.919345169007235	59.622634375122935	0.6047341145893329	98.25419838311265	125.28524648008694	4.425577956984011	11.11170292796705	4.618136194496848	0.38587829383624833	0.9220456170080812	0.0
PU30900_2_12618709	78.92570062143028	0.0	0.0	0.0	0.0	0.0	0.0	99.33920704845815	88.88888888888889	87.10280373831776	0.0	0.0	17.306817046208565	0.558000990741606	2.2042200206972584	6437.353515624971	1.7427700556644392	1.008916814362418	10.910507574861985	4745.675094039259	98.7954561188589	13.690636845346221	24.99870174015565	0.5085695211880757	58.71054498329868	79.78775798706425	3.6296106985336496	9.201381507686182	4.725301459901749	0.18661010170336267	1.0261173512867034	0.0
PU30896_2_12618709	84.11708433080805	0.0	0.0	0.0	0.0	0.0	0.0	92.45283018867924	100.0	78.6618444846293	0.0	0.0	10.353451796933212	0.629086017790542	2.4850206687119285	5687.353515624971	1.7697898298594041	1.0554335682881997	11.413543493027305	5920.675094039259	59.8567378354672	17.479440995569945	13.265094727078463	0.4936923435801033	32.762012357816886	47.789874197359715	3.502255937181592	9.742639243432428	3.0879076664190395	0.29698592424530723	1.0261173512867034	0.0
PU30872_2_12618709	72.74985940130053	0.0	0.0	0.0	0.0	0.0	0.0	100.0	95.65217391304348	92.35807860262008	0.0	0.0	24.530936330270887	0.3294675641727768	1.301465433161362	5887.353515624971	2.3116787788385293	0.8400162152858234	9.084002912246701	3070.6750940392594	153.1759392161876	15.82382909799319	60.011804049520805	0.8102245839350578	103.31655014685695	134.32743453608305	6.367738067602894	11.716638044389324	5.507768998265246	0.6051035751013123	0.8693138551023655	0.0
PU30848_2_12618709	77.39336966337012	0.0	0.0	0.0	0.0	0.0	0.0	89.19597989949749	96.15384615384616	88.02946593001842	0.0	0.0	10.611112926476487	0.6018871270797016	2.3775793909358587	5037.353515624971	2.1306760690889006	0.9425587620477824	10.192906260139669	5220.675094039259	63.55002591467688	16.365086833739436	14.209575499172114	0.6655406597785181	35.213591513844	45.91139146741686	4.871319621716214	11.97134756709344	2.8331357465323	0.2821248141796717	1.0261173512867034	0.0
PU30540_2_12618709	71.7761036428665	0.0	0.0	0.0	0.0	0.0	0.0	100.0	100.0	94.78957915831663	0.0	0.0	20.39633508401379	0.331455290216912	1.3093173646361091	6887.353515624971	7.8494008300036135	2.329197550795286	25.188129645119893	4195.675094039259	114.58744652651407	203.2900378082224	49.597799151680626	0.9921921392597677	86.15549605466715	104.33538823767341	5.539932118814518	11.939508876755426	11.992058171488063	1.63213076734437	0.8628833378595091	0.0
PU30520_2_12618709	71.64679541453661	0.0	0.0	0.0	0.0	0.0	0.0	18.820861678004537	92.0	91.22448979591836	0.0	0.0	14.077878911003117	0.4522994183992108	1.7866768158605884	6112.353515624971	34.26891764056037	4.249592390563131	45.955433894334725	4120.675094039259	85.39136748655481	952.1678732486607	25.08686648220696	2.3742077149906495	49.85938906933066	68.58053898808316	7.004511874363184	14.200055890754454	3.5252381775265884	6.556647630275116	0.9782866808698432	0.0
PU30496_2_12618709	38.102940620460025	0.0	0.0	0.0	0.0	0.0	0.0	100.0	100.0	95.0920245398773	0.0	0.0	27.658842363197348	0.29539316049455705	1.166864448526852	6812.353515624971	2.566295823878359	0.829930042679107	8.974930230475126	4195.675094039259	200.4882330584771	23.433276088778648	75.46903311876262	0.9103970276532977	124.20273100859444	140.63149522300992	6.240383306250836	13.372249941966077	9.682212526245465	0.5212805182792567	0.93516993390145	0.0
PU30164_2_12618709	61.9903717706635	0.22727272727272727	0.22727272727272727	0.22727272727272727	0.22727272727272727	0.22727272727272727	0.0	100.0	96.0	89.02195608782435	0.0	0.0	18.632382445336784	0.39102575479788776	1.5446330949847455	6087.353515624971	2.7140994622542998	1.2667861784246075	13.699127617539471	4495.675094039259	209.97616277920542	49.22261526257037	38.405926744848955	0.6307947099831975	72.05095623492674	91.59991210246763	4.20270712461791	11.68479935405131	3.538268238612635	0.8099156370746349	0.9465525020104278	0.0
PU30160_2_12618709	32.53024434931097	0.0	0.0	0.0	0.0	0.0	0.0	100.0	100.0	95.31914893617022	0.0	0.0	73.8404875255558	0.20744804324345215	0.8194629360137322	6437.353515624971	2.5135618203598034	0.9067999790680356	9.806207905018166	3595.6750940392594	481.6875461238209	29.19607903995927	286.8933191988557	0.816100547928812	395.02263102374553	440.5519582071062	6.049351164222749	12.066863638107485	32.866067482828896	1.1791240465867612	0.7593941108579324	0.0
PU30153_2_12618709	74.9644828907502	0.26595744680851063	0.26595744680851063	0.0	0.0	0.0	0.0	98.67021276595744	100.0	92.01680672268907	0.0	0.0	9.850324065020466	0.5523003894313343	2.1817014593566877	4487.353515624971	2.0726408763396855	0.9629972310577571	10.413929507822216	4495.675094039259	74.88459967501004	19.708149319230955	14.375084010245619	0.6336721503071726	33.97188259066144	43.90555397612195	4.48925533766004	11.143541618305065	3.9555405137358184	0.15569781546717962	1.0261173512867034	0.0
PU30109_2_12618709	69.18966742381888	0.0	0.0	0.0	0.0	0.0	0.0	100.0	95.65217391304348	95.76271186440678	0.0	0.0	79.92353389829654	0.1889288797044665	0.7463083866195689	6537.353515624971	3.4875061264057434	0.8854839555413839	9.575694712213028	3295.6750940392594	542.9770250244987	34.9907206814779	340.9663742402519	1.1595777742260438	457.9677218220001	507.76343351065475	7.609446990785458	17.001860640499725	25.891784485563875	1.016747671753866	0.7526390330234652	0.0
PU30105_2_12618709	71.97427470984103	0.0	0.0	0.0	0.0	0.0	0.0	97.59615384615384	95.83333333333334	92.73858921161826	0.0	0.0	12.292743561971534	0.5243256331317779	2.0711953510652727	5487.353515624971	2.230416476439274	1.0300117523243897	11.13862993058938	3895.6750940392594	79.91511274841632	23.496953469454677	18.896568856864835	0.6375428572515458	41.42213612975682	56.67286880166576	4.043513672927838	11.68479935405131	1.9590510281940867	0.4666553142679572	1.0261173512867034	0.0
PU29839_2_12618709	79.98338469063422	0.0	0.0	0.0	0.0	0.0	0.0	100.0	95.65217391304348	94.68085106382979	0.0	0.0	39.83717758221968	0.24578518293043575	0.9709026148609115	6487.353515624971	2.3114051706849454	1.0744955222297334	11.61968099605049	3595.6750940392594	252.48081438045475	27.2857576196784	130.6375677196509	0.6333402225081505	197.3680414053517	239.10856443848866	4.20270712461791	11.143541618305065	10.143691928106245	0.422761243408315	0.7948764040458597	0.0
PU29835_2_12618709	53.41501291624394	0.0	0.0	0.0	0.0	0.0	0.0	100.0	95.83333333333334	93.00411522633745	0.0	0.0	14.982142122837054	0.3767488660981949	1.4882364139263387	6337.353515624971	1.813684152590202	1.0647550971429487	11.514347255766957	3820.6750940392594	99.81429420967537	21.745825500863884	32.05215106856952	0.5015076132636342	57.309642608426046	81.98462762038726	3.8206428405617365	7.991511274841632	3.8952708667743625	0.30231148619967657	0.9431987774453536	0.0
PU29815_2_12618709	81.37406246471741	0.0	0.0	0.0	0.0	0.0	0.0	98.42105263157895	96.15384615384616	81.33874239350912	0.0	0.0	11.25602589679658	0.5342812759951374	2.1105222119175515	4587.353515624971	2.091782598053237	1.0100256473118006	10.922498583556926	5195.675094039259	73.10163301608122	24.674985011961212	16.980495203562356	0.6097471003029067	39.54365339981397	54.88990214273694	4.234545814955925	9.678961862756399	1.7726780104646993	0.3526747237441604	1.0261173512867034	0.0
PU29459_2_12618709	48.56862945296684	0.0	0.0	0.0	0.0	0.0	0.0	100.0	100.0	89.86784140969164	0.0	0.0	16.32653582228217	0.3506795687499773	1.3852572649752206	5512.353515624971	2.5049529633305214	0.9329471119084256	10.08896510249463	3620.6750940392594	97.39455374398626	21.30008383613168	37.524836106702594	0.7905114241207144	67.68905565861876	84.11781987303422	6.081189854560764	13.404088632304092	5.236381577364472	0.5820946446299435	0.8960461377433183	0.0
PU29455_2_12618709	60.52429814251976	0.0	0.0	0.0	0.0	0.0	0.0	99.74747474747475	100.0	91.74107142857143	0.0	0.0	13.895999348809701	0.40218162176142347	1.5887010907719563	4987.353515624971	2.470025859437568	0.9904272457886044	10.710559893240672	3895.6750940392594	83.03530440154174	27.158402858326344	27.848562751916035	0.7342509565270365	55.52667594949723	69.66305445957566	5.348899976786431	11.493767212023224	0.9091221184684183	0.3542874801156403	1.0261173512867034	0.0
PU29435_2_12618709	46.945998242793316	0.0	0.0	0.0	0.0	0.0	0.0	100.0	95.65217391304348	90.9502262443439	0.0	0.0	18.260042530197445	0.2761892786071622	1.091005119182215	5487.353515624971	2.838903827062713	1.0066074164839256	10.885533560465579	3295.6750940392594	114.77847866854216	37.53781590851906	53.28809457041895	0.8303403718998597	87.04697938413156	101.15151920387197	5.826480331856648	12.448927922163657	5.496260595624094	1.0288077817303867	0.7992727554927516	0.0
PU29431_2_12618709	84.15644154755428	0.0	0.0	0.0	0.0	0.0	0.0	100.0	100.0	94.03669724770643	0.0	0.0	27.78854460206803	0.2960505031857563	1.1694610889350971	5562.353515624971	9.801754118087208	1.8083011679248107	19.555114266524942	2995.6750940392594	168.26747843640646	185.0146295542021	75.65457926736111	1.5958741528263862	127.00453575833971	144.9615571089799	7.227382706729284	20.217568364639188	7.890936413976352	3.631932269704129	0.8004337438800959	0.0
PU29407_2_12618709	64.18576288117505	0.0	0.0	0.0	0.0	0.0	0.0	99.52038369304556	91.66666666666666	92.19088937093277	0.0	0.0	17.62086291523403	0.40796346547639806	1.611540576515793	5512.353515624971	4.643715873859052	1.0490933730819223	11.344980112142522	4120.675094039259	104.68561383139158	63.45450984366284	34.81297374836787	1.3032180776348568	66.73389494847832	91.7591055541577	7.641285681123473	22.605470139990274	8.284254569890509	1.159362411458125	0.9474853694098048	0.0
PU29103_2_12618709	52.027250994786435	0.0	0.0	0.0	0.0	0.0	0.0	100.0	100.0	92.96703296703296	0.0	0.0	19.8469263057396	0.3289526936292076	1.299431587381457	5737.353515624971	2.598038645655095	1.3428362663873	14.521539385263088	3595.6750940392594	123.02469946608791	51.41948489589337	48.628965691314846	0.5696238238292562	86.63307640973737	100.51474539711168	3.8206428405617365	10.443090430868747	2.666166845805265	0.37020281118514875	0.8944045403925515	0.0
PU28695_2_12618709	31.632638698453995	0.0	0.0	0.0	0.0	0.0	0.0	100.0	95.65217391304348	95.56541019955654	0.0	0.0	53.75783556236182	0.22034506834142426	0.8704088687272267	5937.353515624971	2.3498130507970036	0.8031203032678116	8.685007552249305	3295.6750940392594	315.1075182753292	18.816665989766552	196.64081343917502	0.8614266553766524	276.0732839209235	304.72810522513646	6.144867235236792	11.621121973375281	43.33248511600335	0.3548888362424136	0.7928837996508756	0.0
PU28315_2_12618709	78.90426299203263	0.0	0.0	0.0	0.0	0.0	0.0	99.00990099009901	96.0	91.80327868852459	0.0	0.0	15.607243811731783	0.5252976988381252	2.075035212870027	5187.353515624971	2.429454882456169	0.8955572456367116	9.684628081470343	4495.675094039259	96.08916744012767	21.58663204917381	23.947266035275025	0.7986952213549097	51.73787179927351	85.61423831892091	6.081189854560764	11.812154115403368	3.563359125872846	0.4942577642948913	1.0261173512867034	0.0
PU28291_2_12618709	73.32316427003765	0.2617801047120419	0.2617801047120419	0.0	0.0	0.0	0.0	91.8848167539267	86.20689655172413	82.17054263565892	1.694915254237288	0.9615384615384616	8.940795412325773	0.5384587459513149	2.1270240874805855	4637.353515624971	2.6818182896100353	0.9089694889091489	9.829669158927551	5995.675094039259	74.34334193926378	26.99920940663627	13.383168445720715	0.8686516370509602	30.05572367908566	37.44229983750502	6.176705925574807	12.544443993177701	3.278987121186267	0.8766250300547668	1.0261173512867034	0.0
PU27963_2_12618709	57.26467762638556	0.0	0.0	0.0	0.0	0.0	0.0	100.0	100.0	92.8388746803069	0.0	0.0	28.00701453909732	0.3848386072955809	1.5201925749464809	4387.353515624971	2.1166582599101447	0.9113581649595369	9.855500493850956	2695.6750940392594	183.9639527730476	20.631471339033375	58.65748049940197	0.683797103259511	114.07802748110585	143.59249342444525	5.253383905772387	10.920670785938963	10.092900659259401	0.471444774119662	0.8947982669652234	0.0
PU27959_2_12618709	48.0853823718289	0.0	0.0	0.0	0.0	0.0	0.0	100.0	100.0	95.01246882793018	0.0	0.0	32.63322554680121	0.325700139469021	1.2865833216664497	3962.353515624971	3.0070092113418867	1.0425882312300347	11.274632984965914	2395.6750940392594	203.3218764985604	28.909530826917138	80.75646135140478	0.8491561122311858	141.33194641044622	168.17196236539243	5.317061286448417	16.619796356443555	43.66844859595058	0.43562624748939593	0.841305106768836	0.0
PU27939_2_12618709	65.97027546093813	0.0	0.0	0.0	0.0	0.0	0.0	98.19121447028424	91.66666666666666	87.69574944071589	0.0	0.0	12.11531592042328	0.45718566905581726	1.8059785226714007	4762.353515624971	2.4166649563491016	0.9471004447502429	10.242020382158865	3595.6750940392594	67.81641041997082	25.152565367031432	21.358824985747546	0.7512526271668263	45.08358551862849	58.83789974465074	5.9219964028706915	11.780315425065353	5.39524390024918	0.3003771391485406	1.0261173512867034	0.0
PU27911_2_12618709	25.426877537028588	0.0	0.0	0.0	0.0	0.0	0.0	100.0	100.0	96.83257918552036	0.0	0.0	88.80975411527162	0.17279106725592777	0.6825606695374705	5887.353515624971	2.756207918986897	0.7421550133639643	8.025724003961995	2995.6750940392594	607.323018197626	25.78933917379172	414.26152816385115	1.0934097708379484	530.7828066250393	575.7390373823157	7.0363505647011975	13.467766012980121	25.18795463075162	0.9901501042098145	0.6920347269957638	0.0
PU27511_2_12618709	86.10326529201527	0.27548209366391185	0.27548209366391185	0.27548209366391185	0.0	0.0	0.0	89.80716253443526	92.3076923076923	84.42307692307692	0.0	0.0	9.486116964049899	0.6384281799539886	2.5219241531482224	4162.353515624971	2.197451762381375	1.0786451669669772	11.66455558798332	5670.675094039259	81.95278893004924	23.305921327426592	11.975996191302569	0.5997998437871116	28.43195047184692	45.62484325437473	4.680287479688127	12.289734470473585	3.652766109688564	0.2889863109508971	1.0261173512867034	0.0
PU27204_2_12618709	60.60511828930159	0.0	0.0	0.0	0.0	0.0	0.0	100.0	95.45454545454545	85.995085995086	0.0	0.0	20.19956333203312	0.3747030816310245	1.48015513959997	3862.353515624971	2.6251804613072	1.150813952412052	12.444994638119155	2820.6750940392594	120.76415245208888	36.80552603074473	43.45001579128573	0.6716138513467286	81.12498298126087	99.4640686159572	4.457416647322026	12.194218399459542	12.384472262390505	0.6222460366522328	0.9006465662531312	0.0
PU27156_2_12618709	73.9478225048947	0.2518891687657431	0.2518891687657431	0.2518891687657431	0.2518891687657431	0.2518891687657431	0.0	98.2367758186398	95.83333333333334	92.90187891440502	0.0	0.0	14.55564050235876	0.5711719090097194	2.256247888423727	5012.353515624971	2.2781952053955865	1.1715700723139302	12.669452988094514	3795.6750940392594	151.87055291232903	43.01407064665755	20.539965178641243	0.5725168382747089	44.98806944761444	64.18679972143717	3.884320221237765	8.755639842953979	4.07620060823026	0.5443069635522497	1.0261173512867034	0.0
PU27128_2_12618709	64.0902169857851	0.0	0.0	0.0	0.0	0.0	0.0	98.37962962962963	96.0	93.18181818181817	0.0	0.0	12.458423958000061	0.47821730151785613	1.8890578470990513	5887.353515624971	2.5880989066333404	0.9440985530018251	10.20955768335775	4495.675094039259	66.86124970983039	24.07004989553894	20.99776367926471	0.8071033261976951	45.49748849302268	58.55135153160861	5.69912557050459	12.417089231825644	2.2550334385372883	0.523215811221371	1.0261173512867034	0.0
PU26820_2_12618709	79.58770835259769	0.0	0.0	0.0	0.0	0.0	0.0	87.83185840707965	96.29629629629629	91.57088122605363	1.694915254237288	1.2195121951219512	14.120836476788508	0.5569134989462701	2.1999242018234644	6387.353515624971	4.595437322019546	1.6891768120884476	18.26689390167302	5620.675094039259	81.57072464599307	117.64396079896346	20.43656502008365	0.8009720024165378	48.840550978514194	58.04193248620038	4.425577956984011	12.03502494776947	4.627142037494224	0.41645619219893765	1.0261173512867034	0.0
PU26041_2_12618709	53.22379316132115	0.0	0.0	0.0	0.0	0.0	0.0	100.0	95.83333333333334	91.73913043478261	0.0	0.0	21.653321275755996	0.32768753648459076	1.2944339534099005	5837.353515624971	2.5697590129778036	1.1378322144749535	12.304609079982637	4195.675094039259	134.29559584574503	37.123912934124874	53.259835240896464	0.6649358864283192	92.20484721888991	112.45425427386711	4.234545814955925	10.856993405262934	7.083423897190213	0.5260919954325787	0.8923946113583829	0.0
PU26037_2_12618709	83.41409892336628	0.0	0.0	0.0	0.0	0.0	0.0	93.17180616740089	85.71428571428571	84.84848484848484	0.0	0.0	18.422573755947766	0.5917603299745686	2.337576435215284	6437.353515624971	2.714739913188236	1.0675721256969766	11.544810829115912	5145.675094039259	90.32636448894705	48.29929324276795	25.092254191501272	0.7486806386317162	59.283641409382945	77.78192049576934	4.903158312054228	12.417089231825644	9.885349909242315	0.8483866790389569	1.0261173512867034	0.0
PU26017_2_12618709	94.38113625950938	0.49504950495049505	0.0	0.0	0.0	0.0	0.0	78.96039603960396	92.85714285714286	84.60111317254174	0.0	0.0	10.01856332778675	0.658015903352325	2.5992997363297343	5187.353515624971	2.8366823621939306	0.9847699807252747	10.649381773847878	5995.675094039259	65.65137947698584	48.29929324276795	12.271687292039417	0.8480891495409926	29.673659395029485	44.510489092544226	5.858319022194662	13.149379109599975	1.1669030561052018	0.40675905434382953	1.0261173512867034	0.0
PU25633_2_12618709	86.59036010428389	0.234192037470726	0.234192037470726	0.0	0.0	0.0	0.0	100.0	100.0	94.65478841870824	0.0	0.0	25.433366176756948	0.36292802839890115	1.4336412292133103	5762.353515624971	2.008874798520802	0.9548321695318222	10.325631875787781	3295.6750940392594	209.97616277920542	15.664635646303118	56.483104242157026	0.6194288485910725	101.94748646232233	125.89018159650921	4.6484487893501125	11.366412450671165	14.003248278769373	0.1926954321956821	0.9140328584999391	0.0
PU25613_2_12618709	34.16935982865098	0.0	0.0	0.0	0.0	0.0	0.0	100.0	95.45454545454545	95.18072289156626	0.0	0.0	172.056571874679	0.25391724700341045	1.0030259600460534	5112.353515624971	2.9597576387288815	0.7569208206542765	8.185402631571858	2695.6750940392594	963.5024470089938	21.841341571877926	546.1529542352735	1.1512543875555905	780.9393966108189	861.0137028109253	7.609446990785458	14.295571961768497	91.05157225958625	1.1221480079028325	0.7809861657289348	0.0
PU25301_2_12618709	28.77156392439003	0.0	0.0	0.0	0.0	0.0	0.0	100.0	95.65217391304348	97.59825327510917	0.0	0.0	161.36815160952963	0.19010118959489866	0.7509392546177023	6337.353515624971	3.439080088931847	0.8165263343695208	8.829981450792634	3295.6750940392594	994.8953956822761	36.200590914322454	684.176593235784	1.240045708015653	881.7088515306347	963.0248666539237	8.628285081601922	15.187055291232902	45.35697111688337	1.6755512794046006	0.6906067816543705	0.0
PU25277_2_12618709	66.41980118615243	0.24213075060532688	0.0	0.0	0.0	0.0	0.0	99.51573849878935	95.83333333333334	91.30434782608695	0.0	0.0	13.201011251133874	0.5189835778835009	2.050093121274832	5412.353515624971	1.8845967197922362	1.1339695203630025	12.262837595190355	3895.6750940392594	92.90529840632622	27.47678976170649	20.501649657364577	0.4893083750618766	44.351295640854154	70.33166695667396	3.311223795153505	8.882994604306036	2.1493971003330428	0.3751971155518959	0.9997354437434729	0.0
PU25257_2_12618709	68.51313046307784	0.0	0.0	0.0	0.0	0.0	0.0	98.99244332493703	100.0	91.64882226980728	0.0	0.0	12.48137095126197	0.4921070443237536	1.9439252213207439	5012.353515624971	1.8406100019595923	0.9724976775121288	10.516668099874027	3620.6750940392594	70.39534433735	14.04086243906438	20.44268474695356	0.5572355362830707	44.47865040220621	56.00425630456745	4.075352363265852	9.647123172418384	3.712477230628033	0.24249479415836991	1.0261173512867034	0.0
PU25253_2_12618709	31.6930507020452	0.0	0.0	0.0	0.0	0.0	0.0	100.0	95.65217391304348	95.24886877828054	0.0	0.0	36.37061628809233	0.22907213091697556	0.9048825818031516	5712.353515624971	2.249177171062179	0.898166999971765	9.712850174744824	3295.6750940392594	267.03109586492735	21.777664191201897	127.97160788439477	0.7372795232750666	190.9684646474108	208.3842282623047	5.412577357462459	10.029187456474558	11.583098215930812	0.5568971067885564	0.8665693048033739	0.0
PU25236_2_12618709	56.59714576674991	0.0	0.0	0.0	0.0	0.0	0.0	99.53379953379954	95.65217391304348	95.65217391304348	0.0	0.0	15.928635633772373	0.44710015497412575	1.7661386434834745	5812.353515624971	2.463528766446111	0.8891991473618546	9.615871095362046	3295.6750940392594	96.37571565316979	23.36959870810262	28.715010530003543	0.8156882382865942	58.16928724755243	72.33750444796887	6.240383306250836	12.03502494776947	4.172460368796791	0.34604475559296566	1.0059776584253353	0.0
PU24908_2_12618709	72.58269355239032	0.0	0.0	0.0	0.0	0.0	0.0	96.63461538461539	95.83333333333334	92.18106995884774	0.0	0.0	11.31993411683725	0.5510696963742464	2.1768399657020603	5487.353515624971	1.9151040383841078	0.9873794856338042	10.67760116980387	4195.675094039259	62.11728484946623	15.632796955965105	16.55665472296071	0.5710496531339593	39.734685541842055	53.52083845820232	4.521094027998054	9.551607101404342	4.513946566901767	0.32825272560225327	1.0261173512867034	0.0
PU24884_2_12618709	73.39248010669566	0.0	0.0	0.0	0.0	0.0	0.0	93.31550802139037	100.0	91.28440366972477	0.0	0.0	11.196255496636761	0.5449095861612315	2.1525062485823416	4437.353515624971	2.7998252101718344	0.9234904550486799	9.986700054640977	3595.6750940392594	59.57018962242507	30.310433201789774	16.560886266299438	0.8926148515474964	39.511814709475956	48.90422835919023	6.399576757940908	12.608121373853729	2.2827957373677523	0.7631433635400006	1.0261173512867034	0.0
PU24525_2_12618709	62.12211616017306	0.0	0.0	0.0	0.0	0.0	0.0	99.76851851851852	95.83333333333334	93.00847457627118	0.0	0.0	16.453439299912677	0.42777059830995734	1.6897828726205302	5887.353515624971	2.3011840267948824	0.9633410856486055	10.417647979022911	4195.675094039259	97.13984422128215	21.777664191201897	31.001377002527956	0.7032939276450696	60.589027713241535	78.60972644455772	5.508093428476503	12.25789578013557	2.739494962122887	0.3341501765376912	0.9910759726667322	0.0
PU24505_2_12618709	80.51886955337667	0.2638522427440633	0.2638522427440633	0.2638522427440633	0.0	0.0	0.0	94.9868073878628	96.0	89.50892857142857	0.0	0.0	10.286921431274445	0.59445377893306	2.348216119046566	4562.353515624971	1.9461066268996172	0.9672068346150027	10.459452499256866	4970.675094039259	91.66358948314365	21.777664191201897	13.947698566808825	0.5923970328563286	30.85169093753602	45.08358551862849	4.552932718336069	9.9018326951225	2.69323034037473	0.3343136869989339	1.0261173512867034	0.0
PU24501_2_12618709	70.0098484369697	0.0	0.0	0.0	0.0	0.0	0.0	98.82629107981221	89.28571428571429	82.14936247723132	0.0	0.0	12.972212661159148	0.5534321859140244	2.1861722909643246	5737.353515624971	1.9097298925294222	0.9789501286650005	10.586445425593713	6045.675094039259	80.1061448904444	16.396925524077453	18.892301563996753	0.57435046640392	43.01407064665755	60.11144735817132	4.266384505293939	10.729638643910876	0.9734131516551904	0.15684055231044114	1.0261173512867034	0.0
PU24172_2_12618709	81.91390954804801	0.0	0.0	0.0	0.0	0.0	0.0	92.05020920502092	82.6086956521739	70.88948787061994	0.0	0.0	9.511279015863963	0.5969215957287645	2.357964508885938	1062.353515624971	2.4055804048448963	0.9108493355339862	9.849997971519327	3745.6750940392594	50.432485495414916	19.38976241585081	12.842715238645535	0.7775689884861804	33.84452782930938	41.89971648482704	5.826480331856648	12.671798754529759	1.6762226128183952	0.28927295271391457	1.0261173512867034	0.0
PU23412_2_12618709	81.45576998877452	0.0	0.0	0.0	0.0	0.0	0.0	96.29629629629629	95.83333333333334	90.36697247706422	0.0	0.0	13.565082329594429	0.5364123574940621	2.118940427267715	3862.353515624971	3.7186227632073425	1.4321372460422876	15.4872473614792	3895.6750940392594	84.37252939573834	88.03397878461001	20.38256716157607	0.7644746408334127	43.841876595445925	65.87425030935194	4.934997002392243	13.149379109599975	3.477596185992776	0.8517226238720684	1.0261173512867034	0.0
PU23388_2_12618709	72.26218836340557	0.0	0.0	0.0	0.0	0.0	0.0	98.26302729528535	100.0	90.80962800875274	0.0	0.0	12.766898290800016	0.5443345327565982	2.1502346679785536	5162.353515624971	2.5803717224945215	1.1993999643807916	12.970407679185637	4245.675094039259	71.09579552478631	48.99974443020427	18.904044628758733	0.6334084345036587	42.504651601249314	61.98993008811417	4.075352363265852	10.156542217826615	3.398005075698823	0.7598834094006125	1.0261173512867034	0.0
PU23028_2_12618709	66.87566922649047	0.0	0.0	0.0	0.0	0.0	0.0	99.25	96.0	89.6842105263158	0.0	0.0	12.61331837498689	0.4852921795928718	1.9170050876159825	5087.353515624971	2.254820953776538	1.0460916880000712	11.31251964825028	4545.675094039259	66.6702175678023	17.224731472865827	20.948903081703392	0.6346114601096984	44.19210218916408	61.1621241393258	4.521094027998054	13.149379109599975	4.894307771711075	0.2913998229983991	1.0261173512867034	0.0
PU23008_2_12618709	79.16584040553957	0.2570694087403599	0.2570694087403599	0.0	0.0	0.0	0.0	97.94344473007712	96.0	91.19496855345912	0.0	0.0	11.987603991302697	0.5865609943936826	2.317037977807742	4812.353515624971	1.9420327463432716	1.064903437379696	11.51595141901773	4495.675094039259	92.71426626429813	19.29424634483677	16.472307101972852	0.5369228905828544	38.62033138001155	58.5195128412706	3.884320221237765	10.729638643910876	2.2581766060095654	0.1763256993481469	1.0261173512867034	0.0
PU22956_2_12618709	73.10654149765969	0.2849002849002849	0.2849002849002849	0.2849002849002849	0.0	0.0	0.0	90.31339031339031	100.0	90.18264840182648	0.0	0.0	9.594343425412703	0.5698672684989617	2.251094286940327	3862.353515624971	2.455621195861419	0.9705983562670928	10.496128687173131	3170.6750940392594	82.27117583342938	35.404623655872086	13.56990380591631	0.7448819004862386	30.819852247198007	42.88671588530549	5.157867834758344	11.557444592699252	2.6587715846646054	0.26558647241767647	1.0261173512867034	0.0
PU22652_2_12618709	53.079473543005356	0.0	0.0	0.0	0.0	0.0	0.0	99.7624703087886	100.0	95.48532731376976	0.0	0.0	15.73232957059434	0.37926048054644684	1.4981578136065643	5612.353515624971	3.7802645724742407	1.142070893681419	12.350446497826422	3620.6750940392594	111.84931915744482	71.70073064120858	33.434179293028954	0.9745289220106831	62.563026514198434	81.06130560058484	6.144867235236792	15.218893981570917	3.1667704778791754	0.9498961347294496	0.9905261480532624	0.0
PU22628_2_12618709	37.03759943005449	0.0	0.0	0.0	0.0	0.0	0.0	100.0	100.0	95.03386004514672	0.0	0.0	28.630439060401542	0.2949962584950379	1.1652966030425058	5787.353515624971	2.2839482158401614	0.9056242186978359	9.793493137811721	3595.6750940392594	197.43171878602772	18.339085634696335	78.2252073082091	0.7425125945250192	126.3040845709034	144.45213806357165	5.858319022194662	11.46192852168521	4.421554136761217	0.3288437281480221	0.905269413117257	0.0
PU22624_2_12618709	25.23389214396499	0.0	0.0	0.0	0.0	0.0	0.0	100.0	95.65217391304348	95.06726457399103	0.0	0.0	70.83868994933843	0.19057092919332755	0.7527948237735833	5887.353515624971	2.976141497725169	0.8505101582893284	9.197485255884978	3295.6750940392594	493.5633776199003	23.21040525641255	299.6050241075993	1.0302429948181397	404.6697541961639	448.6708242432999	7.76864044247553	15.218893981570917	32.90685388061146	0.7313808572400475	0.7817898123942053	0.0
PU22576_2_12618709	72.42131024735964	0.0	0.0	0.0	0.0	0.0	0.0	100.0	100.0	94.81481481481482	0.0	0.0	18.43584354354569	0.39196294470992493	1.5483351901451186	4787.353515624971	2.6352553910783647	0.8991730446830762	9.723729623166296	2695.6750940392594	120.35024947769469	23.465114779116664	37.90995111646466	0.8628693269939592	71.54153718951851	95.61158708505745	6.3040606869268645	13.117540419261962	5.874650397473904	0.5756692495459184	0.9614427757252048	0.0
PU22280_2_12618709	33.657159452519224	0.0	0.0	0.0	0.0	0.0	0.0	100.0	100.0	94.03341288782816	0.0	0.0	49.607167999483885	0.2156398364055503	0.8518222235291715	5237.353515624971	2.3845464334085618	0.8969648380106765	9.699849898611102	3295.6750940392594	322.65328788543866	31.04272307956411	185.41747524943963	0.7827011374761887	263.94274290213997	300.20701119713846	5.412577357462459	11.04802554729102	14.30502631304325	0.44009922231000714	0.7724942958532174	0.0
PU22256_2_12618709	74.79807519495385	0.49261083743842365	0.24630541871921183	0.24630541871921183	0.24630541871921183	0.0	0.0	99.26108374384236	95.83333333333334	89.76034858387798	0.0	0.0	14.086350592501345	0.49670016394352523	1.9620689995421812	5237.353515624971	1.9466223121224848	0.9797326317367663	10.594907476746313	3895.6750940392594	143.40146128241716	16.23773207238738	22.858062311366492	0.584978256174172	45.30645635099459	59.44283486107302	4.6484487893501125	9.774477933770441	5.65526223586875	0.4708692585774005	1.0261173512867034	0.0
PU22204_2_12618709	82.94257161209023	0.0	0.0	0.0	0.0	0.0	0.0	91.0979228486647	95.83333333333334	88.34080717488789	0.0	0.0	9.250834483369914	0.6068347802058223	2.397123650277704	3512.353515624971	1.875894060721148	1.0704068429892841	11.575465689903279	3970.6750940392594	52.91590334178005	15.250732671908931	12.286994642521647	0.5159706892684004	30.34227189212779	39.00239566406773	4.1071910536038665	9.487929720728312	1.6655804399087732	0.2940396695922511	1.0261173512867034	0.0
PU21900_2_12618709	42.04722044042883	0.0	0.0	0.0	0.0	0.0	0.0	100.0	95.23809523809523	94.68354430379748	0.0	0.0	52.66157101874434	0.28031218472015185	1.107291456211167	4462.353515624971	2.155931906570762	0.8551781490012664	9.247965282877264	2395.6750940392594	284.86076245421543	15.473603504275031	151.42133021745326	0.7422394685049623	238.24891979936228	261.71403457847896	5.571770809152532	10.570445192220804	52.62153661184699	0.713300067508884	0.7887827064304331	0.0
PU21896_2_12618709	79.50306494539883	0.0	0.0	0.0	0.0	0.0	0.0	96.03399433427762	95.65217391304348	91.31455399061032	0.9259259259259258	0.6097560975609756	11.492334912341324	0.5650086998972139	2.23190193000621	3912.353515624971	2.994249257387435	1.6046507163831016	17.35282190451884	3970.6750940392594	67.37066875523861	71.63705326053255	16.394129491781477	0.5493802415845846	39.32078256744787	55.685869401187304	3.343062485491519	9.26505888836221	7.957622754843412	0.6053899548556753	1.0261173512867034	0.0
PU21852_2_12618709	81.56485373535351	0.0	0.0	0.0	0.0	0.0	0.0	100.0	100.0	94.67592592592592	0.0	0.0	23.680637346646854	0.3563679683168969	1.407727626890646	5412.353515624971	2.6830393360945206	1.0925773277049347	11.815219094728166	3595.6750940392594	156.39164694032706	35.69117186891422	53.55869026681241	0.7230035930924119	95.96181267877562	111.27622273136058	4.775803550702171	12.417089231825644	15.564892080205817	0.18666212570718288	0.9068791701017097	0.0
PU21520_2_12618709	77.13867813510525	0.0	0.0	0.0	0.0	0.0	0.0	98.58156028368795	95.65217391304348	92.25806451612904	0.0	0.0	14.688069697013736	0.5012211771452235	1.9799279424085292	5662.353515624971	2.658448170950155	1.0939745904076248	11.830329205972971	3345.6750940392594	80.42453179382456	46.32529444181105	23.61949102943171	0.7154619843698737	52.151774773667704	64.18679972143717	4.521094027998054	11.175380308643078	3.5729960264507987	0.21452362824768534	1.0261173512867034	0.0
PU21516_2_12618709	63.952626471590754	0.2375296912114014	0.2375296912114014	0.0	0.0	0.0	0.0	99.2874109263658	85.71428571428571	85.74423480083857	0.0	0.0	14.569576258739646	0.44620280500061926	1.7625939243700794	5612.353515624971	2.561056777536777	0.9551404693120832	10.32896585440721	5745.675094039259	128.11888992017023	36.26426829499848	26.31781605759706	0.7894371501216118	52.62935512873792	67.43434613591465	5.3807386671244455	11.90767018641741	2.2200123205086912	0.42368265444121267	1.0084213141864153	0.0
PU21472_2_12618709	31.898673034719025	0.0	0.0	0.0	0.0	0.0	0.0	100.0	95.45454545454545	96.07843137254902	0.0	0.0	168.23450907348172	0.2231949470137046	0.8816664824774277	4962.353515624971	3.524486739606038	0.7040596938308462	7.613758154631262	2695.6750940392594	1001.199456369203	22.95569573370843	607.5275112543028	1.4738456308137031	871.265761099766	956.9436767993628	9.487929720728312	17.256570163203843	70.11067376351183	1.997214512661698	0.7716032029815942	0.0
PU21444_2_12618709	82.12293946036668	0.0	0.0	0.0	0.0	0.0	0.0	99.47780678851174	100.0	92.04819277108433	0.0	0.0	21.697183305258825	0.43529285575430854	1.7194973547357706	4662.353515624971	3.192922930742986	0.91757037708431	9.922679855399032	2995.6750940392594	125.66731076414311	36.168752223984434	40.17510690322797	1.0245063425054282	78.95995203827589	101.91564777198431	6.972673184025169	15.728313026979148	6.319000095633708	0.7288075210186126	0.9689985036535026	0.0
PU21140_2_12618709	62.35139226099114	0.0	0.0	0.0	0.0	0.0	0.0	99.5085995085995	85.18518518518519	86.53061224489797	0.0	0.0	10.494041339265426	0.460079320017059	1.817409046071013	5262.353515624971	1.875399239008372	1.1130336552940925	12.036435466522313	4795.675094039259	53.234290245160196	21.268245145793667	18.384223040900356	0.49607922376198	39.00239566406773	45.33829504133261	3.6296106985336496	10.984348166614993	4.415381128626088	0.32895089280105283	1.0261173512867034	0.0
PU21092_2_12618709	37.488014471576996	0.0	0.0	0.0	0.0	0.0	0.0	100.0	95.45454545454545	94.81481481481482	0.0	0.0	56.42063373846366	0.2544147185204776	1.0049910760509349	4912.353515624971	2.7081566239386796	0.8546682282598549	9.242450958968146	2695.6750940392594	331.88650808346284	23.465114779116664	178.74378480376012	0.9329144457375909	276.4871868953177	313.00616471302027	6.017512473884735	14.295571961768497	13.376495100677866	0.7827011374761891	0.8215674422549439	0.0
PU20356_2_12618709	65.33090062432136	0.26109660574412535	0.0	0.0	0.0	0.0	0.0	98.43342036553524	81.48148148148148	89.6774193548387	0.0	0.0	11.15198126294523	0.5071536529183572	2.003362456125187	4662.353515624971	2.9726814262166736	0.905719138895554	9.79451961246401	5095.675094039259	74.88459967501004	32.379948073760715	17.72342678184168	0.9663187899735052	40.11674982589823	52.151774773667704	7.0363505647011975	15.60095826562709	2.484630961494876	0.5474353497271605	1.0191606234813697	0.0
PU12815_2_12618709	48.7219781147507	0.0	0.0	0.0	0.0	0.0	0.0	100.0	95.45454545454545	95.23809523809523	0.0	0.0	18.498259507495263	0.33842771115667275	1.3368598781497927	5162.353515624971	2.690235826466337	1.0166710099698542	10.99436206980898	2695.6750940392594	95.35687756235333	39.511814709475956	44.0555039370687	0.7790682612709545	76.98595323731898	89.3393650884686	5.890157712532677	11.780315425065353	5.512073264768733	0.39101891571373987	0.895246491854076	0.0
PU12623_2_12618709	24.977149929493077	0.0	0.0	0.0	0.0	0.0	0.0	100.0	95.65217391304348	94.96402877697841	0.0	0.0	49.742250963501576	0.1942428781799041	0.7672997863193202	5137.353515624971	2.246602919020225	0.9313038350379281	10.071194574252925	3295.6750940392594	339.62330983560037	23.178566566074533	206.4027845934578	0.7102324766322006	276.96476725038787	303.04065463722173	5.12602914442033	11.016186856953006	3.5727664132863524	0.54768979440039	0.8106998640472897	0.0
PU12617_2_12618709	92.73164555171489	0.0	0.0	0.0	0.0	0.0	0.0	91.78885630498533	100.0	92.94403892944038	0.0	0.0	14.363009696346197	0.6069396458998285	2.3975378915891854	3612.353515624971	2.9801324813075527	0.9766886010974083	10.561989084589456	3020.6750940392594	84.30885201506231	33.303270093563135	19.073709727304834	0.8983489234717192	45.01990813795246	65.93792769002796	5.539932118814518	14.804991007176728	3.2091662275692054	0.9562239507185113	1.0261173512867034	0.0
PU12605_2_12618709	75.75706623032515	0.0	0.0	0.0	0.0	0.0	0.0	100.0	95.45454545454545	95.87378640776699	0.0	0.0	40.51704479180357	0.3120456155000139	1.2326451107941445	4987.353515624971	2.5058801068001273	0.9235798947410684	9.98766726266785	2695.6750940392594	246.0175602418378	22.09605109458204	104.65377514105366	0.79882457681403	179.06079446099338	223.3484127211715	5.890157712532677	14.136378510078424	14.538409368704734	0.3706222547159498	0.8520796813776	0.0
PU12181_2_12618709	67.37893351089404	0.0	0.0	0.0	0.0	0.0	0.0	97.94520547945206	90.47619047619048	93.67816091954023	0.0	0.0	10.911467353678796	0.5405072684647764	2.135116177659529	2387.353515624971	1.9704001218229614	1.1693414257531007	12.64535222494192	2095.6750940392594	64.95092828954952	23.178566566074533	16.27109727527585	0.4961108097642997	38.715847451025596	55.845062852877376	3.884320221237765	10.1247035274886	4.692806097870571	0.23492267533175082	1.0261173512867034	0.0
PU12051_2_12618709	26.9991033842377	0.0	0.0	0.0	0.0	0.0	0.0	100.0	100.0	96.47058823529412	0.0	0.0	51.4781841076413	0.20155634402921394	0.7961894981893828	5362.353515624971	2.370873260662651	0.9922719023164803	10.730508157293668	2995.6750940392594	353.3457853712846	17.224731472865827	205.85526017282817	0.7034662149304487	291.8015969479026	339.0820520998541	4.871319621716214	13.372249941966077	24.15631199566136	0.7105666046791247	0.800761667656079	0.0
PU11873_2_12618709	52.55278069393026	0.0	0.0	0.0	0.0	0.0	0.0	100.0	95.65217391304348	95.74468085106383	0.0	0.0	26.34082241600514	0.30988759371765706	1.2241204757187663	5287.353515624971	2.4388307021009847	1.0852995790967297	11.73651693595015	3295.6750940392594	157.5696784828336	25.56646834142562	68.51100890697737	0.6616032331806068	113.47309236468357	142.50997795295277	4.521094027998054	13.404088632304092	3.583078840370165	0.367431350617995	0.8645210595539127	0.0
PU11861_2_12618709	90.35783905199281	0.0	0.0	0.0	0.0	0.0	0.0	94.70752089136491	87.5	93.76498800959233	0.0	0.0	13.632259049796303	0.6307394083017664	2.491551905264086	4062.353515624971	2.1635217799940674	0.9429377514862254	10.197004682408048	3220.6750940392594	81.44336988464102	24.038211205200923	17.4201979728797	0.675528766909558	43.61900576307983	66.06528245138003	4.998674383068272	9.997348766136543	5.193897752080346	0.14359570945377212	1.0261173512867034	0.0
PU11855_2_12618709	71.68238665728784	0.0	0.0	0.0	0.0	0.0	0.0	94.55587392550143	91.30434782608695	89.40568475452196	0.0	0.0	16.143528279262494	0.5392841363084253	2.130284551136062	3812.353515624971	2.596643236809673	0.9730819946239327	10.52298695211606	3020.6750940392594	96.5985864855359	24.674985011961212	24.127706205835853	0.7856487926031112	53.839225361582464	73.54737468081342	5.858319022194662	13.149379109599975	5.767481289352738	0.5212930501343529	1.0261173512867034	0.0
PU11499_2_12618709	78.84339927022279	0.0	0.0	0.0	0.0	0.0	0.0	97.59358288770053	85.18518518518519	83.5538752362949	0.0	0.0	12.587687388227536	0.5994166076450271	2.3678203251101984	4437.353515624971	2.242944034188421	0.9339839307912994	10.100177345282457	4695.675094039259	74.53437408129187	25.025210605679373	16.92592451274167	0.7070410559016277	40.785362322996534	63.67738067602894	5.253383905772387	10.47492912120676	4.301682870949846	0.2776626144637961	1.0261173512867034	0.0
PU11679_2_12618709	71.38548570267183	0.2604166666666667	0.0	0.0	0.0	0.0	0.0	98.17708333333333	88.0	90.78341013824884	0.0	0.0	14.64857407503961	0.5752258698247811	2.272261877179921	4687.353515624971	1.925263392816048	1.003139436825373	10.848030549518123	3895.6750940392594	95.61158708505745	17.065538021175755	20.52542528449608	0.565059848450631	47.0894230099234	65.81057292867591	4.48925533766004	10.53860650188279	4.092634781329884	0.06960811711154147	1.0261173512867034	0.0
PU10923_2_12618709	70.70605169027172	0.0	0.0	0.0	0.0	0.0	0.0	100.0	95.45454545454545	96.84466019417476	0.0	0.0	50.990716562310745	0.26800910361207714	1.0586917258439528	5037.353515624971	2.8560448010995034	1.0139637436594766	10.96508547419073	2995.6750940392594	324.6272866863955	30.501465343817863	153.34753215783346	0.8292933623521476	234.52379302981458	286.99395470686244	5.730964260842605	15.728313026979148	54.46906058041956	0.44964110029127735	0.7858487924125047	0.0
PU10731_2_12618709	62.96249831133281	0.0	0.0	0.0	0.0	0.0	0.0	99.62546816479401	95.45454545454545	82.56410256410255	0.0	0.0	11.25520644268565	0.45586942250184875	1.8007790749023649	1762.353515624971	2.194143040666509	1.0179458649171458	11.008148453741995	3045.6750940392594	64.05944496008512	25.56646834142562	19.899777691415196	0.6346084550244545	41.26294267806675	57.723545582820236	4.425577956984011	11.39825114100918	1.5674432166407177	0.3611064929414201	0.9666897054592881	0.0
PU10917_2_12618709	70.3582717109202	0.0	0.0	0.0	0.0	0.0	0.0	100.0	100.0	90.07444168734492	0.0	0.0	12.694674861371514	0.4809799239817032	1.8999707806699158	3362.353515624971	2.1280687891487964	0.9551964014763178	10.329570709329708	3595.6750940392594	83.79943296965408	24.961533225003343	21.27305461563324	0.6559316461671095	48.17193848141589	64.82357352819746	5.221545215434373	10.347574359854702	6.918352871120589	0.4250340908620662	0.9394873565638084	0.0
PU10725_2_12618709	202.71345259979267	0.5405405405405406	0.5405405405405406	0.5405405405405406	0.5405405405405406	0.5405405405405406	0.5405405405405406	100.0	95.65217391304348	90.50925925925925	0.0	0.0	195.9901109796459	3.3892685571445287	13.388316030136119	4337.353515624971	1.990860022844256	0.9639674066008981	10.424421064174238	3595.6750940392594	2858.000038191869	18.498279086386407	46.60831458376168	0.6080565566514919	59.410996170735	357.7395246379306	4.712126170026141	10.283896979178673	84.30147966256224	0.3985847793224723	1.0234231410922987	0.0
PU10719_2_12618709	82.23315577384888	0.0	0.0	0.0	0.0	0.0	0.0	100.0	100.0	95.66326530612244	0.0	0.0	103.51911659914131	0.29732508931898055	1.1744959693736103	4587.353515624971	2.6850565275816827	0.8344144922247481	9.023425428533374	2395.6750940392594	548.6124732143273	19.29424634483677	280.6236192724162	0.9474083206961519	475.92474317264026	531.4195804317995	6.558770209630981	14.009023748726367	68.61109868829665	0.7384254587248875	0.8073485148429368	0.0
PU10347_2_12618709	65.69590465323293	0.0	0.0	0.0	0.0	0.0	0.0	100.0	95.45454545454545	88.07588075880759	0.0	0.0	18.673876167663252	0.4399002353408682	1.737697462793194	2587.353515624971	2.666347996608333	0.9541345068566333	10.318087295507237	2595.6750940392594	104.68561383139158	23.178566566074533	34.214917926908264	0.8227593522528405	67.14779792287251	95.2932001816773	6.208544615912822	15.88750647866922	18.705873470215305	0.5516609865723655	0.9342974372261849	0.0
PU09963_2_12618709	69.41236626258225	0.0	0.0	0.0	0.0	0.0	0.0	96.48562300319489	91.30434782608695	88.22055137844612	0.0	0.0	8.785166248709022	0.4997984968886975	1.9743080593679678	2912.353515624971	1.9815959678590076	0.94652859837592	10.235836389474938	3020.6750940392594	53.80738667124445	19.612633248216913	14.16740343197329	0.6163777731011328	30.883529627874037	36.42346174668855	4.552932718336069	9.933671385460514	2.9706708595114915	0.3065982973870152	1.0261173512867034	0.0
PU10149_2_12618709	76.03679432093709	0.2597402597402597	0.0	0.0	0.0	0.0	0.0	98.7012987012987	95.45454545454545	90.3529411764706	0.0	0.0	22.786568876786383	0.5429147198083097	2.144626111402152	4712.353515624971	2.044599286803333	0.9981268142714058	10.793823646068363	2695.6750940392594	150.6925213698225	20.185729674301175	33.828484437294904	0.6030982689027737	75.99895383684054	113.95067271975378	4.425577956984011	12.162379709121527	2.216173822647541	0.46396338010712224	1.0261173512867034	0.0
PU09945_2_12618709	64.70670369124154	0.0	0.0	0.0	0.0	0.0	0.0	100.0	100.0	96.02977667493796	0.0	0.0	86.4928829692919	0.38290211776230804	1.512543038350788	4887.353515624971	2.3921579214694364	1.080434482590792	11.683905391048885	2395.6750940392594	424.53709696708495	23.560630850130707	182.06557086164352	0.651864019368411	354.07807524905894	406.6119143067828	4.743964860364156	12.95834696757189	10.08698926468279	0.52351429894329	0.8769703129537726	0.0
PU09454_2_12618709	76.39273593476987	0.0	0.0	0.0	0.0	0.0	0.0	100.0	100.0	91.82692307692307	0.0	0.0	31.035527456101914	0.2893536935478677	1.1430072974122287	4912.353515624971	2.6654363751853642	1.1248103104434526	12.163789162470804	2995.6750940392594	169.85941295330719	25.375436199397534	86.45006470115324	0.6976773621417187	140.82252736503798	161.64503084609947	4.393739266645997	16.142216001373335	8.45041422190202	0.25902101202072203	0.8236329677248062	0.0
PU09256_2_12618709	75.4192173700919	0.0	0.0	0.0	0.0	0.0	0.0	100.0	100.0	96.82539682539682	0.0	0.0	107.67512112750272	0.21711346734873585	0.8576433723837131	4287.353515624971	3.023364106626712	0.8596060207504147	9.295848644093846	2095.6750940392594	675.585170282329	30.660658795507935	399.72731663026866	1.035515500041137	572.7143618002043	643.1415448278923	7.609446990785458	14.009023748726367	48.567264427245924	1.2395863438266976	0.758204228467655	0.0
PU09070_2_12618709	77.30868069142187	0.0	0.0	0.0	0.0	0.0	0.0	94.11764705882354	81.48148148148148	84.53865336658353	0.0	0.0	8.286853607313322	0.5937481899823096	2.345428895874149	1037.353515624971	2.0358395881678333	1.047860507301468	11.331647802436756	4495.675094039259	49.47732478527448	18.784827299428535	11.249224666065693	0.5720127147934123	27.604144523058544	43.26878016936166	4.48925533766004	11.875831496079398	1.7961628165874959	0.2166249648835244	1.0261173512867034	0.0
PU08879_2_12618709	64.20203997457178	0.0	0.0	0.0	0.0	0.0	0.0	99.6742671009772	100.0	89.85148514851485	0.0	0.0	12.039260053899222	0.449815052343545	1.7768630530008465	2762.353515624971	1.9342177832689895	0.9550357286169	10.327833180105499	2695.6750940392594	74.31150324892577	19.51711717720287	21.572527613063155	0.5962815236637379	42.82303850462946	60.206963429185365	4.330061885969968	9.742639243432428	7.776092050852511	0.2756639637883204	0.968019116576049	0.0
PU08861_2_12618709	109.56988745716106	0.28653295128939826	0.28653295128939826	0.28653295128939826	0.28653295128939826	0.28653295128939826	0.28653295128939826	85.95988538681948	95.83333333333334	90.29345372460497	0.0	0.0	21.20712657517718	0.977276818458005	3.8604467819053943	3812.353515624971	2.1135863570307416	1.0563718139868847	11.423689757473353	4220.675094039259	283.937440434413	21.42743859748374	17.49038839625922	0.5890725584536327	49.47732478527448	81.72991809768314	4.616610099012098	11.334573760333152	5.825489184887318	0.23030977179388232	1.0261173512867034	0.0
PU08688_2_12618709	35.95722767590108	0.0	0.0	0.0	0.0	0.0	0.0	100.0	100.0	96.74185463659147	0.0	0.0	443.7173540267443	0.2135756200669447	0.8436681394753821	4862.353515624971	6.049394438969167	0.7054963333683327	7.629294090134526	2395.6750940392594	2422.032851393437	42.281780768883216	1674.5185424739964	2.524542821385064	2216.068363596821	2385.9596152404665	13.467766012980121	33.90820520998541	364.61283218752453	4.573661032358213	0.7639141604276141	0.0
PU08496_2_12618709	68.34372985636298	0.0	0.0	0.0	0.0	0.0	0.0	96.88473520249221	95.65217391304348	85.74938574938575	0.0	0.0	10.192169926730724	0.4964701995377977	1.9611605922892144	3112.353515624971	2.1278302754281797	0.8657016591609789	9.361767368120772	3670.6750940392594	54.63519262003283	20.185729674301175	16.546597124451498	0.7236596100636612	35.18175282350599	49.19077657223235	5.253383905772387	10.952509476276978	7.459835468759013	0.49879196026421535	1.0261173512867034	0.0
PU08490_2_12618709	65.34546108637824	0.0	0.0	0.0	0.0	0.0	0.0	99.44903581267218	91.66666666666666	90.43062200956938	0.0	0.0	13.842530206183309	0.42765400065339326	1.6893222876157912	4162.353515624971	2.0880360584343127	0.9372395908124692	10.135384314594983	3895.6750940392594	82.93978833052769	19.51711717720287	26.08904387044459	0.6559231639925729	52.08809739299167	67.37066875523861	5.094190454082315	10.984348166614993	4.8082829577188	0.4840829694698023	1.0167070278511356	0.0
PU08484_2_12618709	59.43450106610285	0.0	0.0	0.0	0.0	0.0	0.0	100.0	100.0	94.83695652173914	0.0	0.0	47.144054173257	0.3081536612826677	1.2172710818088015	3987.353515624971	2.0437971599163673	0.8573628741630676	9.271591076488292	2095.6750940392594	273.3033178615162	14.932345768528785	123.30901181604453	0.7018409715383745	203.70394078261657	226.27757223226882	5.348899976786431	10.665961263234847	19.668543307429594	0.40435136729278376	0.8656763221336278	0.0
PU08670_2_12618709	71.75392128182011	0.0	0.0	0.0	0.0	0.0	0.0	100.0	100.0	93.75	0.0	0.0	23.967360345345757	0.26848579562252145	1.060574758473933	3387.353515624971	2.624706449904289	0.9710018910217799	10.500492544465487	2095.6750940392594	163.2369653630002	29.7054980853675	71.95054928075837	0.7958409144410838	112.80447986758527	131.7803393090419	5.571770809152532	12.735476135205788	8.613261604802336	0.08959338990815466	0.8088682294760898	0.0
PC20095_2_12618709	70.2403848167017	0.0	0.0	0.0	0.0	0.0	0.0	100.0	100.0	93.75	0.0	0.0	29.534275828398094	0.3240270634909612	1.2799743234241965	3287.353515624971	3.4340988974926727	1.0001009814237887	10.815172448430953	2395.6750940392594	153.3988100485537	37.06023555344884	73.46496294881042	1.0109613314880483	130.18840479214117	144.86604103796583	7.1955440163912705	17.765989208612073	9.613319752771575	0.645396785393502	0.8144758722796915	0.0
PU08112_2_12618709	67.46282949018891	0.0	0.0	0.0	0.0	0.0	0.0	99.4475138121547	100.0	88.15165876777252	0.0	0.0	16.134738842993382	0.4696829313823774	1.8553453092563108	4137.353515624971	2.6067056280641614	0.8912364889889274	9.637903071574879	3670.6750940392594	91.5362347217916	29.832852846719558	27.688050905883024	0.8611218921579455	58.360319389580525	75.36218003008025	6.049351164222749	12.385250541487629	7.071078816851396	0.5298644789096035	1.0261173512867034	0.0
PU07944_2_12618709	45.49043022844819	0.0	0.0	0.0	0.0	0.0	0.0	100.0	95.65217391304348	95.13888888888889	0.0	0.0	21.687653627698374	0.30960286121485353	1.2229957230863586	5487.353515624971	1.9370271006480253	0.9608374980998547	10.390573981914201	3595.6750940392594	131.90769407039394	18.084376111992217	56.460253701283506	0.5935418595856325	95.4842323237054	112.16770606082497	4.712126170026141	9.487929720728312	11.80275077671284	0.43317077362726475	0.9581086400228939	0.0
PU07746_2_12618709	74.15889507242434	0.2857142857142857	0.2857142857142857	0.0	0.0	0.0	0.0	98.85714285714286	91.30434782608695	90.07263922518159	0.0	0.0	10.92309860730038	0.531310086536983	2.0987853953211424	3837.353515624971	2.148133199849742	0.8839783248610281	9.559412700942014	3295.6750940392594	89.53039723049669	17.3839249245559	16.57040090257629	0.7154597242996357	35.659333178576205	51.13293668285124	5.762802951180619	11.239057689319107	2.5022954902879544	0.2266520549660004	1.0261173512867034	0.0
PU07740_2_12618709	59.98577466714165	0.0	0.0	0.0	0.0	0.0	0.0	99.42196531791907	90.9090909090909	90.51282051282051	0.0	0.0	13.851213489639306	0.46794704247054403	1.8484881868557141	3737.353515624971	1.9451697114526	0.9188710680892049	9.936745632536892	2395.6750940392594	88.22501092663809	16.205893382049364	23.8575772481676	0.6232589460178511	51.32396882487932	68.48502291706912	4.680287479688127	10.220219598502645	4.559722603084296	0.35347793305376274	0.9727376085835638	0.0
PU07362_2_12618709	74.51171528053578	0.2801120448179272	0.2801120448179272	0.2801120448179272	0.2801120448179272	0.0	0.0	94.39775910364146	87.5	92.18009478672985	0.0	0.0	12.011233364977564	0.5973032575832642	2.359472152626331	4012.353515624971	2.1601125861780672	0.9957158010408341	10.767750755081936	3295.6750940392594	115.35157509462643	24.611307631285186	16.2079446142	0.6387142244550194	37.505977218181044	53.17061286448416	4.139029743941881	11.016186856953006	2.2308309030168822	0.3069699992690385	1.0261173512867034	0.0
PU07350_2_12618709	81.92862959174707	0.2824858757062147	0.2824858757062147	0.2824858757062147	0.2824858757062147	0.2824858757062147	0.2824858757062147	93.22033898305085	92.0	85.46255506607929	0.0	0.0	12.66812970305543	0.702713141170896	2.775863126187914	3937.353515624971	2.0914681005757916	1.0662531732654308	11.530547571441534	4495.675094039259	147.54049102635906	19.32608503517478	14.53013496855251	0.5775060099573658	34.3221081843796	55.11277297510305	4.393739266645997	11.843992805741383	2.6977169057858505	0.32713463388268016	1.0261173512867034	0.0
PU06984_2_12618709	50.62346329828962	0.0	0.0	0.0	0.0	0.0	0.0	100.0	91.30434782608695	94.68599033816425	0.0	0.0	19.108912172288797	0.34999060165051343	1.3825357015740132	4837.353515624971	1.9679414956138859	0.9945724874714771	10.755386870189408	3295.6750940392594	119.33141138687823	18.88034337044258	44.00629485785817	0.5825609123912077	77.017791927657	105.54525847051796	4.6484487893501125	10.570445192220804	5.765463013582143	0.5909382597204612	0.8721491011429926	0.0
PU07164_2_12618709	60.201557108081765	0.0	0.0	0.0	0.0	0.0	0.0	100.0	100.0	94.33962264150944	0.0	0.0	76.2454874891038	0.3142629442181584	1.2414040206063037	4112.353515624971	3.503713589185275	0.9304537976471922	10.062002201543384	1795.6750940392594	455.9300456403672	58.93341581566478	195.54926724426988	1.1086625679932	334.21073247813786	390.3741822343954	7.354737468081343	14.200055890754454	40.39978591232063	1.4891662997541324	0.8768808317639464	0.0
PU06972_2_12618709	68.10344606729635	0.0	0.0	0.0	0.0	0.0	0.0	99.72972972972973	100.0	89.92443324937027	0.0	0.0	39.15529817123046	0.542557170166282	2.1432137159182245	4337.353515624971	2.5475973993205896	0.9312937915863863	10.071085963560183	2695.6750940392594	202.33487709808196	26.171403457847894	58.16748018674949	0.8053964090504662	142.86020354667093	180.8755998102602	5.571770809152532	13.499604703318134	5.057812436328509	0.35174719779471925	1.0199999274792206	0.0
PU06966_2_12618709	83.54272734271002	0.0	0.0	0.0	0.0	0.0	0.0	90.05376344086021	96.0	83.19672131147541	0.0	0.0	12.638795482182664	0.6282621860115891	2.4817663617644783	4387.353515624971	2.589494240689225	0.9464570573434857	10.235062738996351	5095.675094039259	66.2244759030701	26.64898381291811	16.214366581897384	0.8055261346591491	40.944555774686606	60.23880211952338	5.3807386671244455	12.990185657909903	2.612200885414592	0.32721043779507486	1.0261173512867034	0.0
PU06792_2_12618709	57.04538558942057	0.0	0.0	0.0	0.0	0.0	0.0	100.0	100.0	91.0891089108911	0.0	0.0	15.631893333584769	0.39065544210760195	1.5431702828044993	4237.353515624971	2.8236520119204855	0.9794322503631436	10.591659128413127	3295.6750940392594	92.61875019328409	36.83736472108274	32.25172340283658	0.8487941401803512	62.24463961081829	83.608400827626	5.794641641518633	11.68479935405131	5.28829630347235	0.460107797177205	0.9216642962780732	0.0
PU06600_2_12618709	58.46957033613191	0.0	0.0	0.0	0.0	0.0	0.0	99.75369458128078	95.83333333333334	85.50106609808103	0.0	0.0	15.500329285373892	0.44880889123898804	1.7728885072786897	5237.353515624971	2.2983516929233474	1.1485617751488322	12.420639412058401	3570.6750940392594	82.43036928511945	36.83736472108274	27.836504226190403	0.5891525018252716	56.099772375581495	77.36801752137517	4.075352363265852	10.18838090816463	2.826936276655903	0.32291299171250953	1.0261173512867034	0.0
PU06780_2_12618709	86.7108570027646	0.0	0.0	0.0	0.0	0.0	0.0	86.38888888888889	95.83333333333334	91.50326797385621	0.0	0.0	9.919302608036682	0.6405190002916639	2.530183328534022	4087.353515624971	1.9292438009555717	1.0882598132691084	11.768529146373574	3920.6750940392594	58.64686760262265	24.29292072790504	12.482004783792595	0.5219394471575594	31.26559391193021	45.01990813795246	3.6296106985336496	8.628285081601922	1.5163584092749778	0.17417636479031434	1.0261173512867034	0.0
PU06588_2_12618709	73.87107206210028	0.0	0.0	0.0	0.0	0.0	0.0	99.4550408719346	91.30434782608695	92.46231155778895	0.0	0.0	18.63398402192286	0.47033237109595993	1.8579107312585408	4262.353515624971	1.943070380610745	1.0673251056648754	11.54213953462164	3295.6750940392594	98.50890790581677	21.58663204917381	31.932731592309867	0.5359908877176938	67.81641041997082	85.10481927351267	3.5977720081956353	10.347574359854702	3.861524152135218	0.1975917286143931	0.9864386454683269	0.0
PU06582_2_12618709	72.12104965223722	0.0	0.0	0.0	0.0	0.0	0.0	97.82016348773843	91.30434782608695	91.66666666666666	0.0	0.0	16.016311313586883	0.534073441248063	2.1097012214209414	4262.353515624971	2.3471659307835577	0.8883333487532736	9.6065082795751	2995.6750940392594	79.53304846436015	17.86150527962612	24.1711182177291	0.7779172938521692	57.436997369778105	72.81508480303908	5.508093428476503	12.671798754529759	2.109108016801806	0.3400431500949062	1.0261173512867034	0.0
PU06216_2_12618709	90.26978711006157	0.547945205479452	0.273972602739726	0.0	0.0	0.0	0.0	88.21917808219177	95.65217391304348	93.8423645320197	0.0	0.0	13.288591285045964	0.7078887534979094	2.7963078718063916	4212.353515624971	2.4590379094496333	1.0923305031875392	11.812549914545647	3295.6750940392594	107.3919025101228	34.736011158773785	15.13035625364466	0.6627912440141147	38.39746054764545	59.92041521614323	4.6484487893501125	10.793316024586906	1.5037366189883732	0.3092212197979888	1.0261173512867034	0.0
PU06198_2_12618709	71.40015835941277	0.29411764705882354	0.0	0.0	0.0	0.0	0.0	99.41176470588235	95.45454545454545	89.13043478260869	0.0	0.0	13.554491988315666	0.49618682454422447	1.960041202100733	3587.353515624971	2.372530270374399	0.9707090796482004	10.497326058721601	2695.6750940392594	92.6505888836221	20.695148719709405	22.01776537363327	0.7195952204728938	47.37597122296553	63.486348534000854	5.69912557050459	12.480766612501672	3.2906372806845092	0.1398012010173343	1.0261173512867034	0.0
PU05852_2_12618709	66.97086299322392	0.0	0.0	0.0	0.0	0.0	0.0	99.30795847750865	95.23809523809523	91.20234604105572	0.0	0.0	13.261654071707884	0.403401036571955	1.5935180330059406	2312.353515624971	2.028433268887257	0.996664681764423	10.778012027542639	2095.6750940392594	73.67472944216549	21.045374313427565	26.49695131234213	0.5992075213350129	51.7060331089355	71.09579552478631	4.48925533766004	9.9018326951225	5.551111915670271	0.5718981958027225	1.0261173512867034	0.0
PU05846_2_12618709	92.52646754008369	0.0	0.0	0.0	0.0	0.0	0.0	87.27810650887574	91.66666666666666	85.20971302428256	0.8928571428571428	0.5208333333333333	12.903386633399643	0.6790951794779514	2.6825672631421145	3537.353515624971	2.8666862216534157	1.1166723358024344	12.075784450188381	3895.6750940392594	76.7949210952909	50.973743231161166	15.314692644511029	0.7558228228067781	41.67684565246094	53.202451554822176	5.253383905772387	11.90767018641741	2.173715171627281	0.5008350847778847	1.0261173512867034	0.0
PU05834_2_12618709	73.87571144917314	0.0	0.0	0.0	0.0	0.0	0.0	89.67391304347827	95.65217391304348	89.83050847457628	0.0	0.0	28.341383763713722	0.5410307573516528	2.137184067688778	4287.353515624971	10.378592033785553	1.9552574699711787	21.144311536137153	3595.6750940392594	131.97137145106998	225.7999918771986	42.221564115417834	1.5627880687604085	95.80261922708554	116.87983223085112	5.571770809152532	16.587957666105538	8.462021758124386	2.6861459303429935	1.0261173512867034	0.0
PU05468_2_12618709	73.77393026047827	0.0	0.0	0.0	0.0	0.0	0.0	98.9010989010989	91.66666666666666	89.0909090909091	0.0	0.0	11.729145193971348	0.5565227132417501	2.1983805169770267	4187.353515624971	1.9553183775374043	0.9806685644567895	10.605028728455085	3645.6750940392594	64.98276697988753	17.606795756922	16.987078391414205	0.5870307184326827	40.021233754884186	59.92041521614323	4.298223195631953	9.647123172418384	3.1191012870179495	0.5226316977914187	1.0261173512867034	0.0
PU05654_2_12618709	80.72650432658958	0.0	0.0	0.0	0.0	0.0	0.0	98.51116625310173	100.0	88.8641425389755	0.0	0.0	26.206373959878327	0.6386771390564273	2.522907593405561	5162.353515624971	2.0676820074964177	0.9814545888332923	10.613528859280319	4220.675094039259	149.8647154210341	25.025210605679373	33.072024816592034	0.620267660520843	86.9196246227795	106.18203227727825	4.743964860364156	9.774477933770441	5.912184326808692	0.293103237523486	1.0261173512867034	0.0
PU05462_2_12618709	90.73657820008006	0.0	0.0	0.0	0.0	0.0	0.0	95.45454545454545	95.65217391304348	90.42056074766354	0.0	0.0	21.816426873188497	0.720964129577147	2.8479583280066523	4437.353515624971	2.337350105759721	1.0329732035397503	11.170655302213497	3595.6750940392594	112.04035129947292	24.770501082975258	24.389628621552056	0.6661933809206605	68.23031339436501	96.98065076959207	5.0623517637443	13.626959464670193	1.7517560901273783	0.2786606346355096	1.0261173512867034	0.0
PU05270_2_12618709	66.24974897115095	0.2702702702702703	0.2702702702702703	0.0	0.0	0.0	0.0	99.1891891891892	95.65217391304348	92.21698113207547	0.0	0.0	14.186083567755398	0.5107681096912992	2.01764031246425	4337.353515624971	2.347412365033599	0.9674228063975093	10.461788035482895	3345.6750940392594	108.4744179816153	24.229243347229012	22.385869227172403	0.7143954277456469	48.745034907500155	69.88592529194176	4.712126170026141	11.621121973375281	3.8770950272999642	0.4025772711147451	1.0261173512867034	0.0
PU05078_2_12618709	73.87424712207587	0.0	0.0	0.0	0.0	0.0	0.0	98.17351598173516	95.83333333333334	90.81632653061224	0.0	0.0	25.1185905299678	0.5684651523738296	2.245555636497697	6037.353515624971	1.897935458962916	0.9772845669760085	10.568433907532501	4295.675094039259	152.15710112537116	17.765989208612073	35.61448278602238	0.5717761012479683	81.34785381362697	104.62193645071555	4.298223195631953	9.806316624108456	2.6108727293849046	0.11101749823766949	1.0261173512867034	0.0
PU05264_2_12618709	77.8561239211625	0.0	0.0	0.0	0.0	0.0	0.0	93.48958333333333	95.65217391304348	88.66666666666667	0.0	0.0	14.190437108161165	0.6104100090872978	2.411246548283046	4687.353515624971	2.1237778061665415	0.9430100392421217	10.197786408014212	3295.6750940392594	80.48820917450058	18.37092432503435	18.737400916945862	0.6630684465419332	46.45264920316311	63.804735437381	4.6484487893501125	11.239057689319107	4.840794781131391	0.35360242451158475	1.0261173512867034	0.0
PU05072_2_12618709	47.14198490461372	0.0	0.0	0.0	0.0	0.0	0.0	100.0	90.9090909090909	93.23308270676691	0.0	0.0	29.084983656299904	0.29849105381195506	1.1791017717314536	4637.353515624971	2.6250777838377055	0.8509637676849467	9.202390624371725	2395.6750940392594	176.64105399530428	24.51579156027114	78.53671415990816	0.9082318071942983	130.7296625278874	150.88355351185058	6.431415448278923	13.595120774332178	11.313950972273265	0.5753310139229675	0.8401009948659373	0.0
PU04892_2_12618709	88.52140196524306	0.0	0.0	0.0	0.0	0.0	0.0	92.83276450511946	88.0	79.1767554479419	0.0	0.0	10.264211125843447	0.6438095051729746	2.5431815074941486	2412.353515624971	2.232021235018106	0.9658388825118537	10.444659355192865	4345.675094039259	58.232964628228466	23.36959870810262	12.850008488844924	0.6803920598356542	32.28443200274667	52.693032509413946	5.094190454082315	11.270896379657122	4.398051488735533	0.45695183709386195	1.0261173512867034	0.0
PU04694_2_12618709	67.44291093764438	0.5249343832020997	0.0	0.0	0.0	0.0	0.0	98.68766404199475	91.66666666666666	87.14953271028037	0.0	0.0	24.47871791713269	0.522106705668833	2.06243012587849	4612.353515624971	2.8049080707326586	0.8283077216542422	8.95738632043351	4220.675094039259	173.90292662623503	33.016721880521004	37.78893208821911	0.9969939477427007	77.11330799867105	104.11251740530732	6.8453184226731105	13.404088632304092	16.00471826449096	0.8093894514359956	1.0197497677963314	0.0
PU04880_2_12618709	77.6714899604425	0.28901734104046245	0.0	0.0	0.0	0.0	0.0	94.79768786127168	91.66666666666666	86.60508083140877	0.0	0.0	12.05235391403951	0.608914839434787	2.4053403170449554	3737.353515624971	2.4332723189558396	0.9274490795434184	10.029508938308133	3970.6750940392594	87.01514069379354	22.000535023568	15.953300304078706	0.7724426424846086	39.67100816116603	55.52667594949723	5.317061286448417	13.340411251628062	3.881196767176138	0.4279966826105863	1.0261173512867034	0.0
PU04688_2_12618709	65.5859037566867	0.0	0.0	0.0	0.0	0.0	0.0	100.0	100.0	88.86198547215496	0.0	0.0	21.923086877415212	0.45090569892938326	1.7811713339535644	4612.353515624971	2.5535837295130883	0.8742996126069261	9.454746328194501	3820.6750940392594	114.87399473955621	22.191567165596084	39.1878288762988	0.8599147855898644	79.21466156098	96.05732874978965	6.6542862806450245	11.557444592699252	11.995027223845293	0.46837436830723633	0.963794717212316	0.0
PU04874_2_12618709	53.0193566269911	0.0	0.0	0.0	0.0	0.0	0.0	99.72144846796657	100.0	92.82051282051282	0.0	0.0	14.884382652344522	0.4006313952116102	1.582577373333438	4062.353515624971	2.152793768768894	0.8827882814966325	9.54654347628759	2995.6750940392594	96.78961862756398	19.007698131794637	29.944776042281028	0.7179785472688617	58.9652545060028	77.11330799867105	5.253383905772387	11.557444592699252	3.583264578340958	0.2263531891218214	0.9747785742499088	0.0
PU04298_2_12618709	50.17014938243425	0.0	0.0	0.0	0.0	0.0	0.0	100.0	63.33333333333333	66.81922196796339	0.0	0.0	24.681396375106704	0.3814276734045774	1.5067186763395404	3212.353515624971	4.187760748844735	0.6831088571277555	7.387194121507064	3279.3249059607406	117.9623477023436	34.67233377809776	52.15461576449784	1.804918288311582	98.19052100243663	111.27622273136058	9.647123172418384	17.320247543879873	24.41075039154474	1.535851094122883	0.8900947386917422	0.0
PU03968_2_12618709	34.1324397909541	0.0	0.0	0.0	0.0	0.0	0.0	100.0	100.0	97.96437659033079	0.0	0.0	152.14217116122393	0.22674940408458888	0.8957073275087944	4712.353515624971	6.270320427928072	0.8813634521462922	9.531135257097986	2395.6750940392594	909.7905764087635	110.76680368595234	540.8024838233607	2.0945961319377364	754.3222514882389	825.163337490321	11.239057689319107	28.400111781508908	30.078967999614317	3.132628641538703	0.8035480765013562	0.0
PU03962_2_12618709	83.72583648333682	0.0	0.0	0.0	0.0	0.0	0.0	82.4074074074074	87.5	86.87350835322196	0.0	0.0	9.116314296368966	0.6127621788532283	2.420538108291303	3187.353515624971	2.6831266747570632	1.040450018771762	11.251510183471728	3595.6750940392594	47.66251943600766	35.91404270128032	11.991197614773311	0.7592513177541955	27.69966059407259	42.409135530235275	4.775803550702171	13.690636845346221	3.0570144613424275	0.3636372204094468	1.0261173512867034	0.0
PU04127_2_12618709	65.80721702157898	0.0	0.0	0.0	0.0	0.0	0.0	100.0	95.45454545454545	92.1760391198044	1.0204081632653061	0.9009009009009009	32.53284234179432	0.518390161297899	2.04774900228526	4562.353515624971	2.3499204147434924	0.9943696176004657	10.753193019088037	3295.6750940392594	178.8697623189653	27.062886787312298	50.582522173366584	0.6957783448245202	115.7336393786826	148.43197435582346	4.48925533766004	11.04802554729102	2.5708495550441053	0.42688786571743137	0.9559102504078814	0.0
PU03590_2_12618709	46.58224003688352	0.0	0.0	0.0	0.0	0.0	0.0	100.0	95.45454545454545	95.34883720930233	0.0	0.0	44.41588748646545	0.33050341050799525	1.3055572417214507	3737.353515624971	2.607339648961653	0.9732078145693243	10.524347579124868	2695.6750940392594	222.96634843711533	22.92385704337042	108.3172489553225	0.7887831437074251	183.64556586966745	207.87480921689647	5.094190454082315	12.544443993177701	58.69566385629291	0.6538539375145368	0.7739577516844348	0.0
PU03770_2_12618709	66.82408609947277	0.0	0.0	0.0	0.0	0.0	0.0	100.0	95.65217391304348	92.67734553775743	0.0	0.0	28.29857804439861	0.5148226021024219	2.0336564011354983	5287.353515624971	2.3324827970921027	0.9132553517648829	9.876016824549376	3595.6750940392594	158.461161812298	20.822503481061464	44.30392778537575	0.7519549512184006	94.46539423288893	123.12021553710196	5.444416047800474	12.767314825543803	6.698488588586582	0.41502858465866327	0.9817403476926253	0.0
PU03764_2_12618709	63.616201393246094	0.0	0.0	0.0	0.0	0.0	0.0	99.73544973544973	91.30434782608695	93.87254901960785	0.0	0.0	19.241434555595482	0.454750617101275	1.7963595607722354	4537.353515624971	2.6959888467107294	0.8893032944336506	9.616997350172705	3295.6750940392594	119.96818519363852	21.745825500863884	34.103533048328934	0.8925525392145623	72.52853658999696	85.07298058317467	6.272221996588851	13.149379109599975	5.407120785094528	0.6996471801045503	0.9813645696106478	0.0
PU03398_2_12618709	33.33794041639221	0.0	0.0	0.0	0.0	0.0	0.0	100.0	95.45454545454545	89.82188295165395	0.0	0.0	32.35740506542413	0.25094485983238335	0.9912844122345809	4437.353515624971	2.4889079262025016	1.000503889031231	10.819529523702563	2695.6750940392594	190.90478726673476	20.44043919700529	103.92752950663223	0.732412334275633	158.2064522895939	186.03346764501853	5.1897065250963585	15.155216600894887	14.23396467909059	0.39949950927890493	0.8436895590050679	0.0
PU03206_2_12618709	82.02055450560486	0.0	0.0	0.0	0.0	0.0	0.0	100.0	100.0	94.54545454545455	0.0	0.0	25.451612242415763	0.32695213979780513	1.2915289834778345	4137.353515624971	2.6383707266957837	0.9343898038622664	10.104566489315127	2395.6750940392594	157.9517427668898	23.01937311438446	62.743152585503	0.8313297621721406	105.06767811544775	140.72701129402395	6.4632541386169375	12.95834696757189	18.206863959317708	0.22137839375650664	0.8361720870646174	0.0
PU03194_2_12618709	78.47610046026509	0.0	0.0	0.0	0.0	0.0	0.0	99.36507936507937	90.9090909090909	88.39779005524862	0.0	0.0	14.635012890577695	0.461274807283411	1.8221314695267128	2962.353515624971	2.4325080513734156	1.0117778223294236	10.941446745120018	2695.6750940392594	76.03079252717855	28.782176065565082	25.57222962824869	0.707839396348089	54.667031310370845	63.868412818057024	5.157867834758344	11.302735069995137	5.551520751606879	0.36879816308200114	1.0261173512867034	0.0
PU03188_2_12618709	69.29429563746795	0.0	0.0	0.0	0.0	0.0	0.0	96.26436781609195	100.0	91.04859335038363	0.0	0.0	13.103504824206121	0.4953759395168861	1.9568380375160834	3787.353515624971	3.0155721743471604	0.8359502493860274	9.040033229992085	2470.6750940392594	63.51818722433887	31.743174267000427	21.32002876283768	1.0620742889797572	47.407809913303545	58.01009379586236	7.1955440163912705	14.613958865148641	3.5680353892003924	0.6479109292878006	1.0261173512867034	0.0
PU02818_2_12618709	41.43793051391812	0.0	0.0	0.0	0.0	0.0	0.0	100.0	95.23809523809523	91.82561307901908	0.0	0.0	27.18234332466591	0.2754744439085316	1.088181373381842	3362.353515624971	2.0217033445286337	1.0642693494215762	11.50909434084071	2095.6750940392594	179.18814922234543	16.715312427457597	79.53179800220188	0.5592828144032174	133.59514465830873	148.7503612592036	4.075352363265852	11.239057689319107	5.398060430796431	0.3387568181662936	0.7859279744244879	0.0
PU02812_2_12618709	81.20532416790817	0.5988023952095808	0.5988023952095808	0.0	0.0	0.0	0.0	89.22155688622755	96.0	83.37236533957847	0.0	0.0	11.403210901726393	0.6565635105372423	2.5935624825003685	3437.353515624971	2.5720981221356816	0.9342980168352604	10.10357389702291	4570.675094039259	93.31920138072041	31.615819505648368	13.99863327792743	0.8105274080669277	33.8763665196474	43.36429624037571	5.444416047800474	12.003186257431455	4.721229607879389	0.12615616195838053	1.0261173512867034	0.0
PU02446_2_12618709	28.25298659400072	0.0	0.0	0.0	0.0	0.0	0.0	100.0	95.23809523809523	92.87671232876711	0.0	0.0	56.91891584786213	0.21229112858452098	0.8385941308464537	3812.353515624971	3.084507350481122	0.8599233636184815	9.299280415392117	2095.6750940392594	378.43467335764	34.51314032640769	216.1026018899486	1.0560674588836654	312.17835876423186	335.45244140132047	6.940834493687154	13.372249941966077	40.18898895380631	0.7403351382360897	0.7414813207993483	0.0
PU02440_2_12618709	54.19159254624657	0.0	0.0	0.0	0.0	0.0	0.0	100.0	82.35294117647058	86.72566371681415	0.0	0.0	36.88508918980215	0.3308659698098738	1.3069894264041848	137.6464843750291	2.239113834179849	0.7793066601960764	8.427484900807107	904.3249059607406	192.7195926160016	13.340411251628062	89.85328489114971	0.8459279706474343	153.8445517132859	168.36299450742052	5.603609499490546	11.175380308643078	22.497410234752756	0.5586057400970874	0.775503628361858	0.0
PU02626_2_12618709	36.758926153287575	0.0	0.0	0.0	0.0	0.0	0.0	100.0	95.23809523809523	91.96675900277008	0.0	0.0	58.9401512638285	0.2587194613953304	1.0219957061253253	3712.353515624971	3.1107715264494438	0.7389163846885594	7.990701212992357	2095.6750940392594	320.3609021811016	26.075887386833852	183.61889519863078	1.239476845685322	277.5060249861341	307.91197425893796	7.609446990785458	16.07853862069731	21.99410891051428	0.4964096880658171	0.8273594979452883	0.0
PU02434_2_12618709	44.5330502981122	0.0	0.0	0.0	0.0	0.0	0.0	100.0	100.0	94.25587467362925	0.0	0.0	24.574531598498762	0.32335893668069915	1.2773350835017243	4012.353515624971	2.3864197329240118	0.8412170565233246	9.09698890596933	2395.6750940392594	154.54500290072224	18.53011777672442	61.25416203408443	0.8352266852083043	105.41790370916591	124.68031136366466	6.144867235236792	11.875831496079398	5.274707289186495	0.16814808334763892	0.8954774107293685	0.0
PU02428_2_12618709	78.65929430587964	0.0	0.0	0.0	0.0	0.0	0.0	79.64071856287426	90.9090909090909	83.16326530612244	1.0204081632653061	0.8	13.406549431173469	0.5395733981993555	2.1314271957940325	3437.353515624971	6.0391039981797645	1.212644863381287	13.113639082227037	2395.6750940392594	70.55453778904007	92.68242757396013	20.02634557177077	1.4662380206704375	44.98806944761444	57.436997369778105	7.832317823151559	30.565142724493892	5.161576642772625	2.7062886787312292	1.0168979680765802	0.0
PU02254_2_12618709	65.28593089291867	0.0	0.0	0.0	0.0	0.0	0.0	100.0	95.45454545454545	95.47872340425532	0.0	0.0	14.345566954364546	0.4404529867871757	1.7398809460210662	3837.353515624971	2.1676999073139926	1.0117799575230682	10.94146983527582	2720.6750940392594	83.92678773100614	21.17272907477962	26.25145502212632	0.6307811211268861	54.47599916834276	66.76573363881634	5.12602914442033	11.46192852168521	4.918756264488525	0.42936006742044264	0.9353368459516941	0.0
PU02062_2_12618709	89.57618020121467	0.704225352112676	0.352112676056338	0.0	0.0	0.0	0.0	94.36619718309859	95.65217391304348	86.30490956072352	0.0	0.0	11.025564713925222	0.6966125526478993	2.751764532128872	2187.353515624971	1.9860341345404808	1.0703639098556272	11.575001407542922	3295.6750940392594	88.25684961697611	17.829666589288102	12.756888775538743	0.5462869816080966	31.233755221592194	50.78271108913308	3.852481530899751	11.143541618305065	3.4647147948427373	0.4666458553581716	1.0261173512867034	0.0
PU02248_2_12618709	57.6872486619805	0.0	0.0	0.0	0.0	0.0	0.0	100.0	100.0	93.81720430107528	0.0	0.0	17.792509584841117	0.4267473390697131	1.685740785704677	3787.353515624971	1.9587702843469983	1.0834353296226749	11.716356792201369	2095.6750940392594	91.05865436672138	22.03237371390601	33.60482274687951	0.5322873110875196	66.54286280645024	85.74159308027296	4.998674383068272	9.678961862756399	6.928083294741926	0.41602555375005573	0.9362334509065241	0.0
PU01870_2_12618709	31.84549793017904	0.0	0.0	0.0	0.0	0.0	0.0	100.0	95.23809523809523	92.85714285714286	0.0	0.0	50.178862940752985	0.22434833938944773	0.8862226223562364	4062.353515624971	3.014903130312223	1.0104920471788308	10.927542269230223	2095.6750940392594	369.0422597079257	57.723545582820236	180.2740348059071	0.878427781839029	257.98890780893123	286.58005173246823	5.890157712532677	10.18838090816463	13.844418822453937	0.3337927212856356	0.8328583002863161	0.0
PU01678_2_12618709	27.824515603159593	0.0	0.0	0.0	0.0	0.0	0.0	100.0	95.23809523809523	96.23655913978494	0.0	0.0	55.50274337127407	0.22255352436702955	0.8791327295576511	4037.353515624971	2.5696434757032396	0.8785681897981343	9.500907065249907	2095.6750940392594	338.82734257715	20.758826100385434	201.0088578999261	0.8611186525679657	288.42669577207306	329.4030902370977	6.335899377264879	13.563282083994164	25.617978368129517	0.39558716866210464	0.7247149162125908	0.0
PU01864_2_12618709	38.69619553812826	0.0	0.0	0.0	0.0	0.0	0.0	100.0	95.45454545454545	94.17721518987342	0.0	0.0	39.90326373940951	0.3094026722032228	1.2222049348356538	4462.353515624971	2.1738719557261588	0.9222836295743155	9.973649346899617	2695.6750940392594	237.54846861192595	23.178566566074533	103.94882408538275	0.6939609928674154	171.1966379475038	196.57207414690134	4.775803550702171	10.220219598502645	14.951013806229462	0.25271960455798986	0.927406904378031	0.0
PU01858_2_12618709	74.58948219513904	0.0	0.0	0.0	0.0	0.0	0.0	88.07588075880759	96.15384615384616	80.8641975308642	0.0	0.0	10.258092921898257	0.5630992114450692	2.2243590532992825	4312.353515624971	2.5581087368572515	1.0515068395937046	11.37107953310927	5395.675094039259	55.33564380746915	26.99920940663627	14.683072119784825	0.7162629694622917	34.44946294573165	45.30645635099459	4.6484487893501125	14.836829697514743	2.5240933976949185	0.4125930981292653	1.0261173512867034	0.0
PU01666_2_12618709	40.832602146946236	0.0	0.0	0.0	0.0	0.0	0.0	100.0	95.45454545454545	93.36734693877551	0.0	0.0	33.3257561942166	0.31220918063628833	1.2332912271165994	4362.353515624971	2.4615775877215933	1.0150304429612433	10.976620846231663	2695.6750940392594	242.45162692398017	26.107726077171865	86.03389113766191	0.714003040246858	141.42746248146028	179.92043910011978	4.998674383068272	11.780315425065353	4.298698039598062	0.6070908610805781	0.8954081940343949	0.0
PU01852_2_12618709	45.38675619591806	0.0	0.0	0.0	0.0	0.0	0.0	100.0	95.23809523809523	94.72295514511873	0.0	0.0	24.3640593610316	0.35576979146054716	1.4053647038411163	4287.353515624971	3.5311982309876773	1.2156499308604283	13.146136123635612	2095.6750940392594	139.26243153847528	66.31999197408415	55.19704168268246	0.8552225988016664	97.45823112466229	111.59460963474072	4.998674383068272	15.187055291232902	8.585849574631194	0.46268806442824284	0.9308206450193967	0.0
PU01660_2_12618709	70.08510368591188	0.0	0.0	0.0	0.0	0.0	0.0	99.71830985915493	95.45454545454545	91.53846153846153	0.0	0.0	15.410718664302337	0.4512913675229549	1.7826948051470026	3962.353515624971	2.3290740944714607	0.8939200168511491	9.666922957705555	2770.6750940392594	83.99046511168217	18.689311228414493	27.52333703011616	0.7670969262153808	57.46883606011612	72.71956873202505	5.348899976786431	12.862830896557846	7.512147239640426	0.17561027639561128	0.9620556730939969	0.0
PU01480_2_12618709	57.5301014857896	0.0	0.0	0.0	0.0	0.0	0.0	100.0	100.0	95.38043478260869	0.0	0.0	21.37385478054293	0.34800640630005275	1.374697717073937	3887.353515624971	2.212512840936976	1.021896428141716	11.050870162185207	2095.6750940392594	132.2579196641121	27.69966059407259	49.50292236869959	0.6374476414764381	86.53756033872332	105.44974239950392	4.680287479688127	10.506767811544774	6.012614213832717	0.5869160153313341	0.894789127868306	0.0
PU01282_2_12618709	52.12150334133784	0.0	0.0	0.0	0.0	0.0	0.0	100.0	95.23809523809523	92.73743016759776	0.0	0.0	18.91248706086724	0.3703658390552846	1.4630221289446295	3587.353515624971	2.566767607246769	0.8835481268990487	9.554760505581553	2095.6750940392594	106.75512870336252	24.73866239263724	41.15787499995133	0.8553068281411849	76.09446990785459	93.86045911646666	5.635448189828561	13.81799160669828	7.055127228233882	0.49161676693966416	0.8779067100659896	0.0
PU01468_2_12618709	87.0741396141901	0.0	0.0	0.0	0.0	0.0	0.0	83.1858407079646	88.88888888888889	75.58886509635975	0.0	0.0	9.274590439865085	0.6249248231435445	2.4685830840066756	3562.353515624971	2.473429531453873	0.9145214751268467	9.8897087844164	5395.675094039259	52.97958072245608	27.795176665086633	11.961955623040934	0.7962899478794636	29.9283689177336	39.44813732879993	5.762802951180619	13.435927322642106	2.553003437619346	0.5264080862371703	1.0261173512867034	0.0
PU01276_2_12618709	85.15019820965112	0.0	0.0	0.0	0.0	0.0	0.0	83.74233128834356	88.46153846153845	76.36761487964989	0.0	0.0	11.778688019017252	0.6735658546098007	2.66072527938664	3237.353515624971	2.7891318380310373	0.9720934296411597	10.512296530884846	4620.675094039259	69.0899580334914	35.43646234621011	14.094578020922999	0.8447469555493278	39.70284685150404	53.075096793470124	5.794641641518633	13.404088632304092	8.006293523927134	0.8719767002066946	1.0261173512867034	0.0
PU00911_2_12618709	53.27819824350707	0.0	0.0	0.0	0.0	0.0	0.0	100.0	95.0	91.71597633136095	0.0	0.0	19.903457169598838	0.355459348212264	1.4041383884142447	2812.353515624971	2.0337419737315	0.97412280144347	10.534242320771705	1495.6750940392594	121.36908756851116	20.344923125991247	45.13087988388785	0.6146781036295363	78.1003073991495	97.52190850533832	4.425577956984011	9.61528448208037	2.485475056429214	0.3907314830926333	0.8603351893956759	0.0
PU00714_2_12618709	59.855849638231305	0.0	0.0	0.0	0.0	0.0	0.0	100.0	95.23809523809523	95.18413597733712	0.0	0.0	28.333335906825223	0.3374047007675905	1.3328187742478095	3587.353515624971	2.077805965496687	0.9162747725888023	9.90866908418278	2095.6750940392594	156.9010659857353	16.301409453063407	67.68334342299929	0.6676438596938402	119.58612090958235	141.33194641044622	5.317061286448417	10.379413050192717	8.671529277466071	0.5443823872217319	0.8842363726048245	0.0
PU00708_2_12618709	88.11714202783281	0.32786885245901637	0.32786885245901637	0.0	0.0	0.0	0.0	91.47540983606558	95.45454545454545	85.34704370179949	0.0	0.0	11.292855433104071	0.6066809847786018	2.3965161263388652	2712.353515624971	2.2508370467095804	0.959156964080771	10.372400551871197	3045.6750940392594	91.85462162517175	29.036885588269197	15.003017222164301	0.6909076001561577	33.526140925929234	48.58584145581008	4.775803550702171	10.952509476276978	2.108369426286837	0.12186986006603595	1.0261173512867034	0.0
PU00516_2_12618709	80.6421669480876	0.0	0.0	0.0	0.0	0.0	0.0	95.54794520547945	95.0	86.20689655172413	0.0	0.0	12.690662122851608	0.5633768730059139	2.225455874239651	2387.353515624971	2.099545483048751	0.911913091240975	9.861501511289589	1795.6750940392594	59.47467355141103	17.3839249245559	18.15601316525275	0.6778559878415984	42.44097422057329	57.97825510552435	4.871319621716214	11.11170292796705	1.5047666381592915	0.6152381755230671	1.0261173512867034	0.0
PU00702_2_12618709	37.479719331614575	0.0	0.0	0.0	0.0	0.0	0.0	100.0	100.0	93.73219373219374	0.0	0.0	208.37528207891242	0.22456525001818556	0.8870794644739008	3512.353515624971	4.503925311613879	0.6888369733553175	7.449138431088225	1795.6750940392594	1171.2817401548764	36.200590914322454	747.8919697618704	1.9250425351683365	1033.865952656006	1128.2039921275427	11.748476734727339	22.478115378638215	131.78923541369528	2.8663665384862465	0.7592870435075663	0.0
PU00510_2_12618709	77.25028859834501	0.0	0.0	0.0	0.0	0.0	0.0	100.0	100.0	91.56626506024097	0.0	0.0	34.762122938786064	0.35025709325470145	1.3835883988613749	2837.353515624971	2.009848505891693	0.979830412358131	10.595964884249971	1195.6750940392594	180.71640635857014	17.702311827936043	79.99347700882899	0.6039180471475886	141.4911398621363	174.0621200779251	4.457416647322026	11.621121973375281	9.167909533882739	0.35022559371815887	0.8415248119017937	0.0
PU00336_2_12618709	72.37214381699589	0.0	0.0	0.0	0.0	0.0	0.0	100.0	95.0	93.12320916905445	0.0	0.0	21.160345636641043	0.3892519315817241	1.5376261241887814	3187.353515624971	5.323767914834246	1.7953534147087036	19.41509622189452	1495.6750940392594	106.18203227727825	120.25473340668066	43.81544262106036	0.8730412465363749	84.14965856337224	96.85329600824002	4.775803550702171	14.9641844588668	7.540227873189199	1.2058019557458035	0.8958716217776919	0.0
PU00144_2_12618709	80.54302252257833	0.0	0.0	0.0	0.0	0.0	0.0	92.47311827956989	86.36363636363636	79.52127659574468	0.0	0.0	9.524898441742499	0.5827428856104224	2.301955653652588	2062.353515624971	2.237177487202159	0.9550845947468075	10.328361622364483	2195.6750940392594	52.693032509413946	19.835504080583014	13.174028418248762	0.6896427899268343	30.469626653479846	49.7320343079786	4.871319621716214	12.194218399459542	3.2539511473922333	0.19759509329657257	1.0261173512867034	0.0
PU00138_2_12618709	64.0233188215948	0.0	0.0	0.0	0.0	0.0	0.0	98.58657243816255	90.0	91.23867069486404	0.0	0.0	14.386806093381015	0.4702555104900875	1.8576071158724072	2162.353515624971	3.6502935881614684	1.1934006838527513	12.905530977050121	1195.6750940392594	73.67472944216549	61.32131759101587	24.658446893658443	0.9005485121300899	50.08225990169676	69.18547410450545	5.858319022194662	14.136378510078424	6.258388270438672	0.9702984197981863	1.0261173512867034	0.0
PU00132_2_12618709	40.66517524414926	0.0	0.0	0.0	0.0	0.0	0.0	100.0	95.0	91.21212121212122	0.0	0.0	19.874170020384774	0.2974360792822757	1.174934402823104	2687.353515624971	2.8656274985532284	1.011013097233156	10.933176946424288	1495.6750940392594	118.3762506767378	49.41364740459846	53.85556363688755	0.8345042524933682	88.70259128170831	102.13851860435042	5.9219964028706915	11.748476734727339	4.7386644834257075	0.7878307042528692	0.8588156092290887	0.0
PU00318_2_12618709	369.98339524464654	0.9868421052631579	0.9868421052631579	0.9868421052631579	0.6578947368421053	0.32894736842105265	0.32894736842105265	99.34210526315789	81.81818181818183	80.9651474530831	0.0	0.0	192.70615237564402	2.911007753786661	11.499086341717284	2687.353515624971	2.8797832917734385	0.930134394841248	10.058548153911234	2395.6750940392594	2344.1872535169914	34.92704330080187	53.356513112345915	0.9115483374378407	63.99576757940908	680.2017803813411	6.717963661321053	14.263733271430482	122.58392201205004	0.472218631176489	1.0228891231769368	0.0
PU00126_2_12618709	81.30688632647023	0.3460207612456747	0.0	0.0	0.0	0.0	0.0	76.12456747404845	91.30434782608695	84.65753424657534	1.0	0.6535947712418301	10.749422769396727	0.6533048620720641	2.580690143012559	2312.353515624971	3.9862231330590614	1.0183691213051975	11.01272558236371	3295.6750940392594	70.58637647937807	67.08412054219649	13.261861126330453	1.152449709224996	34.44946294573165	58.13744855721442	7.0363505647011975	15.09153922021886	5.40961031105102	1.6964993962847932	1.0261173512867034	0.0
No Spot_3_12618709	86.61039151491696	0.2242152466367713	0.0	0.0	0.0	0.0	0.0	47.309417040358746	78.125	63.004846526655896	44.26229508196721	30.16759776536313	18.518577816813355	0.6829333529674003	2.697728847061722	6237.353515624971	12.092513393466525	0.5035410111136369	5.445332992572677	2170.6750940392594	119.39508876755426	88.6707525913703	21.855690398689458	7.070454458304362	56.609191420989724	69.24915148518147	33.39878616457718	52.3746456060338	33.6898599439717	10.38597345214751	1.0261173512867034	0.0
PC20608_3_12618709	48.72979286058009	0.0	0.0	0.0	0.0	0.0	0.0	100.0	90.0	87.75510204081633	0.0	0.0	33.399863382588585	0.40200058534703303	1.5879859592655692	1237.353515624971	2.909369149180569	0.7321794722096515	7.91784769961449	1195.6750940392594	168.07644629437837	20.599632648695362	66.965825570778	1.1698949883090428	130.82517859890146	156.67819515336922	8.40541424923582	13.053863038585932	22.106353874247702	0.9035600740753763	0.8785498419068645	0.0
PU31091_3_12618709	69.94237884294259	0.3424657534246575	0.0	0.0	0.0	0.0	0.0	98.28767123287672	95.45454545454545	89.15343915343915	0.0	0.0	11.341838446177453	0.5635291379795863	2.226057352568522	2387.353515624971	2.8528988309640058	0.8720921074951095	9.430874190371878	3045.6750940392594	73.10163301608122	19.51711717720287	16.22192176382911	0.9631404322780471	35.72301055925224	64.0276062697471	7.3865761584193566	15.95118385934525	5.049455364611167	0.6441932610164631	1.0261173512867034	0.0
PU31043_3_12618709	248.08826517925962	0.9615384615384616	0.9615384615384616	0.4807692307692308	0.4807692307692308	0.4807692307692308	0.4807692307692308	98.5576923076923	100.0	81.48148148148148	1.0869565217391304	0.6451612903225806	79.13925986532453	2.1785867874088756	8.605871124441911	287.3535156249709	1.8070929054348865	0.9249620320784451	10.002613806995667	1320.6750940392594	824.4628863028847	15.218893981570917	29.278737178336797	0.5752043669618119	64.2504771021132	373.6907084972758	4.234545814955925	8.819317223630009	52.68544057133035	0.4500611986948037	1.0261173512867034	0.0
PU30731_3_12618709	33.77557239082564	0.0	0.0	0.0	0.0	0.0	0.0	100.0	90.9090909090909	94.16445623342176	0.0	0.0	116.38717637087817	0.19980925339304265	0.789288126646828	4237.353515624971	3.322564188302788	0.822115515370575	8.89042330366017	2395.6750940392594	723.0884962666466	24.29292072790504	469.48828224884295	1.1898881381272017	618.6257532676211	670.1089155441905	7.991511274841632	17.03369933083774	26.660491773281457	1.382928920649564	0.7439750238659547	0.0
PU30711_3_12618709	73.73659926851364	0.0	0.0	0.0	0.0	0.0	0.0	100.0	90.47619047619048	93.42857142857143	0.0	0.0	56.20667182865413	0.22039494943404006	0.8706059094221759	3687.353515624971	2.2754808712504584	0.9396269508217567	10.161201417744081	1795.6750940392594	342.29775982399354	18.784827299428535	205.5518805828746	0.7129898114538427	291.8015969479026	328.5116069076333	4.966835692730257	11.557444592699252	5.798580746230859	0.41458767741220975	0.7578069119221174	0.0
PU30707_3_12618709	76.02249571944843	0.0	0.0	0.0	0.0	0.0	0.0	95.68106312292359	95.45454545454545	89.41504178272982	0.0	0.0	10.520614658161824	0.5661527023969405	2.2364209779209347	2612.353515624971	2.0307822590352647	1.0721109103646516	11.593893611553858	2770.6750940392594	65.90608899968996	16.715312427457597	14.977618059109098	0.5576853614123481	35.563817107562166	44.001070047136	4.712126170026141	10.793316024586906	6.515307025328976	0.4181535499428843	1.0261173512867034	0.0
PU30687_3_12618709	41.227375536028774	0.0	0.0	0.0	0.0	0.0	0.0	100.0	95.23809523809523	91.54929577464789	0.0	0.0	55.86694072409014	0.2827984547168403	1.1171127400341152	3512.353515624971	2.1933958655583696	0.9731408102389588	10.523622988907327	2095.6750940392594	325.4550926351839	21.905018952553956	159.22566828771423	0.6636008513969498	251.46197628963827	305.9698141483191	5.730964260842605	10.634122572896834	31.408671483325687	0.6309538311071037	0.8603883258450739	0.0
PU30351_3_12618709	89.75670370383077	0.3546099290780142	0.0	0.0	0.0	0.0	0.0	87.94326241134752	83.33333333333334	80.96446700507614	0.0	0.0	11.217252152418675	0.6838174508592934	2.701221217695288	2137.353515624971	3.0019760270616667	0.8055694775504996	8.711493119922505	2545.6750940392594	76.5720502629248	25.50279096074959	13.221524227068025	1.097159623637625	34.41762425539364	63.26347770163475	6.781641041997082	15.282571362246946	3.4681654670051727	0.19936788255809468	1.0261173512867034	0.0
PU30303_3_12618709	75.38218352522466	0.0	0.0	0.0	0.0	0.0	0.0	92.46575342465754	95.83333333333334	83.41708542713567	0.0	0.0	9.752073402608065	0.6017369042456967	2.376985979483597	2387.353515624971	2.405862091106486	0.8240180968062955	8.910997972325333	3945.6750940392594	55.43115987848319	17.479440995569945	13.06247693083492	0.8596062792585133	31.520303434634325	48.80871228817618	5.794641641518633	12.448927922163657	2.569551501385837	0.21361083591100907	1.0261173512867034	0.0
PU30279_3_12618709	41.093252053028	0.0	0.0	0.0	0.0	0.0	0.0	100.0	95.0	93.73134328358209	0.0	0.0	23.175602550682164	0.3025736317236045	1.1952288039737338	2812.353515624971	2.6218548149871155	0.8272215668050479	8.94564055453794	1495.6750940392594	177.24598911172654	20.822503481061464	61.73552967890852	0.9331519979668881	100.45106801643566	120.89150721344095	6.717963661321053	13.690636845346221	8.844733815619126	0.7105334393766893	0.8792846816062512	0.0
PU30030_3_12618709	67.06703094960332	0.0	0.0	0.0	0.0	0.0	0.0	100.0	89.47368421052632	90.35369774919614	0.0	0.0	10.841068016269249	0.44978604928463367	1.7767484848832724	1362.353515624971	2.072302166136901	0.9198863358242482	9.947724819478783	895.6750940392594	65.77873423833789	14.7413136265007	19.426801848435282	0.6632610788070277	40.785362322996534	51.387646205555356	5.285222596110402	10.315735669516688	5.966740622634447	0.1039331960459321	0.9277614024076092	0.0
PC20418_3_12618709	57.26772930195586	0.0	0.0	0.0	0.0	0.0	0.0	100.0	94.73684210526315	92.5531914893617	0.0	0.0	54.360525862262996	0.45067348702458326	1.780254048611608	1262.353515624971	2.2647066811197787	0.9967784712495822	10.779242556186919	895.6750940392594	319.8196444453553	19.5807945578789	97.22027880739925	0.668927286409555	215.13403061396377	268.20912740743387	4.712126170026141	12.83099220621983	36.00300687272537	0.46001418109062275	0.9050018606430269	0.0
PU29670_3_12618709	33.9739535598516	0.0	0.0	0.0	0.0	0.0	0.0	100.0	95.23809523809523	92.28486646884274	0.0	0.0	48.22612291937372	0.25652975543651674	1.0133459119601889	3012.353515624971	2.7412970726547123	0.9151470536095634	9.896473840442018	2095.6750940392594	278.77957259965467	21.045374313427565	151.52344088138835	0.8819232994290488	227.93318412984559	271.0109321571792	5.826480331856648	16.52428028542951	27.293877160387364	0.5332124752844897	0.834450784531556	0.0
PU29622_3_12618709	76.8117852500505	0.0	0.0	0.0	0.0	0.0	0.0	100.0	100.0	92.20338983050847	0.0	0.0	36.75942636690573	0.2916021554071093	1.1518891896098171	2062.353515624971	4.400561359842431	1.380411235347189	14.927878121644586	895.6750940392594	205.48690744154538	95.16584542032525	101.60456436746308	0.9385668164473163	171.32399270885585	189.21733667882	5.858319022194662	12.671798754529759	24.419090053162297	0.23885552788473502	0.7298315775756548	0.0
PU29266_3_12618709	81.28102584577002	0.0	0.0	0.0	0.0	0.0	0.0	81.60919540229885	91.30434782608695	79.57559681697613	0.9803921568627451	0.5376344086021506	8.364876136634239	0.5756986945165419	2.2741296330964005	1612.353515624971	3.113418991137388	0.8691860127925026	9.399447448528848	3045.6750940392594	43.1414254080096	41.45397482009484	11.711148615020697	1.054606493563955	28.018047497452734	39.28894387710986	6.90899580334914	14.518442794134598	2.01982721886767	0.864757156099352	1.0261173512867034	0.0
PU29246_3_12618709	46.8545184692929	0.0	0.0	0.0	0.0	0.0	0.0	100.0	94.73684210526315	93.11475409836065	0.0	0.0	272.4193681599532	0.25605566330922963	1.0114731494096556	2362.353515624971	5.06924548209067	0.7007992559467973	7.578499517125292	895.6750940392594	1573.8501407887313	34.353946874717614	857.5092586476038	2.129684600321594	1261.0668469080772	1377.2462279514918	12.862830896557846	25.279920128383488	180.64091487016088	3.04846310937541	0.7327478084408942	0.0
PU28842_3_12618709	43.59256375653745	0.0	0.0	0.0	0.0	0.0	0.0	100.0	95.0	93.69085173501577	0.0	0.0	76.6498021507354	0.24332197508817308	0.961172431346653	2687.353515624971	3.232874752301139	0.7919218546847491	8.563906628612289	1495.6750940392594	458.5089795577464	36.10507484330841	253.90130173918644	1.2019105602600462	368.9785823272497	433.1972207390249	7.641285681123473	14.613958865148641	49.69798734408714	0.9387107201324603	0.7833623494271661	0.0
PU28486_3_12618709	77.53229301039624	0.4048582995951417	0.0	0.0	0.0	0.0	0.0	97.16599190283401	100.0	77.74480712166172	0.0	0.0	10.56146366845721	0.5436479533850753	2.1475225365995447	1262.353515624971	2.3960615796735567	0.9532764566433672	10.30880827149041	2445.6750940392594	78.48237168320567	22.8920183530324	15.658190567287326	0.7400221311421363	33.97188259066144	49.44548609493647	4.934997002392243	13.913507677712323	1.268958840527873	0.4494353134163035	1.0261173512867034	0.0
PU28458_3_12618709	54.250845462654695	0.0	0.0	0.0	0.0	0.0	0.0	100.0	85.71428571428571	91.05960264900662	0.0	0.0	12.72528719647774	0.3872004858836981	1.52952248682256	1837.353515624971	1.995495400253601	1.058491825038771	11.446615727494986	1495.6750940392594	68.07111994267494	21.650309429849838	26.489082834776084	0.555045802463665	50.81454977947109	63.04060686926865	3.9479976019137943	10.25205828884066	5.9312567264548255	0.46643681345191207	0.9016848429584388	0.0
PC20402_3_12618709	63.562722420260386	0.0	0.0	0.0	0.0	0.0	0.0	100.0	100.0	90.2127659574468	0.0	0.0	23.998390059991646	0.38874267889804304	1.5356144701243832	262.3535156249709	2.283395371578624	0.8693394572956591	9.401106809727093	604.3249059607406	138.3709482090109	21.809502881539913	49.7571053539935	0.773316585231497	98.31787576378868	120.19105602600462	5.508093428476503	10.761477334248891	28.67056908525371	0.46819202330387966	0.8936011199539392	0.0
PU28102_3_12618709	64.92853578419675	0.0	0.0	0.0	0.0	0.0	0.0	99.57446808510639	90.9090909090909	80.8641975308642	0.0	0.0	10.36614577822469	0.45893712246017476	1.8128971280560833	962.3535156249709	2.5548141473059336	0.8010203640647136	8.66229864081479	2395.6750940392594	57.150449156735974	18.689311228414493	18.205363135276684	0.939034081831205	38.23826709595538	50.559840256766975	6.431415448278923	12.3215731608116	2.896047273145801	0.3914789505539741	0.9868669608003267	0.0
PU28078_3_12618709	52.95177387303229	0.29069767441860467	0.0	0.0	0.0	0.0	0.0	100.0	95.0	93.82022471910112	0.0	0.0	194.6874134714923	0.23890808817583728	0.943736659613822	3687.353515624971	3.825389496267253	0.9138801773989854	9.882773739209531	1495.6750940392594	1792.1998791268345	64.21863841177519	656.8137633610947	1.2324008907613415	924.6910834869542	1025.7152479294741	7.641285681123473	15.728313026979148	37.77677454473332	1.610683967877555	0.8654872239197329	0.0
PU27346_3_12618709	76.75168779603814	0.0	0.0	0.0	0.0	0.0	0.0	96.12403100775194	95.23809523809523	86.70520231213872	0.0	0.0	9.106893582820536	0.5354591009950632	2.1151748657457534	1537.353515624971	1.8681449123272822	0.9986226881488466	10.799186066060752	2095.6750940392594	48.07642241040185	15.696474336641133	13.708160465609783	0.550775651111843	32.41178676409873	42.75936112395343	4.043513672927838	10.411251740530732	3.393803456202627	0.23907211407194112	1.0261173512867034	0.0
PU27342_3_12618709	30.837022535121083	0.0	0.0	0.0	0.0	0.0	0.0	100.0	95.0	93.89067524115757	0.0	0.0	73.86984625483807	0.24559041861252084	0.9701332552791392	2487.353515624971	3.8730754007254586	0.9828546368367247	10.628669090991368	1495.6750940392594	387.31766796194603	63.51818722433887	242.43258824766323	1.1601983962789584	347.16907944570977	374.9642561107964	7.450253539095386	16.11037731103532	20.91249257596052	1.967807944502284	0.7742313295242502	0.0
PU27318_3_12618709	62.667511181765	0.0	0.0	0.0	0.0	0.0	0.0	98.93992932862191	81.81818181818183	86.66666666666667	0.0	0.0	13.096599418254916	0.4465690486965855	1.7640406631760985	2162.353515624971	2.225622703196345	1.0304936037382557	11.143840710532881	1795.6750940392594	59.379157480396984	21.650309429849838	23.637696231337557	0.6358751340491356	47.34413253262752	57.34148129876406	4.871319621716214	11.11170292796705	4.766986682608554	0.7429027745536706	1.0011166107362859	0.0
PC20389_3_12618709	61.8035416805009	0.0	0.0	0.0	0.0	0.0	0.0	100.0	94.73684210526315	84.6441947565543	0.0	0.0	25.231161379810107	0.45995447969635295	1.8169159008278033	412.3535156249709	2.724895334700658	1.0176227279062948	11.00465402411765	895.6750940392594	138.14807737664478	26.64898381291811	44.213776414981055	0.7883673450787172	91.5680734121296	129.1695667013247	5.508093428476503	11.39825114100918	17.377388673772778	0.48343574639674824	0.8967171065984212	0.0
PU27011_3_12618709	28.34133771847351	0.0	0.0	0.0	0.0	0.0	0.0	100.0	100.0	94.1747572815534	0.0	0.0	60.5743950118047	0.21914783097809684	0.8656795320243191	2512.353515624971	2.5718376435203196	0.9667603859193781	10.454624567155767	1195.6750940392594	393.4306965068448	24.611307631285186	222.78560758893383	0.7832317823151564	313.4200676874144	378.33915728662595	4.934997002392243	13.658798155008208	21.78066698442508	0.9548069469144562	0.7909838395774115	0.0
PU26939_3_12618709	74.99147205677428	0.3937007874015748	0.0	0.0	0.0	0.0	0.0	80.70866141732283	90.9090909090909	82.26299694189603	0.0	0.0	9.45418155239712	0.5722400313957873	2.2604671941005803	1437.353515624971	3.6460933567604057	0.826584417595429	8.938750371741	2695.6750940392594	62.78589734656453	44.001070047136	13.316218860938148	1.2986920151208567	31.010884389226092	46.03874622876892	8.34173686855979	17.86150527962612	2.8970880817948608	1.5389394907438725	1.0261173512867034	0.0
PU25872_3_12618709	88.02108834161483	0.38022813688212925	0.0	0.0	0.0	0.0	0.0	95.43726235741445	83.33333333333334	83.48909657320873	0.0	0.0	12.078139187160556	0.626156437318142	2.47344821626713	1662.353515624971	1.7772775185843415	0.9358928981821523	10.120821072180028	2995.6750940392594	77.2088240696851	15.31441005258496	15.547207776995622	0.5591066985114965	36.9647194824348	61.894414017100125	4.457416647322026	9.456091030390297	3.1155408401728204	0.30711070055209777	1.0261173512867034	0.0
PU25828_3_12618709	83.89256573060807	0.0	0.0	0.0	0.0	0.0	0.0	95.9409594095941	100.0	89.49044585987261	0.0	0.0	13.974003928602833	0.555385021182197	2.1938863966140456	1862.353515624971	2.256420222800338	1.0633597442038332	11.499257796859043	1795.6750940392594	65.74689554799988	21.491115978159765	20.279718428066523	0.6247487100062812	49.03158312054228	64.21863841177519	4.170868434279895	12.3215731608116	4.87180202611526	0.20482890784122632	1.0261173512867034	0.0
PU25472_3_12618709	68.79423821627391	0.0	0.0	0.0	0.0	0.0	0.0	77.27272727272727	95.23809523809523	88.23529411764706	0.0	0.0	8.373799964001478	0.5273987055603583	2.083334626594384	1137.353515624971	4.740185743882129	1.2373664367422579	13.380980164839317	2145.6750940392594	51.54683965724543	75.23482526872819	12.797311608176312	1.1278793046917739	27.47678976170649	37.378622456828985	6.431415448278923	17.829666589288102	2.5256300448333224	0.9087720806694557	1.0261173512867034	0.0
PU25468_3_12618709	53.988885960428625	0.0	0.0	0.0	0.0	0.0	0.0	100.0	95.23809523809523	87.8125	0.0	0.0	15.498467819023789	0.4045776230820491	1.5981657945416057	2137.353515624971	2.3078897983470914	0.8926598461459406	9.65329537034744	2445.6750940392594	84.81827106047055	22.064212404244028	30.87607801949704	0.7611927927694916	61.98993008811417	74.62989015230592	5.253383905772387	11.302735069995137	5.510117767834136	0.2759317880391285	0.936249212839483	0.0
PU25448_3_12618709	76.77758876052734	0.0	0.0	0.0	0.0	0.0	0.0	92.05020920502092	100.0	87.71331058020478	0.0	0.0	12.054346900222036	0.5904707580733884	2.3324823578751483	1062.353515624971	3.069619475594536	0.9581788954544855	10.361823639083232	1495.6750940392594	57.27780391808803	29.387111181987354	16.45434173970792	0.9431994535243773	44.892553376600404	55.65403071084929	5.794641641518633	18.179892183006263	6.462618499879354	0.5445214867988172	1.0261173512867034	0.0
PU25444_3_12618709	61.84759780542561	0.0	0.0	0.0	0.0	0.0	0.0	100.0	89.47368421052632	85.34798534798534	0.0	0.0	14.252377176523149	0.40071314215180887	1.582900290756895	637.3535156249709	2.6014668247935697	0.8251801162569594	8.923564144122775	1195.6750940392594	84.40436808607636	21.777664191201897	28.667442046328965	0.928186264159616	51.06925930217521	73.64289075182747	6.399576757940908	11.716638044389324	4.041547647452416	0.27298401015062873	0.9259724214158805	0.0
PU25420_3_12618709	76.51254693530275	0.42016806722689076	0.0	0.0	0.0	0.0	0.0	95.7983193277311	95.0	73.95498392282958	0.0	0.0	11.78446475852768	0.5556185967120089	2.194809068558538	1037.353515624971	3.0879421873653956	0.7768032786789573	8.400413131741033	1795.6750940392594	80.58372524551463	24.674985011961212	17.094968743336963	1.1703714274924157	39.097911735081766	64.0276062697471	7.641285681123473	15.441764813937018	5.1287831239643396	0.28989755197195344	1.0261173512867034	0.0
PU25119_3_12618709	41.547856091666425	0.0	0.0	0.0	0.0	0.0	0.0	100.0	95.0	93.58974358974359	0.0	0.0	50.45721645744909	0.2859008620024976	1.1293678943525947	2287.353515624971	4.430410651221041	1.313129021281634	14.200282847420095	1495.6750940392594	265.43916134802663	96.02549005945164	142.2469771046399	0.99334974035461	226.08654009024076	256.7471988857487	5.858319022194662	13.881668987374308	18.099210751617516	0.9714338185354191	0.7824958321545749	0.0
PU25071_3_12618709	50.35960122824689	0.0	0.0	0.0	0.0	0.0	0.0	100.0	100.0	86.71586715867159	0.0	0.0	12.989013698216938	0.36835338285365643	1.455072508202004	562.3535156249709	2.1027196145480755	0.9438423347290932	10.206786918349511	4.32490596074058	90.03981627590493	17.192892782527814	28.421482957215265	0.6559149241658816	55.43115987848319	65.52402471563377	5.0623517637443	11.143541618305065	4.482062152065159	0.43857183134342403	0.8861461541095386	0.0
PU24359_3_12618709	79.27500424484401	0.3663003663003663	0.0	0.0	0.0	0.0	0.0	98.53479853479854	100.0	88.95705521472392	0.0	0.0	14.547341615136089	0.5102783939190162	2.0157058332650597	1912.353515624971	2.5058466458387745	1.0693517793750196	11.564056147122818	2395.6750940392594	104.71745252172958	43.65084445341784	22.97797115442112	0.6899212039130685	46.4208105128251	74.56621277162989	4.966835692730257	10.602283882558819	4.8346555621007745	0.3258490964281168	1.0261173512867034	0.0
PU24287_3_12618709	48.6372898662888	0.0	0.0	0.0	0.0	0.0	0.0	99.66996699669967	95.23809523809523	88.33819241982506	0.0	0.0	15.318955702190038	0.3821944548059548	1.5097476224246864	2662.353515624971	2.593642687849381	0.8944728688927222	9.672901544147464	2095.6750940392594	82.36669190444343	26.808177264608183	32.305762874491315	0.8537064706903322	61.098446758649764	76.69940502427686	6.081189854560764	12.671798754529759	2.2924362419407234	0.218591438503465	0.9504765338798652	0.0
PU23955_3_12618709	68.21828578892831	0.0	0.0	0.0	0.0	0.0	0.0	97.6923076923077	82.6086956521739	85.7566765578635	0.0	0.0	9.850660704726897	0.5257827703673216	2.076951346342665	1587.353515624971	2.497059746723068	0.9459436565560233	10.229510781589347	2995.6750940392594	53.39348369685027	27.2857576196784	15.10060100131506	0.7771936872535784	33.78085044863335	49.19077657223235	6.017512473884735	11.748476734727339	5.433456190934125	0.3132588230035735	1.0261173512867034	0.0
PU23599_3_12618709	48.30697615821736	0.0	0.0	0.0	0.0	0.0	0.0	100.0	100.0	88.69257950530034	0.0	0.0	80.50295717736172	0.3418887669145412	1.350531768560066	1112.353515624971	2.8875305416658295	1.099647598569125	11.891677572495553	1195.6750940392594	383.27415428901816	48.49032538479604	189.7851486749727	0.7731053099715373	298.1374963251675	335.8345056853766	5.508093428476503	11.11170292796705	29.803426178376686	0.25746331978792625	0.8323646580098188	0.0
PU23579_3_12618709	59.40989548464479	0.0	0.0	0.0	0.0	0.0	0.0	100.0	100.0	94.6372239747634	0.0	0.0	63.34558556069332	0.28899520628087966	1.1415911981146092	2712.353515624971	1.9286510718357885	1.022611494227526	11.058602944347912	1195.6750940392594	330.5492830892662	17.224731472865827	176.6692390654396	0.555275603575622	282.15447377548423	308.8671349690784	4.425577956984011	10.029187456474558	13.064713329109093	0.34898742242723624	0.7819529713641036	0.0
PU23575_3_12618709	53.08699957191365	0.0	0.0	0.0	0.0	0.0	0.0	100.0	89.47368421052632	91.10320284697508	0.0	0.0	47.93906394346961	0.3064903497862395	1.2107006553007584	1487.353515624971	2.270119532062491	0.9050180080149576	9.786937526731252	595.6750940392594	284.9881172155675	17.638634447260017	126.06890112000815	0.7385112310587726	207.58826100385434	238.7265001544325	5.69912557050459	12.03502494776947	28.042731127054836	0.37822168349813723	0.78995312056051	0.0
PU23551_3_12618709	62.38948772082727	0.0	0.0	0.0	0.0	0.0	0.0	100.0	94.73684210526315	91.75257731958763	0.0	0.0	55.24268374097781	0.31779169461190593	1.2553433189140075	1962.353515624971	2.3313990052242364	0.8850070003145533	9.570536880029913	895.6750940392594	295.8132719304924	14.67763624582467	140.1094564785223	0.7755958930222255	223.82599307624173	257.6705209055511	6.495092828954951	11.39825114100918	19.01086222524434	0.7708988643336493	0.7971100938853679	0.0
PU23527_3_12618709	72.58987845592782	0.0	0.0	0.0	0.0	0.0	0.0	99.65753424657534	90.47619047619048	87.31563421828909	0.0	0.0	18.74331361094157	0.43442406763341007	1.7160654608832466	2387.353515624971	2.7413956906657804	0.8569862664615304	9.26751841051437	2095.6750940392594	110.41657809223418	26.171403457847894	34.77504626542108	0.9418103598267433	72.08279492526476	86.6967537904134	6.717963661321053	14.136378510078424	13.367715639317323	0.4909534608909556	0.9952260024550105	0.0
PU23175_3_12618709	32.02737734222427	0.0	0.0	0.0	0.0	0.0	0.0	100.0	100.0	94.6927374301676	0.0	0.0	36.67438265788077	0.22941436988328348	0.9062344969321842	3637.353515624971	3.725287977553527	0.9200445286066613	9.9494355289508	1795.6750940392594	233.18656803561797	59.8567378354672	128.84792145244202	1.1921107483146087	190.68191643436865	227.0417008003812	6.781641041997082	15.250732671908931	12.589154455414356	0.4310604908541184	0.8154125386480713	0.0
PU23171_3_12618709	70.36012136227616	0.2958579881656805	0.0	0.0	0.0	0.0	0.0	98.22485207100591	95.23809523809523	92.5207756232687	0.0	0.0	20.513902555215466	0.49652048360849327	1.961359224831429	3537.353515624971	2.9806988731116877	0.8342097389087002	9.021211209705898	2095.6750940392594	141.80952676551644	32.5709802157888	33.3001615823763	1.0519823359170148	74.24782586824975	82.81243356917564	7.068189255039212	14.10453981974041	11.982156998998303	0.5018873122099918	1.0261173512867034	0.0
PU22771_3_12618709	68.67901453373563	0.0	0.0	0.0	0.0	0.0	0.0	98.17073170731707	95.23809523809523	91.84210526315789	0.0	0.0	13.188265177587477	0.5247097001156583	2.072712495567172	3287.353515624971	1.9544036874102007	1.1054547669109598	11.954476757998401	2695.6750940392594	73.29266515810932	19.357923725512798	20.258337419340325	0.52052176819277	46.73919741620524	57.97825510552435	3.9479976019137943	10.665961263234847	5.294732854263323	0.08104393904221875	1.0261173512867034	0.0
PU22767_3_12618709	82.74160505099114	0.3508771929824561	0.0	0.0	0.0	0.0	0.0	99.64912280701755	90.0	91.7981072555205	0.0	0.0	21.83599265792855	0.45803639494151965	1.809339066936561	2212.353515624971	2.0270064646012624	0.9205225698560929	9.95460510546967	1195.6750940392594	154.86338980410238	19.421601106188827	38.424495505757	0.64831533200782	75.4895347914323	116.30673580476686	4.998674383068272	10.602283882558819	16.134357511067435	0.6600123910874609	1.0261173512867034	0.0
PU22039_3_12618709	80.634086608432	0.3424657534246575	0.0	0.0	0.0	0.0	0.0	90.75342465753425	95.45454545454545	82.70676691729322	0.0	0.0	10.368847792451662	0.629334800437956	2.4860034119352035	2387.353515624971	2.3598611905442697	0.9375000325511312	10.138200752503472	2695.6750940392594	66.19263721273208	22.09605109458204	13.27956882283145	0.7411067458679368	33.36694747423916	46.32529444181105	5.285222596110402	11.812154115403368	2.708476568221128	0.46547501968128424	1.0261173512867034	0.0
PU21659_3_12618709	36.181070214117454	0.0	0.0	0.0	0.0	0.0	0.0	100.0	95.0	94.3952802359882	0.0	0.0	40.31896377220986	0.28783744241682674	1.13701778994737	3262.353515624971	2.8264429319351563	0.8481571557449417	9.172039697124593	1795.6750940392594	235.82917933367318	26.075887386833852	112.90087223282877	0.9811366308866372	186.00162895468054	212.20487110286643	7.0363505647011975	14.359249342444526	29.72856939169045	0.8790844989797267	0.8619589674266519	0.0
PU21259_3_12618709	77.57724164385544	0.0	0.0	0.0	0.0	0.0	0.0	98.125	95.23809523809523	91.71270718232044	0.0	0.0	16.17561701414912	0.5788681630273704	2.2866496932082168	3087.353515624971	2.0219153704076276	1.2248682156845556	13.245823397124491	2095.6750940392594	80.87027345855675	35.245430204182014	22.522490553296848	0.4860032890220727	56.35448189828561	70.80924731174417	3.884320221237765	9.042188055996109	3.9729350409947526	0.31924278215267193	1.0261173512867034	0.0
PU20523_3_12618709	44.51484626103473	0.0	0.0	0.0	0.0	0.0	0.0	100.0	95.0	96.13095238095238	0.0	0.0	40.466799148876305	0.23756713116320136	0.9384396003913678	3312.353515624971	2.8844856193144737	0.7798748607152673	8.43362946692041	1495.6750940392594	260.12210006157824	29.19607903995927	137.2927875735828	1.0889528023258614	206.50574553236186	232.3269233964916	7.1955440163912705	14.136378510078424	5.433003101879336	0.5897232977052235	0.8009238953107395	0.0
PU20163_3_12618709	89.25068261434909	0.37037037037037035	0.37037037037037035	0.37037037037037035	0.37037037037037035	0.37037037037037035	0.37037037037037035	98.14814814814815	90.47619047619048	86.64772727272727	0.0	0.0	12.395389225947374	0.634305220089495	2.5056376037896455	1837.353515624971	1.896230460144695	0.9793121483797622	10.590360335905375	2720.6750940392594	143.87904163748738	21.713986810525867	15.750600110215755	0.570079699983091	34.89520461046386	51.897065250963585	4.043513672927838	10.411251740530732	3.421992969124248	0.09783390641829172	1.0261173512867034	0.0
PU20143_3_12618709	78.25292851898553	0.33783783783783783	0.0	0.0	0.0	0.0	0.0	87.83783783783784	95.83333333333334	85.21303258145363	0.0	0.0	9.299793043796065	0.5945136499632613	2.348452622073656	2487.353515624971	2.7599958108088893	0.9591692373429735	10.37253327591576	3895.6750940392594	61.35315628135388	32.47546414477476	12.608013810710695	0.8471860211680373	30.27859451145176	45.21094027998055	5.476254738138489	13.849830297036295	1.4852212324891132	0.7097245923891379	1.0261173512867034	0.0
PU20115_3_12618709	82.63150633962742	0.3333333333333333	0.0	0.0	0.0	0.0	0.0	92.66666666666667	86.95652173913044	86.56330749354005	0.0	0.0	9.971727551464921	0.6289503214901114	2.484484640089925	2587.353515624971	2.2220174582687378	1.170088820270576	12.653434609364739	3620.6750940392594	70.14063481464588	26.394274290213996	12.778776754065483	0.5591061080532356	31.520303434634325	50.94190454082315	4.043513672927838	12.066863638107485	1.8957555717311647	0.43545883412064296	1.0261173512867034	0.0
PU13516_3_12618709	45.12075626032693	0.0	0.0	0.0	0.0	0.0	0.0	100.0	100.0	91.25964010282776	0.0	0.0	19.60206703757864	0.3019335981570564	1.1927005382094944	3937.353515624971	4.567059675747864	1.2027062606467491	13.00616223292183	2395.6750940392594	108.88832095600948	94.1788460198468	52.32697751032999	1.118002345098404	88.44788175900419	101.85197039130829	6.686124970983038	16.46060290475348	12.640958925065078	1.0133658159146166	0.8425308603216701	0.0
PU13211_3_12618709	76.23560865079149	0.0	0.0	0.0	0.0	0.0	0.0	99.0	100.0	89.97134670487105	0.0	0.0	15.586008511937719	0.48187604187914534	1.9035106328264897	2587.353515624971	2.4350867454730682	0.7850125360202319	8.489188700877099	1820.6750940392594	96.08916744012767	24.92969453466533	26.069625777734032	0.9132789429843883	53.68003190989239	76.98595323731898	5.539932118814518	11.812154115403368	3.203082036591618	0.33837452564789805	0.9854592425315952	0.0
PU13205_3_12618709	85.13171780765019	0.0	0.0	0.0	0.0	0.0	0.0	100.0	100.0	96.8944099378882	0.0	0.0	59.80967539004636	0.29329528083238504	1.158577387340406	3012.353515624971	2.562670505452145	0.94522327157327	10.221720480447313	1195.6750940392594	324.1497063313253	30.78801355685999	164.36206633828877	0.7982224990159711	276.67821903734574	304.4097183217563	5.412577357462459	12.162379709121527	11.623374568275716	0.781462966185266	0.8202772675627005	0.0
PU12635_3_12618709	83.20385800915128	0.0	0.0	0.0	0.0	0.0	0.0	83.73015873015873	90.9090909090909	84.61538461538461	0.0	0.0	9.226524783869714	0.649673745734025	2.566346477924887	1387.353515624971	2.364397358332435	1.0138498987103004	10.963854345754106	2695.6750940392594	54.88990214273694	28.782176065565082	11.446640896562588	0.6866136027894124	28.20907963948082	43.36429624037571	4.966835692730257	11.016186856953006	3.1589391311707677	0.5188027605409735	1.0261173512867034	0.0
PU12455_3_12618709	39.66883949511035	0.0	0.0	0.0	0.0	0.0	0.0	100.0	95.23809523809523	94.7513812154696	0.0	0.0	43.15982517508876	0.22746499249956498	0.8985340506455636	3837.353515624971	2.733943654128897	0.8962573290207391	9.692198839490958	2095.6750940392594	267.25396669729344	26.77633857427017	152.93269162200525	0.8980953326166116	224.81299247672015	244.202754892571	6.431415448278923	13.658798155008208	18.762248522054005	0.8914675988861751	0.7701765062108124	0.0
PU12449_3_12618709	80.02396116201066	0.32894736842105265	0.32894736842105265	0.0	0.0	0.0	0.0	98.02631578947368	95.0	92.33038348082596	0.0	0.0	23.622969079165372	0.5834550038576122	2.3047686689045386	2687.353515624971	2.1253895228786175	0.927812547692585	10.033439512105945	1495.6750940392594	185.0464682445401	17.511279685907958	32.633400806056756	0.6744408912312193	77.52721097306524	94.3698781618749	5.444416047800474	10.761477334248891	5.302050697420637	0.3507562385571264	1.0261173512867034	0.0
PU12257_3_12618709	56.01274420433981	0.0	0.0	0.0	0.0	0.0	0.0	99.61832061068702	94.73684210526315	91.52542372881356	0.0	0.0	19.491270487663815	0.43849785306015665	1.732157760980645	1637.353515624971	3.1019410728253867	1.031357980910543	11.153188154793428	895.6750940392594	102.26587336570248	52.85222596110402	35.826790107147914	0.8855023325506254	73.38818122912335	90.16717103725698	5.98567378354672	13.690636845346221	5.104268426628835	0.09020962262437418	0.9756372386512809	0.0
PU12251_3_12618709	51.312449768048616	0.0	0.0	0.0	0.0	0.0	0.0	99.6376811594203	100.0	92.20338983050847	0.0	0.0	29.614966624615274	0.36817474568552666	1.4543668542175745	1987.353515624971	2.7342230696701026	0.9491184893551532	10.263843678822028	595.6750940392594	147.22210412297892	35.563817107562166	64.83245606137147	0.8481625826970203	119.77715305161044	140.12207617760168	6.877157113011125	12.671798754529759	14.606041477695493	0.49046744401655645	0.9809751327867807	0.0
PU11517_3_12618709	99.59231156682098	0.0	0.0	0.0	0.0	0.0	0.0	93.85113268608414	90.9090909090909	85.44973544973546	0.0	0.0	18.69238690626912	0.7305425297642748	2.8857950017922267	2812.353515624971	1.5306059362070696	1.0626408600150399	11.491483725423596	2445.6750940392594	108.50625667195331	15.88750647866922	20.623125274575834	0.4240748157229562	56.73654618234178	91.02681567638336	3.4067398661675483	7.5776083004474435	3.154498634535149	0.2480736092877875	1.0261173512867034	0.0
PU11697_3_12618709	77.25297486304189	0.0	0.0	0.0	0.0	0.0	0.0	95.49839228295819	95.45454545454545	86.8766404199475	0.0	0.0	11.82571605042572	0.5789971381937215	2.287159171952091	2862.353515624971	2.1888911938899884	0.953271043724055	10.308749735745621	2695.6750940392594	72.08279492526476	19.962858841935073	16.46213853290482	0.6760415248438411	39.734685541842055	55.717708091525324	4.680287479688127	11.748476734727339	1.672623433428372	0.2868798660664848	1.0261173512867034	0.0
PU11325_3_12618709	84.66786053875119	0.0	0.0	0.0	0.0	0.0	0.0	92.39766081871345	95.65217391304348	89.16256157635468	0.9433962264150944	0.684931506849315	17.183765858381253	0.6433042888416641	2.5411857978614867	3637.353515624971	2.5601376244421776	0.9610954798454776	10.393363817260115	3395.6750940392594	94.87929720728312	29.06872427860721	21.529657550674205	0.7842641754919575	54.762547381384884	73.19714908709527	5.348899976786431	12.639960064191744	6.9043147578053885	0.365019328622691	1.0261173512867034	0.0
PU11319_3_12618709	87.94043381709464	0.3115264797507788	0.0	0.0	0.0	0.0	0.0	88.78504672897196	95.45454545454545	90.93333333333334	0.0	0.0	12.614798739673578	0.6869985383227456	2.7137871750876066	3112.353515624971	2.3315883742006336	1.0280533780065761	11.117451913209996	3070.6750940392594	87.90662402325795	21.268245145793667	14.79993252366507	0.6677314264222837	38.39746054764545	59.410996170735	4.966835692730257	12.417089231825644	1.8273285674664415	0.2180915637838015	1.0261173512867034	0.0
PU11127_3_12618709	69.03850234754827	0.0	0.0	0.0	0.0	0.0	0.0	100.0	94.73684210526315	94.04388714733543	0.0	0.0	156.71189166505434	0.2677966929466808	1.0578526595178266	2862.353515624971	3.3047724827275626	0.6976561855880217	7.544510101477169	895.6750940392594	812.4597000454532	20.50411657768132	471.6631703022206	1.3946515585492132	714.6830820174108	756.3917663602098	9.074026746334123	15.919345169007235	52.96880669870115	2.0642084235812725	0.7971862188082829	0.0
PU11313_3_12618709	84.80466089274616	0.0	0.0	0.0	0.0	0.0	0.0	27.61627906976744	80.0	88.4318766066838	0.0	0.0	16.592599508723115	0.6132414942575574	2.4224315038729967	3687.353515624971	27.06280550607242	2.903086138550482	31.394206989352476	3620.6750940392594	82.58956273680954	665.8106923485586	21.808114566554252	2.7445964297743983	52.75670989008997	68.8989258914633	7.418414848757371	22.255244546272113	3.4321339321690743	8.041156101423708	1.0261173512867034	0.0
PU10935_3_12618709	87.0320364120789	0.0	0.0	0.0	0.0	0.0	0.0	100.0	94.73684210526315	97.72727272727273	0.0	0.0	351.50540058019465	0.21810779879099032	0.8615711884782925	2687.353515624971	5.484841568240411	0.7094189224949721	7.671713284432835	895.6750940392594	2033.4097971276321	59.47467355141103	1298.9607534322186	2.276286479561604	1806.781999301645	1950.1516218937243	11.90767018641741	21.58663204917381	25.809080857926464	3.68267518243034	0.7539242273007748	0.0
PU10929_3_12618709	66.95993180993523	0.0	0.0	0.0	0.0	0.0	0.0	100.0	95.0	95.46827794561933	0.0	0.0	208.05656590854542	0.19080763875657467	0.7537298758022659	3112.353515624971	4.160553472998016	0.7164412751678861	7.747653571025838	1495.6750940392594	1317.7078770194048	31.96604509936653	878.8624131028458	1.70976376843854	1148.867302156914	1281.8256730084624	10.665961263234847	17.86150527962612	104.06436795632605	2.5897236957714984	0.713836303028683	0.0
PU10563_3_12618709	78.84179293987573	0.33222591362126247	0.33222591362126247	0.33222591362126247	0.0	0.0	0.0	86.04651162790698	95.23809523809523	91.11111111111111	0.0	0.0	11.547644157675535	0.6777792590584745	2.6773691036721816	2612.353515624971	2.428905912530833	0.9177000249577449	9.924081877929572	2095.6750940392594	104.20803347632136	21.745825500863884	13.732206962631402	0.7792477345559286	31.10640046024014	51.897065250963585	5.348899976786431	12.3215731608116	2.426029117266284	0.1754551483680904	1.0261173512867034	0.0
PU09981_3_12618709	76.41787421322648	0.0	0.0	0.0	0.0	0.0	0.0	98.64406779661017	90.47619047619048	89.29577464788733	2.1739130434782608	1.4598540145985401	13.669194825094864	0.5667829740932597	2.238910682266548	2462.353515624971	2.4074519407897315	0.8809789205386732	9.526976901366398	2095.6750940392594	74.40701931993982	21.87318026221594	19.43843783735061	0.8045586510812546	43.90555397612195	69.75857053058971	6.335899377264879	10.793316024586906	3.396407899008831	0.4289931870023095	1.0261173512867034	0.0
PU09798_3_12618709	85.70744123805305	0.0	0.0	0.0	0.0	0.0	0.0	85.90163934426229	95.23809523809523	92.62295081967213	0.0	0.0	11.122407089218507	0.6200530952873025	2.4493387452791664	2712.353515624971	2.5722194622064904	0.8883824903206462	9.607039700436985	2470.6750940392594	56.800223563017816	24.770501082975258	14.457897087918044	0.8524592537582772	36.168752223984434	44.255779569840115	5.9219964028706915	12.512605302839686	4.878056743723665	0.21038035152953147	1.0261173512867034	0.0
PU09640_3_12618709	70.7979308546341	0.0	0.0	0.0	0.0	0.0	0.0	95.63758389261746	90.9090909090909	82.20338983050848	0.0	0.0	14.296061802771423	0.5324414830014701	2.103254646773643	2537.353515624971	2.844736588652865	0.8919953423948772	9.646109373339268	2695.6750940392594	70.93660207309624	41.67684565246094	21.64112108297376	0.9389556331350611	50.14593728237279	66.41550804509818	7.1955440163912705	12.735476135205788	4.283962802236939	0.4992126910458439	1.0261173512867034	0.0
PU09792_3_12618709	78.13562299386525	0.0	0.0	0.0	0.0	0.0	0.0	99.66329966329967	94.73684210526315	95.87301587301587	0.0	0.0	21.812879250749525	0.39486328928577186	1.55979215471521	2512.353515624971	2.5938664363367394	0.8167217445735416	8.832094632455208	895.6750940392594	118.50360543808985	21.140890384441608	44.524746822560935	0.935059164121942	86.15549605466715	108.12419238789714	6.208544615912822	12.130541018783513	1.4079002469056308	0.2270793948820455	0.9760890872396977	0.0
PU09786_3_12618709	84.97777175333539	0.0	0.0	0.0	0.0	0.0	0.0	95.74468085106383	84.0	78.34549878345499	0.0	0.0	10.271744163198866	0.5647829107280087	2.231010015806278	2137.353515624971	2.1411258433968845	0.9444752330754131	10.213631131968851	3695.6750940392594	56.25896582727157	23.465114779116664	14.658781418567758	0.667447666963986	32.5709802157888	49.57284085628853	5.69912557050459	11.557444592699252	4.039932018365172	0.20981180694559778	1.0261173512867034	0.0
PU09628_3_12618709	73.83545579212745	0.0	0.0	0.0	0.0	0.0	0.0	97.40259740259741	85.71428571428571	90.4494382022472	0.0	0.0	11.51094140673869	0.5231095419542923	2.066391537873392	2787.353515624971	2.480888364951472	0.8166656265889954	8.831487768056913	1795.6750940392594	65.90608899968996	21.01353562308955	17.735907848584933	0.894393317290998	39.511814709475956	52.34280691569579	6.1130285448987784	13.563282083994164	1.7647378206994646	0.10853113421494166	1.0261173512867034	0.0
PU09478_3_12618709	33.56281918888973	0.0	0.0	0.0	0.0	0.0	0.0	100.0	95.0	94.69026548672566	0.0	0.0	49.15113350201709	0.25414895789912245	1.0039412662978635	3312.353515624971	2.9867600698828842	0.8008412731841253	8.66036193762833	1495.6750940392594	320.64745039414373	24.13372727621497	155.8764214468331	1.098043357354064	237.16640432786977	284.2876660281312	7.163705326053256	14.295571961768497	19.054843057386375	0.40010620858104806	0.8800023286558198	0.0
PU09286_3_12618709	63.10223227092181	0.0	0.0	0.0	0.0	0.0	0.0	100.0	94.73684210526315	92.83582089552239	0.0	0.0	34.195703919561154	0.2643588836720663	1.0442725975534688	2937.353515624971	2.762576478086331	0.819661163752952	8.863881747870582	1195.6750940392594	199.24652413529455	22.318921926948143	104.25883342491798	0.9923058488681175	165.21096416395707	181.2895027846544	6.749802351659067	14.200055890754454	6.814340237479383	0.5355975241305987	0.7387424492773174	0.0
PU09472_3_12618709	56.07148548986323	0.0	0.0	0.0	0.0	0.0	0.0	100.0	95.0	94.79768786127167	0.0	0.0	41.105851385174475	0.42178097480482	1.6661226134713196	3237.353515624971	2.2323806897905367	0.9189296718251556	9.937379378050796	1495.6750940392594	195.93530034014105	16.07853862069731	78.55102996329039	0.7152396501616255	159.73470942581858	182.8814373015551	5.094190454082315	12.098702328445498	4.321378606786866	0.4968604508860149	0.9383331635113593	0.0
PU09466_3_12618709	51.21895338297938	0.0	0.0	0.0	0.0	0.0	0.0	100.0	100.0	90.70422535211267	0.0	0.0	20.003727428173775	0.37511919585882597	1.4817988773836572	3062.353515624971	3.448305669326697	1.4923983609047737	16.13891590423441	2095.6750940392594	108.56993405262934	80.80659607788073	42.98103426263911	0.6802782606216238	81.50704726531704	94.08332994883276	4.425577956984011	9.551607101404342	7.078230688145801	0.6677509124672931	0.9118832955632874	0.0
PU09268_3_12618709	77.36901645298255	0.33222591362126247	0.0	0.0	0.0	0.0	0.0	100.0	95.0	90.6158357771261	0.0	0.0	21.421104898468908	0.4694466002932189	1.8544117522790304	2612.353515624971	2.4138434585034543	0.985230662900852	10.654363627945946	1795.6750940392594	151.04274696354065	17.352086234217886	36.778235724740696	0.7213346294859841	80.42453179382456	104.71745252172958	5.953835093208705	14.550281484472613	3.972242213009237	0.5501018163956943	0.9241633836909091	0.0
PU09094_3_12618709	67.23517620014975	0.0	0.0	0.0	0.0	0.0	0.0	97.2809667673716	87.5	89.87012987012987	0.0	0.0	10.885893701997723	0.5019686008092394	1.9828804214031943	3362.353515624971	2.530270350900639	0.876053327511385	9.473711142217685	3595.6750940392594	58.232964628228466	21.968696333229985	17.47924861677638	0.8503583544444695	36.869203411420756	51.228452753865284	5.762802951180619	12.576282683515716	6.145178905116894	0.5721972649436052	1.0261173512867034	0.0
PU08903_3_12618709	69.3652588826037	0.0	0.0	0.0	0.0	0.0	0.0	84.32835820895522	90.47619047619048	87.5	0.0	0.0	8.27792168140142	0.5135862352077047	2.028772494641639	1787.353515624971	3.6462363296505496	1.2102484035618293	13.087723572998888	2120.6750940392594	37.72884805054714	68.03928125233692	12.99101726549337	0.8870250716363611	27.986208807114718	32.602818906126814	4.966835692730257	16.52428028542951	4.1910374351508	1.3133748108616363	1.0261173512867034	0.0
PU09088_3_12618709	66.08007295377467	0.0	0.0	0.0	0.0	0.0	0.0	100.0	100.0	95.6656346749226	0.0	0.0	57.793110189663295	0.2744911603086561	1.0842971985634633	2887.353515624971	2.804003850388022	0.7682091759693613	8.30747581383991	1195.6750940392594	336.59863425348897	27.954370116776705	169.70042359578602	1.074644239714483	270.56519049244696	317.52725874101833	7.131866635715241	11.175380308643078	13.90579860176548	0.8212613291077842	0.8043243323044597	0.0
PU08897_3_12618709	70.41361607227635	0.0	0.0	0.0	0.0	0.0	0.0	100.0	100.0	96.26168224299066	0.0	0.0	86.52580432267344	0.26836951922681757	1.0601154425164392	2862.353515624971	2.5641992526354307	0.8972253338798665	9.702666921891474	1195.6750940392594	479.20412827745577	27.381273690692442	259.86493353383196	0.8414258329885271	398.1109839865329	443.32192426651346	5.69912557050459	12.799153515881816	32.550012762480804	0.370920742437869	0.8041851201776451	0.0
PU09082_3_12618709	69.88171615582512	0.0	0.0	0.0	0.0	0.0	0.0	99.3920972644377	95.0	93.52112676056338	0.0	0.0	21.420465045549385	0.5166700330774189	2.0409541378949485	3312.353515624971	2.4561103372445654	0.9301905078798934	10.05915496482416	1495.6750940392594	139.00772201577118	23.528792159792694	33.41572163816125	0.7773946890865198	72.87876218371512	97.2671989826342	6.526931519292966	12.990185657909903	5.160513107232324	0.2665605907743766	1.0111852206631589	0.0
PU08891_3_12618709	37.66465419966441	0.0	0.0	0.0	0.0	0.0	0.0	100.0	94.73684210526315	93.87096774193549	0.0	0.0	51.193267685229785	0.29966869110527405	1.1837536840795009	2487.353515624971	2.2412773713465315	0.9107303625858002	9.848711388488985	895.6750940392594	305.93797545798105	23.528792159792694	137.6913642713232	0.7245550546978656	224.46276688300202	281.1993130653438	5.094190454082315	10.984348166614993	13.735251144622476	0.8140897792214579	0.8875093597300715	0.0
PU09076_3_12618709	89.62514400452503	0.3460207612456747	0.3460207612456747	0.3460207612456747	0.3460207612456747	0.3460207612456747	0.3460207612456747	88.92733564013841	65.51724137931035	57.476635514018696	0.0	0.0	14.260523393051292	0.8239692914741804	3.2548501505226843	2312.353515624971	2.3528169218503976	0.9413629868822418	10.179975051326673	3470.6750940392594	163.81006178908444	26.617145122580098	13.949532770240111	0.7358624065298932	35.59565579790018	72.91060087405313	4.807642241040185	10.602283882558819	7.748315511085334	0.4203572044333939	1.0261173512867034	0.0
PU08705_3_12618709	77.5342730591589	0.0	0.0	0.0	0.0	0.0	0.0	100.0	100.0	93.57798165137615	0.0	0.0	50.24001220306348	0.24782462336742567	0.9789588289480194	2987.353515624971	2.6611736532798758	0.9430016440472421	10.197695621701582	1195.6750940392594	306.67026533575535	28.654821304213023	163.3956550379444	0.830857156612436	243.66149715682474	279.511862477429	5.858319022194662	12.162379709121527	30.769809317443126	0.6657823912904808	0.7731840009058192	0.0
PU08514_3_12618709	85.29700903623346	0.0	0.0	0.0	0.0	0.0	0.0	96.88581314878893	95.0	87.00906344410876	0.0	0.0	19.74506491601234	0.5740752724901785	2.2677167782952017	2312.353515624971	3.894809131060104	1.2085719668661086	13.069594451740265	1870.6750940392594	103.66677574057512	82.74875618849961	27.722024795244277	0.9488100209029979	65.68321816732384	92.23668590922792	6.176705925574807	13.404088632304092	6.116033109283796	0.9226772577937826	1.0261173512867034	0.0
PU08502_3_12618709	66.45915418245579	0.0	0.0	0.0	0.0	0.0	0.0	98.32214765100672	95.23809523809523	88.52941176470588	0.0	0.0	14.496175995548834	0.4897217042433798	1.9345026316684502	2537.353515624971	2.8344460579496324	0.8794990716276809	9.510973696222834	2120.6750940392594	80.20166096145844	31.392948673282266	23.858290552418335	0.9488518547233905	50.24145335338683	79.37385501267008	6.526931519292966	12.83099220621983	5.4469245506755914	0.40052335645235443	1.0261173512867034	0.0
PU08151_3_12618709	62.1698368408421	0.36231884057971014	0.0	0.0	0.0	0.0	0.0	99.27536231884058	86.95652173913044	84.593837535014	0.0	0.0	11.847410359990851	0.5107108380529826	2.017414077575979	1987.353515624971	2.495684301348035	0.8953399498659599	9.682278227528945	2820.6750940392594	88.03397878461001	21.42743859748374	18.69750161614638	0.8206675927380701	40.91271708434859	58.77422236397471	5.9219964028706915	13.563282083994164	2.797222701382485	0.3610539807874333	1.0261173512867034	0.0
PU08145_3_12618709	87.3461300313837	0.3546099290780142	0.0	0.0	0.0	0.0	0.0	97.51773049645391	100.0	91.3738019169329	0.0	0.0	15.986493834351734	0.5583844825438752	2.205734893112111	2137.353515624971	2.139700485718352	1.0817485694617264	11.698116032159486	1495.6750940392594	108.60177274296736	26.71266119359414	23.07571178984074	0.5823609630268795	53.26612893549821	69.12179672382942	4.011674982589823	10.729638643910876	7.0733181388753135	0.14935763849467945	1.0261173512867034	0.0
PU08313_3_12618709	82.55574538587986	0.5319148936170213	0.0	0.0	0.0	0.0	0.0	96.80851063829788	100.0	77.77777777777779	0.0	0.0	22.533015300831806	0.6244691931624805	2.466783250775275	212.6464843750291	1.9186784982863174	0.9969094560307279	10.780659036144966	595.6750940392594	141.87320414619248	14.391088032782541	29.08328878588949	0.5666463465761282	69.56753838856162	117.23005782456927	4.330061885969968	11.334573760333152	9.687693040248623	0.2923064320352034	1.0261173512867034	0.0
PU08133_3_12618709	43.61530541431872	0.0	0.0	0.0	0.0	0.0	0.0	100.0	100.0	93.0921052631579	0.0	0.0	76.0480352657623	0.30814801907471073	1.2172487939133567	2387.353515624971	2.450247429045229	0.8770326177728403	9.484301265866629	595.6750940392594	432.7833177646307	16.17405469171135	198.9133082528529	0.8225452456434461	332.80983010326526	415.3357154593987	6.081189854560764	13.340411251628062	37.589707161433076	0.5416367677740797	0.8462248402751678	0.0
PU07968_3_12618709	53.495718404895264	0.0	0.0	0.0	0.0	0.0	0.0	100.0	100.0	94.9579831932773	0.0	0.0	18.896021313509983	0.36003280287788897	1.4222044859749747	3562.353515624971	3.009570313325907	1.0124988119544158	10.949243584911857	1795.6750940392594	105.03583942510973	37.66517066987112	42.3022552069177	0.8751360449091343	79.59672584503618	94.05149125849474	5.571770809152532	14.391088032782541	5.069706363382556	0.7782790971514651	0.9238602650121643	0.0
PU07776_3_12618709	59.738291457370835	0.0	0.0	0.0	0.0	0.0	0.0	100.0	95.45454545454545	89.6358543417367	0.0	0.0	12.588912233353405	0.405713340703665	1.6026521154638989	2612.353515624971	2.0375005561835624	0.8231737985158162	8.901867662707549	2695.6750940392594	73.32450384844732	14.996023149204815	25.00944992508013	0.7287386392366312	52.08809739299167	63.07244555960666	5.412577357462459	10.825154714924919	3.174033638617667	0.49283639419051595	0.8928012520533517	0.0
PU07956_3_12618709	63.43350299880398	0.0	0.0	0.0	0.0	0.0	0.0	98.52507374631269	100.0	86.18925831202046	0.0	0.0	13.867670915094171	0.47043408543196413	1.8583125240501888	3562.353515624971	3.5195390299242346	1.1731342980985584	12.686368651535773	3695.6750940392594	76.92227585664295	65.84241161901392	23.759646144603416	0.8832906908530379	51.7060331089355	65.26931519292967	5.858319022194662	13.595120774332178	1.2192002519912188	0.23044228234684533	1.0185008101225133	0.0
PU07950_3_12618709	56.59658054372829	0.0	0.0	0.0	0.0	0.0	0.0	98.76160990712074	95.23809523809523	92.45810055865921	1.0869565217391304	0.8771929824561403	13.72464108623587	0.4389386000952793	1.733898803478776	3162.353515624971	2.203887779140568	0.8856136501627975	9.57709724027997	1845.6750940392594	74.12047110689768	19.039536822132654	25.20185126538749	0.7326739906604489	48.713196217162135	67.59353958760472	5.603609499490546	11.39825114100918	5.1486223689102015	0.29904404312102845	1.019089150250493	0.0
PU07578_3_12618709	72.84300889688774	0.0	0.0	0.0	0.0	0.0	0.0	99.08256880733946	90.9090909090909	86.20689655172413	0.0	0.0	16.409997093659914	0.46806638206112317	1.8489596030703461	3262.353515624971	2.3295675153511435	0.8739234058380103	9.450677997938191	2395.6750940392594	102.80713110144872	18.37092432503435	28.257665286204592	0.7848154255064476	57.08677177605994	81.28417643295094	5.603609499490546	11.525605902361239	3.7583691010726543	0.2031856205979741	1.0210454088645262	0.0
PU07386_3_12618709	91.13519734674838	0.3861003861003861	0.3861003861003861	0.0	0.0	0.0	0.0	88.41698841698842	95.23809523809523	86.38743455497382	0.0	0.0	11.298615817262228	0.6975845836672099	2.7556042569126142	1562.353515624971	2.598688436774097	0.8003847818850406	8.655425404005715	2095.6750940392594	83.640239517964	18.339085634696335	13.054600614423865	0.9559187741961012	33.14407664187306	56.5455140403137	6.972673184025169	13.24489518061402	1.4290172417793043	0.18359386153906315	1.0261173512867034	0.0
PU07566_3_12618709	46.20485836896347	0.2898550724637681	0.2898550724637681	0.0	0.0	0.0	0.0	100.0	100.0	94.55040871934605	0.0	0.0	25.36735946433385	0.361828717828196	1.4292987237175907	3712.353515624971	2.3827019307307773	0.9126731032311497	9.86972034207697	2095.6750940392594	230.3847632858727	21.459277287821752	56.50767675614387	0.7686348377765899	95.13400672998723	124.07537624724239	5.285222596110402	11.39825114100918	6.332456081865335	0.4248182816731525	0.9599693556574147	0.0
PU07374_3_12618709	82.69126725646578	0.0	0.0	0.0	0.0	0.0	0.0	93.359375	100.0	89.11174785100286	0.0	0.0	10.906486872495783	0.5889033355682678	2.3262907128350805	1487.353515624971	2.3293600463022988	0.8491110146889855	9.18235480446168	1820.6750940392594	48.745034907500155	19.771826699906985	14.927122233395206	0.8076770586552154	37.410461147167	46.96206824857134	5.890157712532677	11.270896379657122	3.732817037829335	0.2907933717538654	1.0261173512867034	0.0
PU07194_3_12618709	91.12228668329605	0.0	0.0	0.0	0.0	0.0	0.0	91.87279151943463	82.6086956521739	82.24043715846994	0.0	0.0	10.677318594020102	0.6402262112788725	2.5290267510107864	2162.353515624971	1.7910920548232123	0.971047956500414	10.500990700256352	2695.6750940392594	54.85806345239893	17.893343969964132	13.442002549773747	0.5430537644319804	36.83736472108274	53.17061286448416	4.011674982589823	9.519768411066327	2.2834861555859574	0.3147638453413651	1.0261173512867034	0.0
PU07188_3_12618709	89.27771136750268	0.3816793893129771	0.0	0.0	0.0	0.0	0.0	88.93129770992367	86.36363636363636	82.62108262108262	0.0	0.0	10.181727595825405	0.6509633659702317	2.571440746198435	1637.353515624971	2.303870074670436	1.0695348785698013	11.566036196541342	2395.6750940392594	66.03344376104201	19.485278486864857	12.60666311322756	0.6342034958215435	30.660658795507935	53.55267714854034	4.234545814955925	12.608121373853729	2.583929452736431	0.2447070086185359	1.0261173512867034	0.0
PU06996_3_12618709	40.13863891326979	0.0	0.0	0.0	0.0	0.0	0.0	100.0	94.73684210526315	90.6832298136646	0.0	0.0	23.906216167720142	0.28852266023021417	1.1397245428884348	2587.353515624971	1.9409530134638828	0.9462698672814287	10.233038450610094	895.6750940392594	145.08891187033194	15.60095826562709	66.78303266056658	0.6039008086853053	109.93899773716396	127.00453575833971	5.444416047800474	9.487929720728312	5.817684711923048	0.2682501151467196	0.8616568795625122	0.0
PU07182_3_12618709	119.30472949792994	0.5633802816901409	0.5633802816901409	0.5633802816901409	0.5633802816901409	0.5633802816901409	0.5633802816901409	100.0	74.07407407407408	66.82027649769586	0.0	0.0	90.10925433991056	0.906004046846486	3.5789045038031637	3962.353515624971	3.62663855544355	0.9492154343199575	10.26489204946843	3845.6750940392594	1235.5003785666515	37.60149328919509	80.1630957872462	1.1248771188066298	124.20273100859444	330.70847654095627	6.717963661321053	17.065538021175755	45.315079329627864	1.740659793131176	0.9998046419810228	0.0
PU06618_3_12618709	45.45404846153834	0.0	0.0	0.0	0.0	0.0	0.0	21.712538226299696	95.0	91.59420289855072	0.0	0.0	31.792193868834246	0.36505237638424826	1.4420328457837517	3262.353515624971	86.35099134975665	3.4455455036398135	37.26040619191226	1495.6750940392594	164.47867428618275	1888.098014424934	70.19408876264455	7.378616485834852	126.5269554032695	152.09342374469512	6.781641041997082	49.5091634756125	8.613717068010429	26.14795895362194	0.9386425585528481	0.0
PU06612_3_12618709	81.92670327669654	0.37593984962406013	0.0	0.0	0.0	0.0	0.0	82.70676691729324	90.9090909090909	82.70893371757924	2.127659574468085	1.3793103448275863	10.078555106294642	0.6631542023292768	2.619597086451412	1737.353515624971	2.3776837764725975	0.9101470687725403	9.842403602279708	2395.6750940392594	63.26347770163475	26.99920940663627	12.249517177415042	0.7691448201057066	32.73017366747887	44.06474742781202	5.603609499490546	11.143541618305065	6.002318934726471	0.2695546243543077	1.0261173512867034	0.0
PU06432_3_12618709	70.96692933733577	0.3460207612456747	0.3460207612456747	0.0	0.0	0.0	0.0	100.0	95.0	90.27355623100304	0.0	0.0	16.581902700706365	0.4729199285004999	1.8681321214181	2312.353515624971	2.3984587510520163	0.8560491029804549	9.257383849256591	1795.6750940392594	143.78352556647334	22.50995406897623	28.26063848750225	0.8248959609617834	58.48767415093258	79.6604032257122	5.858319022194662	11.589283283037267	8.971631945926061	0.5152390210614166	0.9665491541576107	0.0
PU06240_3_12618709	74.55581597505383	0.0	0.0	0.0	0.0	0.0	0.0	92.93286219081273	90.47619047619048	89.29577464788733	0.0	0.0	9.21229854576308	0.5904696216941178	2.3324778689405745	2162.353515624971	2.2112891323977997	0.9881028782262766	10.685423995479303	2095.6750940392594	51.2602914442033	26.99920940663627	12.574932633042032	0.6588840083839104	31.48846474429631	43.26878016936166	5.030513073406286	10.411251740530732	2.5675629565441658	0.44744401084863594	1.0261173512867034	0.0
PU06228_3_12618709	74.35978520847722	0.3257328990228013	0.0	0.0	0.0	0.0	0.0	99.0228013029316	91.30434782608695	89.14728682170544	0.0	0.0	14.454577722733493	0.5457344617703249	2.155764678876044	2762.353515624971	2.499763273152521	0.8874323198498965	9.596764480546755	2995.6750940392594	107.29638643910876	19.421601106188827	21.348101144361326	0.8293335627187359	49.92306645000669	72.01911754458872	6.3040606869268645	15.250732671908931	6.145387675367317	0.1963385904177557	0.9837724911057351	0.0
PU06222_3_12618709	64.13220248854863	0.3215434083601286	0.3215434083601286	0.3215434083601286	0.3215434083601286	0.3215434083601286	0.0	99.67845659163987	100.0	89.14956011730204	0.0	0.0	16.99327226699979	0.5035362964443819	1.9890731453636807	2862.353515624971	2.608124203355484	0.8129613940030133	8.791429898951074	2095.6750940392594	194.7572687976345	21.01353562308955	27.20078619530361	0.9445478133610956	53.96658012293452	66.47918542577422	6.717963661321053	11.939508876755426	9.461072755818803	0.29761851388678595	1.0261173512867034	0.0
PU06047_3_12618709	84.1946887778374	0.0	0.0	0.0	0.0	0.0	0.0	93.95017793594306	100.0	78.77237851662404	0.0	0.0	10.21025254839145	0.6258553146562529	2.4722587190959158	2112.353515624971	1.685669810474821	1.0541784023193856	11.399970027291076	2995.6750940392594	55.55851463983525	20.344923125991247	13.149152499704316	0.47078649311677706	31.934206409028512	49.381808714260444	3.725126769547693	8.182543416869718	2.7116250226047782	0.3812926831423694	1.0261173512867034	0.0
PU05858_3_12618709	77.68571519623009	0.0	0.0	0.0	0.0	0.0	0.0	95.87912087912088	76.92307692307693	85.54216867469879	2.941176470588235	2.4390243902439024	32.21208286099287	0.5616937657092949	2.2188072502018	4187.353515624971	7.064493897555366	1.1601872904533115	12.546358669568596	3545.6750940392594	166.51635046781567	90.89946091503131	46.222605918578004	1.79274512647734	111.08519058933248	138.27543213799683	9.392413649714268	32.85752842883093	15.305637439253918	3.998055490588369	1.0261173512867034	0.0
PU05684_3_12618709	55.95155344709368	0.0	0.0	0.0	0.0	0.0	0.0	99.67213114754098	90.9090909090909	91.88405797101449	0.0	0.0	11.716912846716598	0.4343077122653698	1.7156058329685917	2712.353515624971	2.3753232220813025	0.90282013694035	9.763169572161846	2395.6750940392594	71.82808540256065	23.528792159792694	21.744572831080074	0.7746170950075522	43.36429624037571	65.23747650259165	5.667286880166576	12.353411851149614	2.4957582251343364	0.3805237022656247	0.9440279631837671	0.0
PU05492_3_12618709	58.963213911383214	0.0	0.0	0.0	0.0	0.0	0.0	100.0	100.0	90.990990990991	0.0	0.0	17.55357443375679	0.39463744579100185	1.5589000259179928	2662.353515624971	2.7146687886516343	0.9167289395279542	9.91358048199014	1195.6750940392594	109.97083642750198	23.81534037283482	35.85110086790585	0.8718494704226297	66.31999197408415	78.57788775421972	5.858319022194662	14.7413136265007	7.4894150298524975	0.3097197043436852	0.8969479397302653	0.0
PU05678_3_12618709	78.1820743971749	0.0	0.0	0.0	0.0	0.0	0.0	57.65124555160142	83.33333333333334	83.47107438016529	0.0	0.0	10.21381812269259	0.5706470866209166	2.254174730784398	2112.353515624971	9.190499864127508	2.056821055442938	22.242628317902792	3395.6750940392594	47.37597122296553	179.37918136437352	14.426325871555214	1.315552618347712	35.91404270128032	45.179101589642535	5.858319022194662	11.143541618305065	2.8909339132558256	2.784233412840834	1.0261173512867034	0.0
PU05486_3_12618709	88.35951901448205	0.0	0.0	0.0	0.0	0.0	0.0	95.87020648967551	95.23809523809523	89.84375	0.0	0.0	18.67349317637707	0.604930247894986	2.3896003513602038	3562.353515624971	2.3901053267492363	0.8134458513487289	8.796668859651188	2395.6750940392594	107.23270905843273	20.408600506667273	24.880292908949105	0.8650754574001925	64.15496103109916	76.7949210952909	5.890157712532677	11.812154115403368	3.745937031698085	0.2339812086819709	1.0261173512867034	0.0
PU05480_3_12618709	65.88280477557663	0.0	0.0	0.0	0.0	0.0	0.0	98.99328859060402	95.0	92.58160237388724	0.0	0.0	13.592457689106789	0.4137289124239278	1.6343152916164294	2537.353515624971	2.7263030547691667	1.0136589300747259	10.961789195569931	1795.6750940392594	74.24782586824975	30.023884988747646	26.479960966895497	0.7918590403422309	52.693032509413946	66.98860447118244	4.871319621716214	13.372249941966077	2.0303987666985273	0.07927149191147577	0.9754766789940095	0.0
PU05474_3_12618709	68.3425547700138	0.0	0.0	0.0	0.0	0.0	0.0	99.72144846796657	100.0	94.30051813471503	0.0	0.0	28.594066147913487	0.48494328395432956	1.915626877246523	4062.353515624971	2.220330595017257	0.872860448822022	9.439183095276643	2095.6750940392594	156.61451777269318	17.1610540921898	47.524788276968835	0.7489251723292479	101.11968051353395	117.00718699220317	5.253383905772387	11.270896379657122	8.532327865545602	0.11572051590417043	1.0091533144307538	0.0
PU05300_3_12618709	46.26874706427116	0.0	0.0	0.0	0.0	0.0	0.0	100.0	95.23809523809523	93.80281690140845	0.0	0.0	31.04867031547084	0.29358791435423565	1.1597333506420713	3312.353515624971	2.527281106464608	0.7905115568825273	8.548655554752768	2095.6750940392594	189.21733667882	17.765989208612073	85.23933532083738	0.9412628691198722	139.0395607061092	164.4149969055067	6.717963661321053	13.022024348247918	25.339655999864167	0.31992748517069386	0.7888277138016533	0.0
PU05294_3_12618709	34.449939569245984	0.0	0.0	0.0	0.0	0.0	0.0	100.0	100.0	93.05555555555556	0.0	0.0	99.7104353892959	0.2772497707439597	1.0951942837867694	3687.353515624971	3.0800255939398107	0.7479027051552046	8.087880005263184	1795.6750940392594	564.2452701702924	25.470952270411576	289.8709135744982	1.2124806631007587	475.6063562692601	528.3630661593501	7.76864044247553	15.346248742922974	20.966103422132708	0.8626516265472028	0.8385175320255711	0.0
PU05102_3_12618709	76.4792056665642	0.0	0.0	0.0	0.0	0.0	0.0	92.61363636363636	95.65217391304348	87.59124087591242	0.0	0.0	13.895333961885303	0.5789916109498703	2.287137338188786	3887.353515624971	2.779941645341844	0.8890554246262187	9.614316866139664	3395.6750940392594	80.36085441314852	25.470952270411576	19.343361142716144	0.9206031217413764	46.13426229978297	64.12312234076114	6.431415448278923	15.505442194613046	2.1640026599238302	0.2660650242750924	1.0261173512867034	0.0
PU05090_3_12618709	37.41861123136939	0.0	0.0	0.0	0.0	0.0	0.0	100.0	100.0	94.72222222222221	0.0	0.0	92.18753205341662	0.29957430751416264	1.18338084925554	3837.353515624971	3.4125921346059758	0.7446827672880585	8.053059338197302	1795.6750940392594	490.0292829923807	31.583980815310355	248.02921966508018	1.3492072970119897	404.5105607444738	461.6610099012098	8.500930320249863	14.932345768528785	14.637355600630716	1.0395332395361732	0.9025597145560824	0.0
PU04724_3_12618709	66.64414619683104	0.0	0.0	0.0	0.0	0.0	0.0	100.0	94.44444444444444	80.54607508532423	0.0	0.0	43.094655961856326	0.45526676102412433	1.7983984366652577	987.3535156249709	3.6044845943861894	0.9384949079046223	10.148959414591157	595.6750940392594	187.3070152585391	45.30645635099459	76.29440609040088	1.1307767046916375	158.11093621857987	181.03479326195028	7.609446990785458	15.632796955965105	64.20921202091063	0.9919398869102093	0.8814978731151535	0.0
PU04712_3_12618709	65.32357978254701	0.0	0.0	0.0	0.0	0.0	0.0	99.68152866242038	90.0	90.9090909090909	0.0	0.0	24.085223228956743	0.4703511331395964	1.8579848452348577	2937.353515624971	1.3414178200077718	1.0995391027265013	11.890504289727406	1495.6750940392594	126.01753635786127	10.761477334248891	41.27277819705652	0.3591856623105511	85.64607700925892	106.97799953572861	2.8973208207593166	7.227382706729284	5.966247391979596	0.16967826178414264	1.0209453888306212	0.0
PU04706_3_12618709	90.42979502411664	0.0	0.0	0.0	0.0	0.0	0.0	93.44262295081967	87.5	78.2051282051282	0.0	0.0	15.647474115754845	0.6649562671414789	2.6267156174281596	2712.353515624971	2.227059150634107	0.9585082155031865	10.365384932576172	3945.6750940392594	89.14833294644052	18.975859441456624	18.96646441807821	0.6840715238527856	52.21545215434373	66.6702175678023	5.571770809152532	12.03502494776947	3.5889279275461887	0.4902630480530486	1.0261173512867034	0.0
PU04340_3_12618709	56.250392314213975	0.0	0.0	0.0	0.0	0.0	0.0	100.0	88.88888888888889	83.3976833976834	0.0	0.0	35.47477852912405	0.34178783410501123	1.3501330629606092	312.3535156249709	2.7773019805045633	0.7937588348219039	8.583771879558636	295.6750940392594	176.8639248276704	28.33643440083288	83.65623503224866	1.0301492044891785	148.33645828480942	164.09661000212657	7.322898777743328	12.926508277233875	16.538276665021005	0.5160872014534508	0.8114332245990598	0.0
PU04154_3_12618709	84.53614413892547	0.0	0.0	0.0	0.0	0.0	0.0	93.13725490196079	95.23809523809523	88.85941644562334	0.0	0.0	13.50799178053206	0.6151272264138817	2.4298805382682915	2737.353515624971	2.336834865314041	0.9497473311004787	10.270644024031954	2695.6750940392594	71.41418242816646	24.13372727621497	17.69950253172976	0.7244118428573629	45.01990813795246	61.002930687635725	5.348899976786431	11.90767018641741	4.206886721032935	0.30829705103939803	1.0261173512867034	0.0
PU03992_3_12618709	64.4792940471317	0.0	0.0	0.0	0.0	0.0	0.0	99.15966386554622	86.95652173913044	86.66666666666667	0.0	0.0	16.873042851575914	0.48057136960444263	1.8983569058688974	4012.353515624971	3.3895172403468714	1.1785789057653173	12.745247076738613	3595.6750940392594	88.51155913968023	68.13479732335097	28.298977118082288	0.8467296801780051	65.65137947698584	79.05546810928993	5.444416047800474	14.231894581092467	5.9968649471377535	0.5708127581165637	0.9708068605278121	0.0
PU03986_3_12618709	74.70692626616011	0.3215434083601286	0.0	0.0	0.0	0.0	0.0	97.10610932475885	86.95652173913044	84.67741935483872	0.0	0.0	13.804310881763012	0.5381065546249162	2.1256328584583355	2862.353515624971	2.535270590963617	0.7999559140066357	8.650787592276005	2995.6750940392594	93.76494304545261	20.695148719709405	20.676721181893175	0.9330907088834018	47.34413253262752	60.716382474593594	6.495092828954951	12.735476135205788	2.426614728375714	0.390853089201563	1.0122742841529873	0.0
PU03614_3_12618709	64.72592636335558	0.2994011976047904	0.2994011976047904	0.2994011976047904	0.2994011976047904	0.0	0.0	100.0	95.0	94.81268011527378	0.0	0.0	42.48412624940614	0.3591712010344244	1.418800979413615	3437.353515624971	2.9112652221938844	0.8441195893688318	9.128377129603212	1795.6750940392594	441.50711891724666	32.15707724139462	95.33676389869669	1.015414575726354	164.92441595091495	228.12421627187368	6.176705925574807	14.072701129402395	22.3064734611613	0.8728365839402773	0.9559371563456571	0.0
PU03800_3_12618709	63.965089921689184	0.0	0.0	0.0	0.0	0.0	0.0	100.0	90.9090909090909	93.01075268817203	0.0	0.0	37.95066208243885	0.50839719447025	2.0082747040077726	3937.353515624971	2.6811296800893674	1.0571215191282264	11.431797129168501	2720.6750940392594	188.64424025273573	42.05890993651711	60.16604081872266	0.7467212431772234	137.3202714278564	166.48451177747765	5.12602914442033	10.888832095600948	12.116490141357346	0.32062651389108066	0.9247073900493202	0.0
PU03602_3_12618709	61.58782628852612	0.0	0.0	0.0	0.0	0.0	0.0	99.6969696969697	95.0	93.69627507163324	0.0	0.0	16.575704524733652	0.41154349675756474	1.6256824449991847	3337.353515624971	2.486772025058827	1.033513996743235	11.176503483410457	1795.6750940392594	95.19768411066326	33.23959271288711	32.46321107303861	0.7084108600208222	63.358993772648795	74.62989015230592	4.680287479688127	10.506767811544774	1.6639622647130243	0.4128416847162546	0.9798263429579799	0.0
PU03596_3_12618709	53.149975992502455	0.0	0.0	0.0	0.0	0.0	0.0	100.0	100.0	93.31476323119777	0.0	0.0	41.30683889058859	0.382174772264113	1.5096698722889235	3562.353515624971	2.9836468156367695	1.0280072683260066	11.116953279415846	1795.6750940392594	220.10086630669403	44.001070047136	87.11544665627441	0.8545093664912271	157.47416241181958	188.7397563237498	5.826480331856648	13.786152916360265	14.6048511011922	0.3381976440349093	0.952557474220962	0.0
PU03218_3_12618709	46.68876578267426	0.0	0.0	0.0	0.0	0.0	0.0	100.0	90.47619047619048	88.82521489971347	0.0	0.0	18.51000116282428	0.36921509122823537	1.458476435583432	2812.353515624971	3.833730168361046	1.066074691743295	11.52861745790639	1795.6750940392594	115.35157509462643	49.31813133358441	40.40752259008557	1.0587648355548596	77.30434014069913	96.12100613046569	6.240383306250836	14.67763624582467	8.54027890715305	0.5907275287983226	0.9146934885523602	0.0
PU03404_3_12618709	85.14020514804938	0.0	0.0	0.0	0.0	0.0	0.0	88.0952380952381	95.45454545454545	81.06666666666666	0.0	0.0	10.358081995591737	0.6075366187642067	2.3998960586199045	2437.353515624971	2.033535526658958	0.9542772776319017	10.319631230153643	2720.6750940392594	50.14593728237279	17.511279685907958	13.741752021671202	0.6273974959053045	33.90820520998541	45.33829504133261	4.775803550702171	11.334573760333152	2.8868064521994237	0.19612121162200033	1.0261173512867034	0.0
PU02842_3_12618709	62.77142283212527	0.0	0.0	0.0	0.0	0.0	0.0	98.25174825174825	95.23809523809523	83.56545961002786	0.0	0.0	10.497107153486109	0.46984864302630336	1.8559999047306286	2237.353515624971	2.763140702892892	0.828374264554892	8.958105920712999	2245.6750940392594	62.4993491335224	19.421601106188827	18.00722851617318	0.9820689996124569	38.715847451025596	54.667031310370845	6.717963661321053	14.231894581092467	3.626662427911205	0.28689633452039437	1.0261173512867034	0.0
PU03022_3_12618709	54.95136856096098	0.0	0.0	0.0	0.0	0.0	0.0	100.0	100.0	92.98245614035088	0.0	0.0	15.192015438591598	0.36053160630191394	1.4241748632894788	2787.353515624971	2.7319808761691755	0.799454415447291	8.64536434652113	2095.6750940392594	107.36006381978478	21.23640645545565	33.96309593910709	1.0061194605491603	62.722219965888506	71.00027945377227	7.3865761584193566	12.83099220621983	4.833057798737512	0.29478580581231917	0.9270679202564881	0.0
PU02656_3_12618709	72.38899954385074	0.0	0.0	0.0	0.0	0.0	0.0	93.63057324840764	86.36363636363636	80.52631578947368	0.0	0.0	10.842467478204378	0.5393616368264558	2.1305906943083714	2937.353515624971	2.891432547722733	0.8754708302989053	9.467411970513314	2145.6750940392594	59.1881253383689	25.72566179311569	16.202547277650783	0.9723821653364576	35.149914133167975	50.78271108913308	6.749802351659067	14.613958865148641	3.9425044163373895	0.5578723178258601	1.0261173512867034	0.0
PU02464_3_12618709	49.51633088026597	0.0	0.0	0.0	0.0	0.0	0.0	99.65753424657534	100.0	88.95899053627761	0.0	0.0	17.116519115760333	0.34047580955677886	1.3449502929927342	2387.353515624971	2.608749788843897	0.916522638148613	9.911349522281704	1195.6750940392594	96.88513469857803	24.57946894094717	40.51953106599625	0.838020861938489	70.29982826633595	94.59274899424099	5.9219964028706915	13.053863038585932	0.8194611307562248	0.7643054497253361	0.9570360942296118	0.0
PU01702_3_12618709	67.86688677212399	0.0	0.0	0.0	0.0	0.0	0.0	99.60317460317461	94.73684210526315	86.33333333333333	0.0	0.0	13.95480080654774	0.4102706923950034	1.6206546029255355	1387.353515624971	4.06747695736847	1.3539926058309364	14.64218493727963	1195.6750940392594	89.84878413387683	87.7792692619059	27.41500754116961	0.8844522853480936	53.39348369685027	69.15363541416743	5.794641641518633	12.639960064191744	3.5912711632479377	0.6735385917676753	0.9819985747403958	0.0
PU01696_3_12618709	41.028992191772325	0.0	0.0	0.0	0.0	0.0	0.0	100.0	95.0	93.25513196480938	0.0	0.0	25.946474516239512	0.31375373728193084	1.2393925472538658	3262.353515624971	2.874152728826905	0.8453551822741449	9.141738930656535	1495.6750940392594	141.17275295875615	26.744499883932153	66.65376270949307	1.0010049445888864	107.96499893620707	135.0915631041954	6.4632541386169375	13.435927322642106	8.134046268908433	0.49969055669383805	0.9046292371305437	0.0
PU01690_3_12618709	36.27032428924712	0.0	0.0	0.0	0.0	0.0	0.0	100.0	95.0	92.3529411764706	0.0	0.0	30.182020417702244	0.26823078167126546	1.0595674003038902	3262.353515624971	2.649373332117069	0.8520683725874018	9.214335910627145	1495.6750940392594	192.94246344836768	26.36243559987598	90.69323967302543	0.9154493381751235	140.7906886747	171.10112187648977	5.9219964028706915	12.480766612501672	12.261584228969891	0.6067039325521644	0.8869025375911377	0.0
PU01684_3_12618709	75.81282402986807	0.0	0.0	0.0	0.0	0.0	0.0	93.92857142857143	86.95652173913044	76.15384615384615	0.0	0.0	10.07213615432321	0.5431199457009185	2.1454367963807797	2087.353515624971	3.1128207636049665	0.8730474012425674	9.441204813788481	2745.6750940392594	59.156286648030886	36.67817126939267	14.947241727222643	1.049740349085712	35.11807544282996	47.72619681668369	6.8453184226731105	13.977185058388352	2.907741752997419	0.6657451271976633	1.0261173512867034	0.0
PU01318_3_12618709	81.27659972757122	0.0	0.0	0.0	0.0	0.0	0.0	88.85245901639344	79.16666666666666	82.33830845771143	0.0	0.0	10.497835255333865	0.5863054131784364	2.316028378826904	2712.353515624971	2.7196577148154324	0.9067408641599306	9.805568631647473	3070.6750940392594	56.800223563017816	27.062886787312298	14.431486633309788	0.8830731093751187	35.97772008195635	48.23561586209192	6.3040606869268645	13.213056490276005	4.6382011137150085	0.2063107552003926	1.0261173512867034	0.0
PU01504_3_12618709	70.86513196272587	0.42016806722689076	0.0	0.0	0.0	0.0	0.0	84.45378151260505	95.45454545454545	90.6158357771261	0.0	0.0	7.312564182610307	0.5363923204328274	2.1188612767065824	1037.353515624971	2.9912742236728915	0.9063058991230223	9.80086488475533	2695.6750940392594	52.947742032118065	26.77633857427017	10.988093894890055	0.9717331566497088	23.751662992158796	31.64765819598638	6.749802351659067	13.881668987374308	1.613514073685375	0.530982396365556	1.0261173512867034	0.0
PU01306_3_12618709	75.70680294552096	0.0	0.0	0.0	0.0	0.0	0.0	91.49797570850203	85.71428571428571	90.22082018927445	0.0	0.0	9.25627309653232	0.5679208530472507	2.2434055409014464	1262.353515624971	2.413644991748763	1.4604822004056788	15.79377197767001	1795.6750940392594	56.13161106591951	50.49616287609095	13.136617853148712	0.48656708218175326	30.565142724493892	46.993906938909355	2.769966059407259	7.832317823151559	2.774649301497797	0.401173809767249	1.0261173512867034	0.0
PU00935_3_12618709	77.29421403458619	0.34843205574912894	0.34843205574912894	0.34843205574912894	0.34843205574912894	0.34843205574912894	0.34843205574912894	88.85017421602788	95.45454545454545	76.92307692307693	0.0	0.0	13.970619986987588	0.8361977664960891	3.3031551713257197	2262.353515624971	2.3135064494640325	0.8978628253065458	9.70956080545123	2570.6750940392594	187.37069263921515	20.981696932751536	13.466101969931094	0.7586235558474522	31.615819505648368	44.70152123457231	5.858319022194662	10.793316024586906	0.7059146977233486	0.2562201734740074	1.0261173512867034	0.0
PU01120_3_12618709	27.26554987715099	0.0	0.0	0.0	0.0	0.0	0.0	100.0	94.73684210526315	95.55555555555556	0.0	0.0	76.91676173664888	0.2010983753926771	0.7943804267822436	2787.353515624971	3.8912345278289027	0.6404220708067146	6.925575781052951	895.6750940392594	509.7692710019497	24.483952869933127	308.2816338584468	1.7889026859409822	423.8048070893106	465.4498140514335	10.761477334248891	19.071375512470667	28.171307147663814	1.7840645448025354	0.8008679043653852	0.0
PU00929_3_12618709	53.79564747292239	0.0	0.0	0.0	0.0	0.0	0.0	100.0	95.0	89.66565349544074	0.0	0.0	25.51364073478732	0.38316398428269977	1.5135774655947802	2762.353515624971	2.4688947988032317	0.9222232302600522	9.972996183857425	1520.6750940392594	179.7612456484297	21.10905169410359	53.66893503736415	0.7881921894592233	98.54074659615478	144.1337511601915	5.539932118814518	13.690636845346221	16.664959733908525	0.39181026655646706	0.9535370363315188	0.0
PU01108_3_12618709	68.70627168115226	0.0	0.0	0.0	0.0	0.0	0.0	97.82608695652173	95.0	91.7981072555205	0.0	0.0	12.169925128988549	0.5016782225667311	1.981733366924203	1987.353515624971	2.6170161982444884	0.968850313163507	10.477225208460757	1495.6750940392594	76.25366335954466	34.51314032640769	19.55230123717785	0.7952713307927004	42.34545814955924	62.722219965888506	5.285222596110402	13.022024348247918	0.7810476789199989	0.21367298849067493	1.0116530105140051	0.0
PU00552_3_12618709	36.585888165034234	0.0	0.0	0.0	0.0	0.0	0.0	100.0	100.0	95.04643962848297	0.0	0.0	232.79192663671216	0.24067076895689393	0.9506996154726272	2837.353515624971	3.0967661625347698	0.6830393850108938	7.386442844447874	1195.6750940392594	1313.377815133435	34.79968853944982	779.6142908600411	1.334837092421256	1109.037100544058	1254.6672701501361	7.76864044247553	14.518442794134598	116.05986527404778	1.541169493972889	0.7830191558692483	0.0
PU00732_3_12618709	434.17051985631315	0.7751937984496124	0.7751937984496124	0.7751937984496124	0.3875968992248062	0.3875968992248062	0.3875968992248062	86.04651162790698	100.0	81.0958904109589	0.0	0.0	191.50586492503183	4.961080068399875	19.59729855768832	1537.353515624971	2.7693539709665442	0.9194766686459398	9.943294645664174	2720.6750940392594	2649.2019069551698	31.10640046024014	31.11294096639485	0.8867544074679777	37.69700936020913	676.0627506373993	6.144867235236792	14.231894581092467	76.77044807212062	0.6308025945064201	1.0261173512867034	0.0
PU00726_3_12618709	76.27196247824494	0.0	0.0	0.0	0.0	0.0	0.0	98.93992932862191	94.73684210526315	93.20987654320987	0.0	0.0	19.191686952252418	0.41939601189342135	1.6567015137149579	2162.353515624971	5.24917266146808	1.3051702552544824	14.114216111501271	895.6750940392594	130.41127562450725	102.74345372077269	36.88281642036388	1.18410247922353	69.3128288658575	87.71559188122987	7.291060087405313	17.988860040978174	4.71753248019602	1.1006305884089485	1.0201225079490983	0.0
PU00168_3_12618709	30.401694659839556	0.0	0.0	0.0	0.0	0.0	0.0	100.0	100.0	95.09803921568627	0.0	0.0	47.92154022931566	0.2239526581289307	0.8846595990449565	2612.353515624971	2.758554352245354	0.8076333233453452	8.733811714337289	595.6750940392594	298.4240445382096	21.905018952553956	172.4684931389467	1.0056177150870291	248.78752630124507	279.28899164506294	7.004511874363184	13.690636845346221	10.0107225003997	0.4463102127739525	0.812146779755015	0.0
PU00354_3_12618709	34.96112647169333	0.0	0.0	0.0	0.0	0.0	0.0	100.0	94.73684210526315	92.94871794871796	0.0	0.0	31.748464349112268	0.2633692177296137	1.0403632111538912	2462.353515624971	2.373966305625086	0.8387698164163602	9.070524254627964	895.6750940392594	181.89443790107666	23.114889185398503	97.16121391852592	0.8332922767844744	147.12658805196486	178.232988512205	6.495092828954951	11.334573760333152	4.280740343348112	0.46838838766033847	0.8615685053872417	0.0
PU00348_3_12618709	77.06733624413714	0.0	0.0	0.0	0.0	0.0	0.0	87.45387453874538	100.0	91.51515151515152	0.0	0.0	8.641274298274094	0.6007192692518417	2.372966109511258	1862.353515624971	2.133198467798059	0.9519725569691496	10.29470779554443	1495.6750940392594	44.128424808488056	20.822503481061464	11.594217692609945	0.6597394194631195	28.622982613875006	41.10374922637668	5.094190454082315	9.487929720728312	1.2960827904481318	0.3542824590999385	1.0261173512867034	0.0
PU00156_3_12618709	26.85442313992572	0.0	0.0	0.0	0.0	0.0	0.0	100.0	94.44444444444444	93.04635761589404	0.0	0.0	78.21511132457347	0.18634161505574726	0.7360881529064175	2262.353515624971	3.274181143804662	0.8669082176607625	9.374815188777543	595.6750940392594	541.5761226496261	33.46246354525321	338.31093455093594	1.1119754091041028	449.65782364377833	491.5257014382674	7.5776083004474435	15.31441005258496	15.895075971225047	1.8855013574927364	0.7371169294878015	0.0
PC20510_4_12618709	50.17713714019904	0.0	0.0	0.0	0.0	0.0	0.0	100.0	90.9090909090909	94.03794037940379	0.0	0.0	58.43377906639082	0.3972726079822335	1.5693094648904535	3787.353515624971	2.585635063483723	0.8186522352747713	8.852971114162251	2695.6750940392594	333.3829265293495	18.434601705710378	118.55246135947058	0.9298938520388565	245.85836679014773	277.37867022478207	6.972673184025169	13.24489518061402	42.145159954406296	0.7014782419633511	0.9365230332823113	0.0
PU30921_4_12618709	48.139093550199604	0.0	0.0	0.0	0.0	0.0	0.0	100.0	92.3076923076923	78.42741935483872	0.0	0.0	20.07431399158379	0.3552809929801736	1.4034338481358355	5862.353515624971	3.1014990036402517	0.8239758611423288	8.910541232458302	5095.675094039259	114.90583342989422	29.960207608071617	45.54114665077156	1.1082117660917796	84.2770133247243	104.0806787149693	7.100027945377227	16.365086833739436	5.454105078591254	0.31145125665598195	0.9163203727068515	0.0
PU30901_4_12618709	65.53774136311391	0.0	0.0	0.0	0.0	0.0	0.0	100.0	91.30434782608695	91.74757281553399	0.0	0.0	16.073281818969495	0.3955691408652645	1.5625804153258063	4387.353515624971	2.649736933011387	0.8473171025051369	9.16295529382622	2995.6750940392594	87.74743057156788	23.94269513418688	32.750457994387745	0.9207089959741733	62.08544615912822	80.52004786483859	5.890157712532677	13.786152916360265	4.596629696402021	0.41631499638949204	0.8989877679414481	0.0
PU30897_4_12618709	39.99543095536115	0.0	0.0	0.0	0.0	0.0	0.0	100.0	95.45454545454545	94.78908188585608	0.0	0.0	33.63503839200299	0.2672258774821457	1.0555978196592457	4737.353515624971	5.005313014791706	1.1208797107934998	12.121283341729118	2695.6750940392594	208.67077647534683	78.00479132813545	101.449202710167	1.3147338167911637	162.28180465285976	196.8904610502815	7.673124371461487	17.95702135064016	8.286795353975698	1.646657265919185	0.8151347008236468	0.0
PU30877_4_12618709	62.54236084148242	0.0	0.0	0.0	0.0	0.0	0.0	98.52071005917159	100.0	90.77306733167082	0.0	0.0	14.875158048545103	0.3943837193462667	1.557897753666608	3537.353515624971	4.614592300505394	1.0652027169935772	11.519187852832461	3595.6750940392594	89.59407461117272	88.54339783001824	30.40029743428228	1.2754594956609737	57.691706892482216	76.89043716630495	8.023349965179646	13.81799160669828	6.276871259772453	1.219858841578045	0.9686973129763593	0.0
PU30853_4_12618709	63.47593887576172	0.0	0.0	0.0	0.0	0.0	0.0	99.20212765957447	87.5	90.14084507042254	0.0	0.0	16.95342706643392	0.4535771500550839	1.7917241217680764	4487.353515624971	2.403251128930448	0.8482115278265954	9.172627681188589	3420.6750940392594	100.67393884880175	20.790664790723447	30.126005894459457	0.8341815579784357	60.52535033256551	80.90211214889477	6.208544615912822	10.793316024586906	4.158326193531317	0.21172143804736684	1.0261173512867034	0.0
PU30521_4_12618709	83.82276760128926	0.0	0.0	0.0	0.0	0.0	0.0	89.40217391304348	88.46153846153845	75.377969762419	0.0	0.0	11.730649056716418	0.5977427347270278	2.361208178789358	4287.353515624971	2.999353528238431	0.8785557414301178	9.500772447596988	4395.675094039259	61.57602711371998	22.255244546272113	15.817686307194275	1.0051339375459734	39.511814709475956	55.36748249780716	7.54576961010943	14.518442794134598	3.20344004285481	0.43767450545323827	1.0261173512867034	0.0
PU30497_4_12618709	72.58795936611855	0.0	0.0	0.0	0.0	0.0	0.0	97.50889679715303	86.95652173913044	88.28125	0.0	0.0	12.533263753003896	0.5119023799544021	2.022120916019255	2112.353515624971	2.96471183380641	0.8948748131876292	9.67724820207984	2695.6750940392594	76.09446990785459	26.012210006157822	19.73386954238657	0.9754068516887106	41.358458749080796	65.46034733495775	6.62244759030701	14.868668387852757	1.6544997241471457	0.42202847349086886	1.0261173512867034	0.0
PU30469_4_12618709	71.99314329718892	0.0	0.0	0.0	0.0	0.0	0.0	96.44970414201184	91.30434782608695	91.28205128205128	0.0	0.0	16.70594478228093	0.4495834397865725	1.7759481352075193	3537.353515624971	6.082396544677868	1.1243920583040588	12.159266150196553	2995.6750940392594	90.51739663097514	131.04804943126754	29.949940101424144	1.5926581234993151	61.384994971691896	78.25950085083957	8.882994604306036	20.217568364639188	1.4096854618624286	0.6309849539715597	0.9390235242323924	0.0
PU30110_4_12618709	144.71887422092988	0.37174721189591076	0.37174721189591076	0.37174721189591076	0.37174721189591076	0.37174721189591076	0.37174721189591076	61.33828996282528	87.5	77.01711491442543	0.0	0.0	20.18269236700858	1.124672267581102	4.442689475569791	1812.353515624971	5.768167443533629	1.1581898922066503	12.52475864428407	3520.6750940392594	263.3059690953797	91.15417043773543	14.463997450062157	1.46630288270103	38.174589715279346	81.22049905227492	8.40541424923582	18.65747253807648	5.58419646780412	2.1247801698755593	1.0261173512867034	0.0
PU30106_4_12618709	81.16530102594344	0.0	0.0	0.0	0.0	0.0	0.0	100.0	90.9090909090909	90.76086956521739	0.0	0.0	32.25266607050197	0.34161291909895913	1.3494421122908835	3862.353515624971	3.449905268287499	0.8847259972169141	9.567498089931751	2395.6750940392594	176.6728926856423	55.20828904611709	76.0968283293611	1.1480584004305137	138.49830297036294	159.22529038041037	7.291060087405313	13.722475535684236	19.66841009938646	0.38326251433771197	0.8680693361018252	0.0
PU29836_4_12618709	77.3314526025725	0.0	0.0	0.0	0.0	0.0	0.0	87.5	100.0	83.33333333333334	0.0	0.0	9.735955677919943	0.5700304301924002	2.2517388095796322	4087.353515624971	3.0314610601066945	0.7486896962453665	8.09639059020768	4795.675094039259	55.590353330173265	25.248081438045475	13.766253734899017	1.1921083708735742	33.940043900323424	47.72619681668369	7.354737468081343	15.95118385934525	3.331791913444871	0.49046617762154193	1.0261173512867034	0.0
PU29792_4_12618709	45.24416830885581	0.0	0.0	0.0	0.0	0.0	0.0	100.0	95.45454545454545	89.43298969072166	1.0416666666666665	0.9090909090909091	14.470835749627486	0.3571114632080167	1.4106645864148832	3962.353515624971	2.5329429580791585	0.8599201153795399	9.299245288674955	2720.6750940392594	82.93978833052769	20.472277887343303	32.66066666744517	0.8672272209482479	59.69754438377713	78.48237168320567	5.667286880166576	13.435927322642106	6.182616373638515	0.41145595933366735	0.8927883917871389	0.0
PU29460_4_12618709	75.80156441632793	0.0	0.0	0.0	0.0	0.0	0.0	97.1608832807571	80.76923076923077	82.28438228438229	0.0	0.0	10.955044736273013	0.525208467389194	2.0746827300797217	3012.353515624971	2.8359365493403397	0.7994688495300076	8.645520437852522	4195.675094039259	60.27064080986139	24.51579156027114	16.811933311070128	1.044384849492442	39.44813732879993	50.14593728237279	6.399576757940908	14.136378510078424	3.0529579423446735	0.41338124795587616	1.0261173512867034	0.0
PU29456_4_12618709	74.39965037507004	0.0	0.0	0.0	0.0	0.0	0.0	100.0	90.9090909090909	91.7948717948718	0.0	0.0	56.96010802302825	0.28279576299972664	1.1171021071914313	4412.353515624971	3.047942374709617	0.8873618476193583	9.596002388177832	2995.6750940392594	329.1802194047316	24.51579156027114	162.3428359225425	1.011280421897844	264.1974524248441	304.4097183217563	6.813479732335097	18.148053492668247	33.35451133621822	0.15594111235446897	0.8189308739225533	0.0
PU29408_4_12618709	62.77514263267741	0.28901734104046245	0.28901734104046245	0.0	0.0	0.0	0.0	99.42196531791907	87.5	88.77551020408163	0.0	0.0	17.324271068907827	0.42557135235928034	1.6810953935024788	3737.353515624971	2.920369025664361	0.814350679290184	8.806453741782855	3295.6750940392594	137.0655619051523	31.520303434634325	32.81087462535872	1.0558248280996796	66.41550804509818	78.48237168320567	6.8453184226731105	14.613958865148641	4.955064056431693	0.39098459256328605	1.0261173512867034	0.0
PU29076_4_12618709	60.62533197235335	0.0	0.0	0.0	0.0	0.0	0.0	97.15189873417721	84.61538461538461	87.66756032171583	0.0	0.0	12.62800830902848	0.4430277522071398	1.7500518051798306	2987.353515624971	3.9931402656997586	0.7754523613480919	8.385804203074567	4195.675094039259	67.11595923253451	47.02574562924737	22.97413396260672	1.5160902081312395	46.67552003552921	54.157612264962616	9.551607101404342	16.778989808133627	3.6456455489813	0.8406411246562762	1.0261173512867034	0.0
PU29056_4_12618709	58.97720589697948	0.0	0.0	0.0	0.0	0.0	0.0	100.0	90.0	90.99378881987577	0.0	0.0	24.424129647022234	0.3283241562906757	1.2969487341099843	2362.353515624971	3.267178635992133	0.8139810956482557	8.802457034554468	1195.6750940392594	138.02072261529273	35.50013972688613	59.95859976228747	1.1817460563793036	101.215196584548	128.9785345592966	9.105865436672138	13.626959464670193	13.010942811325467	0.3068591017060363	0.8424895455113891	0.0
PU28720_4_12618709	86.4159320317991	0.0	0.0	0.0	0.0	0.0	0.0	89.1566265060241	88.0	73.93617021276596	0.0	0.0	9.21653859398217	0.5723926055088714	2.261069893594452	1312.353515624971	2.982898574066841	0.7365735597094548	7.965365715241484	4495.675094039259	47.56700336499362	26.266919528861937	12.978038366415475	1.1923066360618426	33.39878616457718	41.10374922637668	8.087027345855676	13.786152916360265	1.2514462940439497	0.43962920061211225	1.0261173512867034	0.0
PU28700_4_12618709	88.5319008671594	0.0	0.0	0.0	0.0	0.0	0.0	95.72368421052632	91.66666666666666	81.17647058823529	1.639344262295082	0.9852216748768473	11.102180741906361	0.5854870879018753	2.312795823709678	2687.353515624971	2.480561725250836	0.7356318629372797	7.955182130609154	3970.6750940392594	62.180962230142256	18.148053492668247	15.283618687587012	0.9927847702029255	37.34678376649097	52.34280691569579	6.335899377264879	12.162379709121527	4.471841771652387	0.35378973375800915	1.0261173512867034	0.0
PU28676_4_12618709	53.43293318455057	0.0	0.0	0.0	0.0	0.0	0.0	100.0	95.23809523809523	96.40883977900553	0.0	0.0	224.67656253897056	0.3073230846907682	1.2139901314467703	3812.353515624971	3.113650645927917	0.7612783775966081	8.232525602812302	1245.6750940392594	1081.6239881630277	21.777664191201897	589.247582462863	1.2041816025764007	939.527913184469	1036.444886573385	7.800479132813545	15.88750647866922	90.60126919418536	0.45258869491242093	0.7646593186974684	0.0
PU28272_4_12618709	64.81136315909316	0.3508771929824561	0.3508771929824561	0.3508771929824561	0.3508771929824561	0.3508771929824561	0.3508771929824561	91.2280701754386	100.0	89.18205804749341	2.0	1.1428571428571428	19.182457698994938	0.8064480989378017	3.185637794243802	2212.353515624971	4.645571313453229	0.7976547449870522	8.625902565421667	2995.6750940392594	279.1934755740489	87.90662402325795	19.171807030414087	1.7147064364617033	41.26294267806675	69.15363541416743	9.487929720728312	15.632796955965105	7.980164337163323	1.0942891538570712	1.014713461467459	0.0
PC20399_4_12618709	62.71321999950775	0.0	0.0	0.0	0.0	0.0	0.0	100.0	94.73684210526315	88.01369863013699	0.0	0.0	22.110751571383748	0.33340659160405567	1.3170254111366004	1187.353515624971	2.9531773117031688	0.7293289586684678	7.887022016921328	895.6750940392594	134.4547892974351	17.988860040978174	53.45207210652964	1.1921520916112476	94.01965256815673	117.58028341828744	7.641285681123473	14.422926723120554	12.891142004727719	0.5236915617666517	0.8108023496390059	0.0
PU27936_4_12618709	40.96068318582201	0.0	0.0	0.0	0.0	0.0	0.0	100.0	95.23809523809523	93.22493224932249	0.0	0.0	545.6609127387386	0.22165559307915328	0.8755857141315371	3887.353515624971	6.663278940328054	0.5354586048080323	5.790492417826319	2095.6750940392594	2956.4771074073474	41.96339386550307	1984.1722574789646	3.663765695708426	2638.535945691935	2837.6232763755397	18.94402075111861	31.9023677186905	429.42684042407853	2.1260028709577408	0.8322875131268733	0.0
PU27912_4_12618709	164.77742784557768	1.0714285714285714	0.7142857142857143	0.7142857142857143	0.7142857142857143	0.35714285714285715	0.0	89.28571428571429	95.83333333333334	85.08557457212714	0.0	0.0	24.323622571734894	1.1446712838457953	4.521689751154069	2087.353515624971	3.1897622163488224	0.8179992073559813	8.845909217727256	3895.6750940392594	258.65752030602954	39.129750425419786	17.127054919293133	1.1480770258720985	41.04007184570065	146.26694341283846	7.864156513489574	14.932345768528785	13.008929666375568	0.4988061486288937	1.0261173512867034	0.0
PU27888_4_12618709	43.37729585494987	0.0	0.0	0.0	0.0	0.0	0.0	100.0	100.0	96.44808743169399	0.0	0.0	114.06361689686932	0.24465059167945602	0.9664207433370031	4037.353515624971	4.059629758194742	0.7850762403178264	8.489877604274843	1120.6750940392594	689.9444196247736	42.66384505293939	375.78210135199265	1.522440025437693	554.8846952109162	622.0324931337886	9.010349365658096	20.058374912949116	113.24615232559705	0.7198528893610456	0.7696398061841516	0.0
PU27580_4_12618709	79.86976731445976	0.0	0.0	0.0	0.0	0.0	0.0	80.62283737024221	84.0	87.96992481203007	0.0	0.0	10.974468105545064	0.5959766937863913	2.35423194960104	2312.353515624971	4.3065191220327765	0.9190838475322036	9.939046646546732	3845.6750940392594	61.06660806831175	87.1424954551456	14.841897447533952	1.3795480958807957	33.97188259066144	53.58451583887835	8.755639842953979	15.378087433260989	5.896397010743592	0.6980167337597092	1.0261173512867034	0.0
PU27512_4_12618709	47.11535566415112	0.0	0.0	0.0	0.0	0.0	0.0	100.0	90.47619047619048	93.6046511627907	0.0	0.0	44.909239294904495	0.288771718152426	1.1407083735044399	3337.353515624971	3.7978697488645223	0.9184472547928397	9.932162481463884	2095.6750940392594	264.29296849585813	65.87425030935194	125.34766960932546	1.2174508734012195	215.10219192362575	247.16375309400632	7.673124371461487	15.09153922021886	38.508320565810294	0.535892445690966	0.8129844803080121	0.0
PU27157_4_12618709	66.429871809633	0.0	0.0	0.0	0.0	0.0	0.0	98.28178694158076	82.6086956521739	84.35754189944134	0.0	0.0	12.171248630895198	0.4510044714069782	1.7815615057923622	2362.353515624971	3.456070089814173	0.7291889094400549	7.885507513301505	2395.6750940392594	60.11144735817132	24.165565966552983	21.751514888828044	1.3954300999707896	45.561165873698705	59.251802719044925	9.742639243432428	16.81082849847164	3.033692008947844	1.644999000797414	1.0261173512867034	0.0
PC20386_4_12618709	77.377772856174	0.0	0.0	0.0	0.0	0.0	0.0	99.36708860759494	100.0	70.16129032258065	0.0	0.0	13.645774419307603	0.4572318445275402	1.8061609253927677	962.6464843750291	2.936324770359597	0.7899160086435248	8.542215248197923	495.6750940392594	64.2504771021132	22.8920183530324	24.05453357176662	1.0944319755351888	54.157612264962616	61.03476937797374	6.781641041997082	16.619796356443555	3.303354573393831	0.18966985632804978	0.988186943359763	0.0
PU26821_4_12618709	70.46908695890113	0.31645569620253167	0.0	0.0	0.0	0.0	0.0	90.82278481012658	96.0	87.01594533029613	0.0	0.0	8.908177483271814	0.5015989833171481	1.9814203554004715	2987.353515624971	3.5993390325721273	0.7346451951500849	7.944512225803511	4520.675094039259	63.26347770163475	30.565142724493892	14.314211701365107	1.442483032594264	30.85169093753602	41.485813510432855	8.723801152615964	19.198730273822726	3.9255612324053484	0.8892091372974033	1.0261173512867034	0.0
PU26042_4_12618709	57.84895026140676	0.0	0.0	0.0	0.0	0.0	0.0	100.0	95.45454545454545	93.65079365079364	0.0	0.0	351.33507738096733	0.21290187986726536	0.8410067254966935	4162.353515624971	4.666058165294227	0.6737014759063972	7.285461944370035	2695.6750940392594	2013.0648740016409	41.485813510432855	1330.078392299248	2.039145659648528	1808.660482031588	1966.0391283723934	12.3215731608116	22.541792759314244	411.0870922920247	2.0053400117583804	0.7451351370708432	0.0
PU26038_4_12618709	62.02172015110695	0.0	0.0	0.0	0.0	0.0	0.0	99.72144846796657	86.95652173913044	89.63855421686748	0.0	0.0	14.90852896526366	0.4148468244092202	1.6387312765702984	4062.353515624971	3.462005673422201	0.8064728473150294	8.721262233211624	2695.6750940392594	92.45955674159401	30.05572367908566	28.96558111185758	1.2638735499178753	56.641030111327744	72.05095623492674	8.564607700925892	15.791990407655177	5.161470452853108	0.5840409758879531	0.9677567123710996	0.0
PU26018_4_12618709	76.86470932703388	0.0	0.0	0.0	0.0	0.0	0.0	82.97872340425532	100.0	87.66066838046272	0.0	0.0	8.316025655352654	0.5358079034156652	2.116552707884952	2137.353515624971	3.5933169485594454	0.7708233725131899	8.335745945517361	2995.6750940392594	46.22977837079701	30.05572367908566	12.50955691759456	1.372480715694636	28.14540225880479	41.867877794489026	9.551607101404342	15.983022549683264	3.033408582502594	0.46431423409604466	1.0261173512867034	0.0
PU26014_4_12618709	88.87697833682228	0.0	0.0	0.0	0.0	0.0	0.0	100.0	100.0	95.64102564102565	0.0	0.0	652.5566179631049	0.21549735206270074	0.8512593807271767	4437.353515624971	5.3065899801401795	0.6504084582546172	7.0335693780916735	2395.6750940392594	3443.354360056265	50.050421211358746	2440.6835986466576	2.4021213987702765	3231.8181014504967	3386.681491254599	12.735476135205788	26.58530643224208	465.6234691516041	3.1913312268494183	0.8235824877301806	0.0
PU25990_4_12618709	80.13910876630575	0.0	0.0	0.0	0.0	0.0	0.0	99.71751412429379	87.5	90.72164948453609	0.0	0.0	26.912576503674217	0.4257553545688302	1.6818222405168601	3937.353515624971	3.489559467002522	0.6588619565511878	7.124986188561923	3295.6750940392594	153.97190647463796	22.15972847525807	50.94838020665464	1.5593434197014868	99.17752040291508	125.06237564772084	8.755639842953979	16.428764214415466	10.353951123773594	0.5767948598103934	1.0105350233582782	0.0
PU25282_4_12618709	67.51452802655025	0.0	0.0	0.0	0.0	0.0	0.0	100.0	95.65217391304348	92.5	0.0	0.0	18.807883713448568	0.38344330846004493	1.5146808542162786	4187.353515624971	3.753478992854132	0.7593519275454078	8.211692817019653	3295.6750940392594	113.82331795840173	31.9023677186905	39.534294224357474	1.455313271047303	75.87159907548848	86.6967537904134	9.010349365658096	17.3839249245559	4.4888935343607415	0.4814395902627042	0.9122549239312435	0.0
PU25278_4_12618709	32.692171570481655	0.0	0.0	0.0	0.0	0.0	0.0	100.0	90.47619047619048	94.76744186046511	0.0	0.0	112.21988019410281	0.24563740052969016	0.9703188436278225	3412.353515624971	3.672157776837437	0.7237610704399369	7.826810425808377	1720.6750940392594	652.6613132389587	31.806851647676456	368.22267636384936	1.4937974470869246	521.3585542849869	580.1009379586236	8.40541424923582	16.906344569485682	47.66852376534036	1.1117332084746367	0.793465657712097	0.0
PU25258_4_12618709	35.93807896524474	0.0	0.0	0.0	0.0	0.0	0.0	100.0	90.0	90.9090909090909	0.0	0.0	110.96613294422218	0.2750296488988261	1.0864243405418177	2262.353515624971	3.8673770470940148	0.6798759970325416	7.352233712427561	1195.6750940392594	580.7377117653839	34.19475342302754	325.196722217772	1.6747593321828085	473.9189056813454	534.3805786332349	9.838155314446471	16.23773207238738	49.2683925500609	0.8409805792730708	0.7632115672094218	0.0
PU25254_4_12618709	38.06991063704565	0.0	0.0	0.0	0.0	0.0	0.0	100.0	95.23809523809523	92.7807486631016	0.0	0.0	33.95641458297229	0.2976116899529786	1.175628101512952	3887.353515624971	3.5466969498713676	0.7035590416444732	7.608344061621776	2395.6750940392594	222.9026710564393	28.654821304213023	91.96171540176329	1.4841887406136136	144.89787972830385	187.17966049718706	8.564607700925892	16.906344569485682	14.439090981292187	0.4299881460753719	0.9115354002596783	0.0
PU24905_4_12618709	71.14852716650657	0.3003003003003003	0.3003003003003003	0.0	0.0	0.0	0.0	87.68768768768768	95.83333333333334	82.94392523364486	0.0	0.0	9.60932134640143	0.5585847527690644	2.2065260021732707	3412.353515624971	2.993722844820777	0.7703644254810861	8.33078285540037	4570.675094039259	74.21598717791173	23.910856443848868	13.865606224681251	1.1441447492812806	30.437787963141833	39.95755637420816	7.163705326053256	15.282571362246946	2.141655295808118	0.37840706202660623	1.0261173512867034	0.0
PU24861_4_12618709	72.84559436077072	0.0	0.0	0.0	0.0	0.0	0.0	94.82758620689656	90.9090909090909	85.67415730337079	0.0	0.0	14.284983420977072	0.5258117147442545	2.0770656826542138	2337.353515624971	4.250128044583801	0.8839365350007283	9.55896078203169	2395.6750940392594	87.93846271359597	59.952253906481246	21.89700438567577	1.4156194778283586	48.10826110073986	73.45185860979939	7.641285681123473	20.31308443565323	4.777867169520374	0.4504978263176554	1.0261173512867034	0.0
PU24125_4_12618709	75.68251105277078	0.0	0.0	0.0	0.0	0.0	0.0	92.92929292929293	100.0	80.86253369272237	0.0	0.0	14.6199266292113	0.5140638871277591	2.030659319114314	2512.353515624971	4.562211669048735	0.7196746005744884	7.7826190120201195	3420.6750940392594	89.56223592083471	43.65084445341784	22.922570631639594	1.8664005569715703	49.636518236964555	65.23747650259165	11.079864237629035	20.09021360328713	5.214355833745147	0.9697128644890435	1.0073226692624313	0.0
PU24101_4_12618709	79.99546197971799	0.0	0.0	0.0	0.0	0.0	0.0	83.00395256916995	91.30434782608695	82.88043478260869	0.0	0.0	9.844675541669336	0.5745883124168386	2.269743392757406	1412.353515624971	3.6336413141663506	0.7672522037974364	8.29712703980613	3095.6750940392594	57.78722296349626	44.351295640854154	13.809560016766879	1.3943426447024923	32.3481093834227	46.00690753843091	8.851155913968022	16.396925524077453	3.2392261701838554	0.500123507375597	1.0261173512867034	0.0
PU23769_4_12618709	84.41168704835049	0.0	0.0	0.0	0.0	0.0	0.0	99.69135802469135	95.23809523809523	91.57608695652173	0.0	0.0	19.54167519198001	0.39635101690370844	1.5656689883682144	3187.353515624971	3.7819628427422978	0.7397323206311168	7.9995248098986105	2395.6750940392594	125.69914945448113	35.531978417224146	39.739009314604	1.5052487076601129	78.80075858658581	93.00081447734027	9.201381507686182	18.816665989766552	4.430817235140897	0.23265459658455426	0.9690125688708464	0.0
PU23745_4_12618709	76.76570666685357	0.352112676056338	0.352112676056338	0.0	0.0	0.0	0.0	88.73239436619718	100.0	89.38992042440319	1.0204081632653061	0.5952380952380952	11.413245712989614	0.5881522246012116	2.323323668226163	2187.353515624971	3.4367634612981806	0.7200243634170052	7.786401375529539	2395.6750940392594	95.07032934931121	32.602818906126814	15.640644520485045	1.4052967774453309	36.23242960466047	43.045909336995564	8.628285081601922	15.95118385934525	2.5197983291757913	0.71902375680016	1.0261173512867034	0.0
PU23389_4_12618709	65.39990108806366	0.0	0.0	0.0	0.0	0.0	0.0	99.375	90.47619047619048	90.25787965616045	0.0	0.0	18.250378084548913	0.4161120869881683	1.6437293270294022	3087.353515624971	3.1491789120970446	0.8773830318822756	9.488090672228886	1795.6750940392594	103.412066217871	37.72884805054714	35.35059737820475	1.0567535204394212	72.27382706729284	81.15682167159888	7.418414848757371	15.60095826562709	2.6813947710869797	0.31718867309860604	1.0261173512867034	0.0
PU23385_4_12618709	80.51997508704105	0.0	0.0	0.0	0.0	0.0	0.0	99.62406015037594	90.47619047619048	87.85046728971963	0.0	0.0	14.663510234933025	0.4608940250774834	1.8206273005812141	1737.353515624971	2.856515603231161	0.8193990408726181	8.861047129960845	2095.6750940392594	86.76043117108942	36.168752223984434	25.64319240348074	1.0263766167033739	55.90874023355341	73.38818122912335	6.717963661321053	13.372249941966077	2.734290905761448	0.4060716836255638	1.0119072713490596	0.0
PU22957_4_12618709	113.83573349670037	0.6734006734006734	0.6734006734006734	0.3367003367003367	0.0	0.0	0.0	78.45117845117845	100.0	81.66259168704157	0.8620689655172413	0.5376344086021506	14.625689084067323	0.8431314665980315	3.330544729473098	2512.353515624971	3.5343183685945965	0.7252780463535512	7.843215125344316	3320.6750940392594	117.73947686997751	32.53914152545079	13.981580298468689	1.4347186236167386	38.811363522039635	85.80527046094899	9.137704127010153	16.619796356443555	2.135011606380571	0.45569940516256197	1.0261173512867034	0.0
PU22629_4_12618709	81.80671521458035	0.0	0.0	0.0	0.0	0.0	0.0	82.75862068965517	76.92307692307693	86.16187989556136	0.0	0.0	10.68240210359444	0.5629796706265372	2.223886842192366	2337.353515624971	3.8510053086963945	0.7352733516617378	7.95130516084139	3895.6750940392594	51.64235572825947	34.13107604235151	15.293660009571564	1.542023140018184	36.327945675674506	47.7580355070217	9.392413649714268	18.116214802330234	3.0206572932945543	0.6400202443646554	1.0261173512867034	0.0
PU22581_4_12618709	29.229601561959736	0.0	0.0	0.0	0.0	0.0	0.0	100.0	90.9090909090909	93.02949061662198	0.0	0.0	223.11304032775413	0.17636605875086514	0.6966826298165919	4037.353515624971	4.602989552039003	0.7142490627776065	7.723946809923865	2395.6750940392594	1463.9111430515673	60.42983426155146	1019.636014642477	1.8973869523310498	1292.6826664137254	1349.1645030733632	11.270896379657122	20.15389098396316	8.246417332671596	0.8832668932481427	0.7071296388424763	0.0
PU21877_4_12618709	61.71249833088728	0.0	0.0	0.0	0.0	0.0	0.0	100.0	95.0	94.04388714733543	0.0	0.0	88.04270924727507	0.21921860617489916	0.8659591087783911	2787.353515624971	4.0887046587575515	0.7324084061913531	7.920323410105128	1495.6750940392594	539.4110917066412	34.863365920125844	323.7063422311314	1.6436071454820922	444.78650402206216	493.81808714260444	10.825154714924919	19.73998800956897	48.59375810313731	0.8120634852323567	0.7297133895979879	0.0
PU21873_4_12618709	72.80609109876221	0.3021148036253776	0.3021148036253776	0.0	0.0	0.0	0.0	91.8429003021148	85.18518518518519	80.66037735849056	0.0	0.0	10.94047767066493	0.5377066336936217	2.124053087565306	3362.353515624971	3.1010742069867656	0.6731373949274583	7.27936192729634	5245.675094039259	87.30168890683568	20.758826100385434	16.399330258997246	1.3563570870301087	34.51314032640769	45.179101589642535	8.150704726531703	15.123377910556872	4.985163973055189	0.5593839920939401	1.0261173512867034	0.0
PU21849_4_12618709	40.481476317233984	0.0	0.0	0.0	0.0	0.0	0.0	100.0	90.0	86.17363344051448	0.0	0.0	50.317369749952924	0.3117697888991549	1.2315555383275327	2187.353515624971	3.806484493832244	0.762578138245757	8.2465813190083	1195.6750940392594	317.24071052797615	36.073236152970395	130.08257477918667	1.4696208815188498	222.202219869003	257.76603697656515	8.596446391263907	20.0265362226111	10.70462253007391	0.8148142992826346	0.9299249843208558	0.0
PU20757_4_12618709	68.93664528968449	0.0	0.0	0.0	0.0	0.0	0.0	96.07250755287009	95.23809523809523	92.6509186351706	0.0	0.0	13.089036391247278	0.474186790624733	1.873136490413908	3362.353515624971	3.3612054003621035	0.7604220802133501	8.223265534040157	2095.6750940392594	87.04697938413156	30.501465343817863	22.248126530909538	1.3013854102314626	48.23561586209192	58.55135153160861	8.278059487883763	15.505442194613046	2.75361646166613	0.6857300725488493	1.021623406682528	0.0
PU20713_4_12618709	72.91941715573921	0.0	0.0	0.0	0.0	0.0	0.0	88.92128279883381	91.66666666666666	86.82352941176471	0.0	0.0	10.974108992456646	0.5362752593699741	2.118398861150577	3662.353515624971	3.8021813114154925	0.718356166759826	7.76836136271043	3895.6750940392594	64.53702531515533	37.21942900513891	16.493648309302568	1.5583270104328188	37.56965459885707	57.05493308572193	9.074026746334123	16.715312427457597	2.384783653766146	0.6239096894520001	1.0261173512867034	0.0
PU20689_4_12618709	80.51300587815392	0.0	0.0	0.0	0.0	0.0	0.0	95.54140127388536	95.83333333333334	81.57248157248156	0.0	0.0	13.064377857690426	0.49598838878908474	1.9592573395779804	2937.353515624971	3.3362919619717695	0.715888143062987	7.741671955956596	4195.675094039259	83.13082047255578	25.311758818721504	21.230119835070443	1.3720959407572895	45.01990813795246	58.360319389580525	8.564607700925892	17.192892782527814	4.228195240602786	0.5033988079614071	1.0261173512867034	0.0
PU20357_4_12618709	80.95095814092923	0.29850746268656714	0.29850746268656714	0.29850746268656714	0.0	0.0	0.0	79.40298507462687	96.15384615384616	83.97435897435898	2.1739130434782608	1.293103448275862	10.453239179437782	0.6141748519033866	2.4261184607844415	3462.353515624971	3.522226015414885	0.7492737416378003	8.102706504054588	5920.675094039259	88.79810735272235	28.941369517255154	13.718103655816938	1.384019812999234	32.31627069308469	44.03290873747401	8.373575558897805	17.988860040978174	1.6437292435041748	0.26696635607624974	1.0261173512867034	0.0
PU20353_4_12618709	48.20437810380015	0.0	0.0	0.0	0.0	0.0	0.0	100.0	90.47619047619048	93.65994236311239	0.0	0.0	49.522157562011124	0.3770703205380751	1.4895062258511962	3437.353515624971	3.6288233553143643	0.720149011543387	7.78774933039333	2095.6750940392594	254.67768401377774	26.139564767509878	105.85525673692284	1.4835734716101008	195.33036522371876	232.74082637088577	9.456091030390297	17.829666589288102	16.409800376148453	0.9067179716153907	0.9214239212111826	0.0
PU20329_4_12618709	64.94283437117748	0.0	0.0	0.0	0.0	0.0	0.0	100.0	95.23809523809523	93.53932584269663	0.0	0.0	36.511567917832025	0.39662212128289825	1.5667399070766466	3487.353515624971	3.4886664858306395	0.784894933659092	8.487916939485302	2395.6750940392594	176.70473137598032	34.57681770708371	74.1974146085479	1.308619920846048	139.58081844185543	163.96925524077452	7.673124371461487	18.689311228414493	7.767425027883348	0.38891131423639214	0.8936370055786947	0.0
PU20305_4_12618709	88.02394758240142	0.34843205574912894	0.0	0.0	0.0	0.0	0.0	75.26132404181185	88.46153846153845	82.0627802690583	0.0	0.0	9.42720908763005	0.6375517544960391	2.5184620902251913	2262.353515624971	3.5311947206280463	0.7162514173948895	7.745600433798924	4520.675094039259	61.25764021033984	27.827015355424646	11.917987253321364	1.451515814612785	31.10640046024014	44.765198615248345	7.959672584503617	18.402763015372365	1.334011690318113	0.2903205697172491	1.0261173512867034	0.0
PU13247_4_12618709	75.12607531558513	0.0	0.0	0.0	0.0	0.0	0.0	93.23308270676692	83.33333333333334	82.32044198895028	0.0	0.0	12.360693663286794	0.536551624856654	2.1194905623283113	1737.353515624971	3.9273231836289257	0.7853091803393359	8.492396636402159	3895.6750940392594	62.78589734656453	46.93022955823333	18.568060877615967	1.4723856180349177	46.45264920316311	56.95941701470789	8.97851067532008	16.205893382049364	6.347894190094232	0.4201617407537885	1.0261173512867034	0.0
PU12319_4_12618709	69.08284990610922	0.0	0.0	0.0	0.0	0.0	0.0	98.76543209876543	94.73684210526315	90.39145907473309	0.0	0.0	15.965747393743325	0.4540219741128962	1.7934812693541666	1162.353515624971	2.9979028983727787	0.820746424741619	8.875617847486522	895.6750940392594	104.33538823767341	29.86469153705757	28.34311659510136	1.0754102270385286	57.34148129876406	71.57337587985653	6.686124970983038	13.626959464670193	5.084309481218784	0.7268004484057095	1.0261173512867034	0.0
PU12139_4_12618709	76.55554715867798	0.0	0.0	0.0	0.0	0.0	0.0	88.79668049792531	90.0	86.70886075949366	0.0	0.0	9.947615964435503	0.5498016242806878	2.1718308170756493	1112.353515624971	3.962266791617627	1.2071897799171456	13.054647370908764	1195.6750940392594	53.58451583887835	63.07244555960666	14.583044950048665	0.9663484721619863	33.36694747423916	48.745034907500155	6.3040606869268645	15.60095826562709	2.030470963275256	0.6279907197704927	1.0261173512867034	0.0
PU12089_4_12618709	78.11477423420351	0.0	0.0	0.0	0.0	0.0	0.0	100.0	100.0	93.90243902439023	0.0	0.0	24.51373463839581	0.3901048692481963	1.5409954054482038	2787.353515624971	2.8245342890140126	0.8801699323589672	9.51822843812641	1195.6750940392594	158.74771002534015	22.478115378638215	50.6481202617951	0.9448131357805795	95.16584542032525	116.4022518757809	6.717963661321053	15.09153922021886	5.11805871552153	0.6970904367895275	0.9584525143127935	0.0
PU11906_4_12618709	95.69512565079195	0.0	0.0	0.0	0.0	0.0	0.0	94.69964664310955	100.0	92.78996865203762	0.0	0.0	34.039995734250645	0.7189883985050343	2.840153779167274	2162.353515624971	4.011086784464609	0.7764882710751984	8.397006614178807	1195.6750940392594	193.80210808749408	41.071910536038665	38.15951415165639	1.520872328882406	105.44974239950392	148.46381304616148	10.061026146812573	17.79782789895009	9.407734061387623	1.2296809734993137	1.0247696351792837	0.0
PU12077_4_12618709	84.65445369049259	0.3401360544217687	0.3401360544217687	0.3401360544217687	0.3401360544217687	0.0	0.0	86.05442176870748	80.76923076923077	81.43564356435643	0.0	0.0	11.021037274321491	0.6445721853884256	2.546194253041522	2437.353515624971	2.7745017687387015	0.7270932737006434	7.8628451398694095	3895.6750940392594	107.805805484517	25.50279096074959	13.78117135256588	1.1234674101518947	31.9023677186905	48.58584145581008	7.704963061799502	12.162379709121527	3.112345316514187	0.6349819800133255	1.0261173512867034	0.0
PU11547_4_12618709	108.97339354583359	0.0	0.0	0.0	0.0	0.0	0.0	72.89156626506023	81.48148148148148	80.64516129032258	0.0	0.0	17.357560705144042	0.8195852260356158	3.2375321798164176	3387.353515624971	3.770935094159282	0.7855305548081731	8.49479059771269	4095.6750940392594	87.84294664258192	41.42213612975682	17.069853506311915	1.4133560252799713	55.33564380746915	72.05095623492674	8.69196246227795	18.784827299428535	2.8934195642777083	0.10552251654884849	1.0261173512867034	0.0
PU11355_4_12618709	77.68940112797188	0.0	0.0	0.0	0.0	0.0	0.0	96.67673716012085	100.0	89.33002481389578	0.0	0.0	9.91044044260665	0.5571198094542552	2.200739171258513	3362.353515624971	1.7957019592462882	1.1153066404796033	12.061015711128244	3595.6750940392594	52.50200036738586	20.185729674301175	14.337702917563208	0.47402971680948275	34.640495087759746	45.37013373167062	3.8206428405617365	9.392413649714268	1.7503119349308651	0.14904877094511676	1.0261173512867034	0.0
PU11157_4_12618709	92.49040358751245	0.0	0.0	0.0	0.0	0.0	0.0	85.37414965986395	95.45454545454545	81.3157894736842	0.0	0.0	11.737901290178826	0.6436431644040279	2.5425244268450924	2437.353515624971	2.8510824352795012	0.905024045059126	9.787002811812432	2995.6750940392594	72.56037528033498	26.680822503256124	14.698753744518248	0.9275028579276136	39.511814709475956	52.08809739299167	6.3040606869268645	16.556118975767525	2.5042410817701093	0.7234960475831195	1.0261173512867034	0.0
PU10971_4_12618709	49.697049681965744	0.0	0.0	0.0	0.0	0.0	0.0	100.0	95.0	94.9367088607595	0.0	0.0	35.68944633541061	0.24761189684492166	0.9781185149205955	2662.353515624971	2.7288835561643814	0.8366177812235965	9.047251972971269	1495.6750940392594	223.18921926948144	24.165565966552983	116.17255096132904	0.9603366720942917	175.8132480465159	198.60975032853426	5.98567378354672	13.308572561290049	9.501203333662687	0.4761653021663054	0.7777905189376955	0.0
PU10779_4_12618709	27.78856924532184	0.0	0.0	0.0	0.0	0.0	0.0	100.0	95.0	91.51515151515152	0.0	0.0	49.13472055022917	0.19420458040580338	0.7671485021427299	2987.353515624971	3.8362246707586554	0.913407714949361	9.877664492280465	1795.6750940392594	336.78966639551703	53.96658012293452	203.92207611357165	1.2365308566087738	283.6508922213709	320.10619265839745	7.76864044247553	16.365086833739436	27.851830805246905	1.4648251074634577	0.7955272475067426	0.0
PU10761_4_12618709	286.80270994279226	0.9345794392523364	0.0	0.0	0.0	0.0	0.0	96.26168224299066	92.85714285714286	67.83216783216784	0.0	0.0	588.4993323686447	2.532406168875736	10.003531302972169	2237.646484375029	6.350396351820576	0.7072514587435423	7.6482741571018495	1204.3249059607406	3526.899083503215	54.18945095530063	187.3043372378565	2.64358074535716	865.9168611229795	2950.905336598195	16.01486124002128	31.48846474429631	548.6528022220887	4.441577869347339	1.0261173512867034	0.0
PU10587_4_12618709	71.93457575257953	0.3333333333333333	0.0	0.0	0.0	0.0	0.0	99.33333333333333	95.23809523809523	90.05847953216374	0.0	0.0	12.948235824911668	0.49790304541132213	1.9668206316321526	2587.353515624971	2.890095467867434	0.9068630152174684	9.806889583007953	2395.6750940392594	94.91113589762114	25.120726676693415	20.960471139192855	0.938287862526408	47.121261700261414	58.10560986687641	6.367738067602894	15.282571362246946	10.837234358882395	0.504797300036585	1.0261173512867034	0.0
PU10383_4_12618709	62.030360393175854	0.0	0.0	0.0	0.0	0.0	0.0	100.0	94.44444444444444	93.06569343065694	0.0	0.0	58.363043449862985	0.2911815638321594	1.1502277653732598	1587.353515624971	3.7754416128371995	0.8403123664492349	9.08720551474644	295.6750940392594	347.8695306331461	40.148588516236245	161.55086179659963	1.3227951784001397	257.0655857891288	299.37920524835005	7.609446990785458	16.778989808133627	40.719866040487986	0.42337877509002564	0.8236365144381804	0.0
PU09652_4_12618709	88.81426815346617	0.31545741324921134	0.31545741324921134	0.0	0.0	0.0	0.0	88.64353312302839	86.95652173913044	86.25	0.0	0.0	13.936951790102137	0.6346289113130013	2.506916251475249	3012.353515624971	2.9508805652719468	0.8706847107247668	9.41565448850442	2745.6750940392594	102.23403467536446	27.062886787312298	17.70040351526595	0.9978294409259058	45.1154242089665	56.099772375581495	6.208544615912822	16.142216001373335	2.6556925337234936	0.6433105808854663	1.0261173512867034	0.0
PU09496_4_12618709	78.94405023609696	0.0	0.0	0.0	0.0	0.0	0.0	42.35668789808917	88.46153846153845	79.9554565701559	0.0	0.0	9.789540540160681	0.6324183815849103	2.498184199088516	2937.353515624971	9.779465245423127	1.4738077138321153	15.937875151597128	4520.675094039259	59.8567378354672	201.95281281402578	12.4765079341762	1.953619053096923	31.10640046024014	46.80287479688127	8.628285081601922	26.235080838523924	1.5280532511687392	2.2075831262803396	1.0261173512867034	0.0
PU09304_4_12618709	99.07440960426823	0.0	0.0	0.0	0.0	0.0	0.0	92.0	91.30434782608695	86.25954198473282	0.0	0.0	26.102765192849727	0.7196004370843531	2.8425714589068396	3212.353515624971	2.8373288674843806	0.8390610904835177	9.073674115816562	3295.6750940392594	128.4691155138884	19.135052893146696	29.23683256359193	0.9955926788408231	83.29001392424586	101.0241644425199	6.8453184226731105	15.09153922021886	3.7896964394918746	0.3835643094996585	1.0261173512867034	0.0
PU09118_4_12618709	49.94266375668551	0.0	0.0	0.0	0.0	0.0	0.0	100.0	100.0	97.20496894409938	0.0	0.0	90.41500075849825	0.22244128474899616	0.8786893597119169	3012.353515624971	3.2388134912308386	0.9944190017584462	10.753727063344268	1195.6750940392594	553.2609220036775	44.47865040220621	327.6123898899795	0.9589194444164495	456.63049682780354	529.4137429405046	5.98567378354672	15.760151717317163	28.653587362158802	0.7476785781043731	0.729318652977047	0.0
PU08927_4_12618709	67.7276274008025	0.0	0.0	0.0	0.0	0.0	0.0	100.0	95.0	91.71974522292994	0.0	0.0	13.528863791002767	0.4605807910777668	1.819389961105489	1912.353515624971	2.169149590000191	1.0303046237768803	11.14179706603144	1495.6750940392594	71.70073064120858	18.275408254020306	23.67504020991677	0.6198540655833934	52.56567774806189	61.76705925574807	4.425577956984011	12.608121373853729	7.199320645880627	0.25046436399238065	0.9255855837619925	0.0
PU08909_4_12618709	79.97817590700174	0.37174721189591076	0.0	0.0	0.0	0.0	0.0	89.21933085501858	66.66666666666666	58.57142857142858	1.7241379310344827	1.1111111111111112	10.277934771189225	0.6284770786243442	2.4826152322991075	1812.353515624971	2.2287289259456937	0.9458632932626863	10.228641726471807	4295.675094039259	66.8930884001684	21.841341571877926	13.181099440494355	0.6937363925546044	29.2597564206353	49.127099191556326	4.934997002392243	11.780315425065353	6.059387273133642	0.3062430580778271	1.0261173512867034	0.0
PU08723_4_12618709	59.9253100355536	0.0	0.0	0.0	0.0	0.0	0.0	100.0	94.73684210526315	90.78498293515358	0.0	0.0	34.45420882299014	0.3940977582516108	1.5567681478407414	1862.353515624971	2.3065695729822266	0.8166760557499917	8.831600549842715	895.6750940392594	178.13747244119097	19.16689158348471	70.46501350107857	0.8315384506217877	133.7861768003368	151.29745648624476	6.240383306250836	10.793316024586906	38.04028029050748	0.5644963200734174	0.8793345506213965	0.0
PU08532_4_12618709	35.6067756717803	0.0	0.0	0.0	0.0	0.0	0.0	100.0	94.73684210526315	91.55844155844156	0.0	0.0	152.45296659579148	0.2851503152445042	1.1264030784868742	2362.353515624971	4.7123603137796	0.7479977902381444	8.08890826299752	895.6750940392594	764.9882127514736	39.352621257785884	430.9205902628959	1.854828561697379	673.388300649006	738.1163581061894	11.016186856953006	26.266919528861937	90.23421337289633	2.1897333751437866	0.9233190051113058	0.0
PU08526_4_12618709	79.77220038807927	0.0	0.0	0.0	0.0	0.0	0.0	83.45864661654136	100.0	85.84070796460178	0.0	0.0	11.814863974510045	0.6738707027353567	2.6619294929145214	1737.353515624971	2.3766212945088223	0.8355074147137425	9.035244380230047	2445.6750940392594	70.07695743396985	22.987534424046448	14.131471042770686	0.8374816027352531	36.869203411420756	54.28496702631467	5.98567378354672	11.46192852168521	6.943910816477086	0.49714788350712197	1.0261173512867034	0.0
PC20096_4_12618709	74.78481459713667	0.0	0.0	0.0	0.0	0.0	0.0	100.0	95.0	86.39240506329115	0.0	0.0	18.961841135006487	0.40443837597341536	1.5976157394883579	1537.353515624971	2.216227819886985	0.8196225507133448	8.863464183354733	1570.6750940392594	116.21121973375281	27.34943500035443	37.788823257928094	0.7960972122884765	70.23615088565992	102.67977634009667	5.476254738138489	10.793316024586906	7.003627466298237	0.6440259528928372	0.9692626871770511	0.0
PC20092_4_12618709	47.27554972486934	0.34965034965034963	0.0	0.0	0.0	0.0	0.0	100.0	95.0	90.18987341772153	0.0	0.0	43.4158864363503	0.3203056582320872	1.2652739983121633	2237.353515624971	6.5266748399078045	1.0387668455228651	11.233308212585259	1495.6750940392594	346.8188538519916	100.22819718406954	109.24945631075263	1.8498627050215248	188.03930513631346	262.7010339789574	9.838155314446471	22.828340972356376	38.540629691451144	2.8745030926837396	0.8661285108372274	0.0
PU08169_4_12618709	70.18643053348252	0.0	0.0	0.0	0.0	0.0	0.0	99.2	100.0	81.67202572347267	0.0	0.0	20.80690887961977	0.4887478657527991	1.9306557669970978	1337.353515624971	4.951537022543605	1.14727965620654	12.406774474699224	1795.6750940392594	116.91167092118913	69.15363541416743	34.312938641562255	1.2706804196326127	76.89043716630495	95.16584542032525	7.100027945377227	19.039536822132654	10.83721228090988	1.0133464111227573	0.9481571647860106	0.0
PU08343_4_12618709	51.96263014019873	0.0	0.0	0.0	0.0	0.0	0.0	100.0	100.0	93.69085173501577	0.0	0.0	28.132552462022478	0.3391371790153606	1.3396624238156751	2562.353515624971	2.8702554309549284	0.7705072782143249	8.332327676346857	1195.6750940392594	177.27782780206456	23.01937311438446	66.86039783851702	1.0967544413381045	119.87266912262447	153.97190647463796	6.686124970983038	13.849830297036295	8.632089184863057	0.34509602694147906	0.9291945624588013	0.0
PU08163_4_12618709	78.74953520839533	0.411522633744856	0.0	0.0	0.0	0.0	0.0	97.94238683127573	100.0	89.0728476821192	0.0	0.0	18.898414226815817	0.6230605910700956	2.4612189794124153	1162.353515624971	3.001182894898825	0.8589534790697408	9.288792005876944	1195.6750940392594	123.31124767913003	23.178566566074533	24.447266313165045	1.0286992407405982	65.17379912191562	89.08465556576448	6.90899580334914	17.065538021175755	4.28305299611795	0.3321836691932844	1.0261173512867034	0.0
PU07986_4_12618709	31.937395426906004	0.0	0.0	0.0	0.0	0.0	0.0	100.0	100.0	94.49838187702265	0.0	0.0	71.85228182909152	0.2547943201958128	1.0064905816549516	2537.353515624971	2.9382071942242125	0.8859045117009786	9.580242640347038	1195.6750940392594	403.3325292019673	26.71266119359414	227.29299140331747	0.976474944505605	336.4076021114609	389.7692471179731	6.781641041997082	12.385250541487629	40.173640931732244	0.6358893986953449	0.8474563884221404	0.0
PU07980_4_12618709	93.84262188141662	0.3861003861003861	0.0	0.0	0.0	0.0	0.0	81.08108108108108	90.47619047619048	90.25787965616045	1.0638297872340425	0.5988023952095809	12.504094534871834	0.7064893296828063	2.790779856548585	1562.353515624971	2.9761759534934837	1.084583410441789	11.728772230516187	2195.6750940392594	76.85859847596693	49.03158312054228	14.265331352412698	0.8079067673271175	36.582655198378625	60.11144735817132	5.794641641518633	11.430089831347194	4.099329165694848	0.611063715203896	1.0261173512867034	0.0
PU07788_4_12618709	62.58209726877285	0.0	0.0	0.0	0.0	0.0	0.0	99.65870307167235	95.0	90.59561128526646	0.0	0.0	25.494238875855615	0.448696740460152	1.7724454883662704	2412.353515624971	2.8689472709662027	0.8963493157365573	9.69319359123405	1520.6750940392594	139.51714106117942	36.93288079209678	45.79566380458416	0.9423470489539206	91.91829900584777	118.75831496079397	6.017512473884735	14.709474936162685	6.93899120108865	0.479396869612598	0.9952115915491403	0.0
PU07224_4_12618709	70.1283288217101	0.0	0.0	0.0	0.0	0.0	0.0	98.84169884169884	95.0	81.05590062111801	0.0	0.0	22.472244845568767	0.468430154237	1.8503965788577452	1562.353515624971	3.284823922384563	1.1168224466753558	12.07740776124115	1495.6750940392594	113.25022153231747	55.08093428476503	38.66667572849587	0.8659514835239481	83.8312716599921	98.44523052514074	5.412577357462459	12.194218399459542	21.617500755811317	0.41632947740552284	1.0261173512867034	0.0
PU07218_4_12618709	63.306693285409146	0.0	0.0	0.0	0.0	0.0	0.0	84.91228070175438	86.95652173913044	84.7769028871391	0.0	0.0	13.640758632943701	0.47166830852351643	1.8631879620754703	2212.353515624971	8.237560994488776	1.07605454868701	11.636540433547598	3120.6750940392594	80.83843476821873	162.5683528659019	23.309719627326583	2.2538756698504097	48.36297062344398	75.45769610109429	12.25789578013557	24.80233977331327	9.681910339033893	1.6319037313812426	1.0261173512867034	0.0
PU07026_4_12618709	93.1387440752909	0.0	0.0	0.0	0.0	0.0	0.0	96.21993127147766	95.0	89.27536231884058	0.0	0.0	25.199356684509596	0.6702366480734615	2.64757422083622	2362.353515624971	2.620066903888415	0.8651677281622561	9.355993395358011	1245.6750940392594	147.381297574669	23.65614692114475	30.303759112062583	0.8916156231915712	79.8832740580783	123.27940898879203	6.049351164222749	12.130541018783513	4.047109452907689	0.6324499203942182	1.0261173512867034	0.0
PU06456_4_12618709	89.91514729669444	0.0	0.0	0.0	0.0	0.0	0.0	90.0709219858156	88.0	83.51063829787235	0.9259259259259258	0.5813953488372093	11.825025681151152	0.6385571514290181	2.5224336173106088	2137.353515624971	2.6897289548808887	1.0207580197572492	11.038559322356592	4195.675094039259	67.40250744557663	30.023884988747646	14.925797385409618	0.7758027545696189	41.26294267806675	61.67154318473403	5.317061286448417	12.03502494776947	5.457202414949211	0.33770681419526016	1.0261173512867034	0.0
PU05708_4_12618709	28.906353210602926	0.0	0.0	0.0	0.0	0.0	0.0	100.0	100.0	92.37288135593221	0.0	0.0	75.7386080882853	0.22865338050925132	0.9032284305602405	3562.353515624971	2.9552208919905394	0.8762240824000014	9.475557699316518	2095.6750940392594	483.62970623443977	28.177240949142806	266.97765570326845	0.9929796835842657	373.7225471876138	444.9775361640902	7.227382706729284	14.518442794134598	20.23976587611266	1.0204984956351657	0.8628389070960178	0.0
PU05702_4_12618709	96.10884805499096	0.0	0.0	0.0	0.0	0.0	0.0	96.82997118155619	90.9090909090909	91.28065395095368	0.0	0.0	50.19926659162302	0.7333854384970023	2.897025082830909	3762.353515624971	2.1513826119540655	0.9436018504263722	10.204186301758408	2995.6750940392594	229.20673174336616	21.10905169410359	55.169660548617614	0.6712657212931387	166.2934796354496	195.77610688845098	4.903158312054228	10.729638643910876	9.114227112922507	0.4486535131648225	1.0261173512867034	0.0
PU05696_4_12618709	83.9976218424731	0.0	0.0	0.0	0.0	0.0	0.0	83.44594594594595	100.0	91.68975069252078	0.0	0.0	10.190129980364178	0.659111930348624	2.603629271023313	2487.353515624971	2.1776567220084186	0.9586704876554653	10.367139756682008	1795.6750940392594	55.462998568821206	23.465114779116664	12.461082557326476	0.668783672852809	32.66649628680285	47.47148729397957	5.030513073406286	10.47492912120676	2.2783845345346987	0.08755639842954002	1.0261173512867034	0.0
PU05498_4_12618709	95.46798325027933	0.0	0.0	0.0	0.0	0.0	0.0	78.2312925170068	90.47619047619048	88.94878706199461	0.0	0.0	12.493691564276308	0.7516095125593134	2.9690139673908242	2437.353515624971	3.0168961736460775	0.7632628151643379	8.253985470272475	2395.6750940392594	73.16531039675725	26.012210006157822	13.397807530128574	1.163729005831256	37.633331979533104	66.41550804509818	8.087027345855676	14.295571961768497	3.7647583583779642	0.8386221167761903	1.0261173512867034	0.0
PU05318_4_12618709	79.16307966359987	0.0	0.0	0.0	0.0	0.0	0.0	89.7872340425532	95.0	90.88050314465409	9.30232558139535	5.194805194805195	10.380315181638206	0.5832142013734521	2.3038174489866066	962.3535156249709	2.860882653041787	0.8414142251618052	9.099121103483577	20.67509403925942	60.11144735817132	32.73017366747887	14.345565479788615	1.0010500557984923	34.57681770708371	47.789874197359715	6.017512473884735	13.81799160669828	3.4922606012062274	0.7400540496286908	1.0261173512867034	0.0
PU05306_4_12618709	88.28901662133501	0.3460207612456747	0.0	0.0	0.0	0.0	0.0	80.96885813148789	90.9090909090909	83.2020997375328	0.0	0.0	9.85921602720535	0.6575810009695452	2.597581781424496	2312.353515624971	2.838216431497712	0.9555983854103469	10.333917795922739	2870.6750940392594	63.96392888907107	29.13240165928324	12.084490594696014	0.8744514506431799	31.10640046024014	48.745034907500155	5.953835093208705	14.295571961768497	0.674568159320255	0.4407127219343403	1.0261173512867034	0.0
PU04934_4_12618709	54.85809350432578	0.0	0.0	0.0	0.0	0.0	0.0	100.0	100.0	89.42307692307693	0.0	0.0	15.955455113179603	0.3666152930209075	1.448206691705829	1787.353515624971	2.748338795158268	0.8464037289355244	9.153077998584358	1195.6750940392594	90.10349365658095	27.667821903734573	35.07792067665739	0.956000897802132	64.2504771021132	80.7747573875427	6.686124970983038	14.7413136265007	2.6647691272879626	0.9328159913220634	0.8669153111261848	0.0
PU04922_4_12618709	85.52137031791109	0.0	0.0	0.0	0.0	0.0	0.0	95.36679536679537	100.0	85.63049853372434	0.0	0.0	9.192297687545123	0.5026133058204162	1.9854271403457378	1562.353515624971	2.728389850722093	0.7526947614338908	8.13970168727253	2395.6750940392594	51.13293668285124	21.17272907477962	14.74094483858172	1.0672179757441493	31.615819505648368	45.46564980268466	8.246220797545748	12.735476135205788	1.528833691985339	0.5414541763837484	1.0261173512867034	0.0
PU04346_4_12618709	35.064576042279356	0.0	0.0	0.0	0.0	0.0	0.0	100.0	100.0	94.76923076923077	0.0	0.0	67.4640416675303	0.2666937480706046	1.0534957977596755	2862.353515624971	4.264094329050355	0.8767670238492076	9.48142911181549	1795.6750940392594	443.3537629568515	49.127099191556326	203.8894446632998	1.431885186438124	312.7514551903161	366.7817126939267	8.278059487883763	23.78350168249681	50.01602999488696	1.9881493299960158	0.8656718869851547	0.0
PU04172_4_12618709	67.90200478352733	0.36101083032490977	0.0	0.0	0.0	0.0	0.0	99.63898916967509	95.0	90.15384615384615	0.0	0.0	15.15501891869705	0.5054908814708573	1.9967941629227823	2012.353515624971	2.988132685362038	0.9111022671231704	9.852733194067344	1795.6750940392594	104.01700133429327	25.66198441243966	24.1645314964698	0.965602431165267	56.86390094369384	73.38818122912335	6.3040606869268645	15.855667788331205	5.905340756250471	0.6925433407298223	0.9528232547662245	0.0
PU04169_4_12618709	53.921094903456165	0.0	0.0	0.0	0.0	0.0	0.0	100.0	85.0	92.6984126984127	0.0	0.0	33.70681784290868	0.40188309419892476	1.5875218447833157	2537.353515624971	2.984186909472257	0.9286781608842576	10.04280032277953	895.6750940392594	179.50653612572557	37.15575162446289	67.60101847459686	0.9460767900157464	135.47362738825157	176.83208613733237	6.781641041997082	12.003186257431455	9.260715119173804	1.1406473650433395	0.8657235991889126	0.0
PU03626_4_12618709	85.42473383220583	0.0	0.0	0.0	0.0	0.0	0.0	99.68051118210863	95.0	92.92035398230088	0.0	0.0	33.90465059790224	0.47284782029342304	1.8678472789960745	2912.353515624971	3.1334371347957877	0.710889129606737	7.68761222238409	1495.6750940392594	188.51688549138368	24.07004989553894	57.79271590048746	1.297731099624316	124.07537624724239	167.9172528426883	8.437252939573835	14.16821720041644	6.364062481343783	0.5262227986421836	0.9823589584549728	0.0
PU03440_4_12618709	43.80804197752133	0.0	0.0	0.0	0.0	0.0	0.0	100.0	100.0	92.94871794871796	0.0	0.0	33.39351909166095	0.34033996076893697	1.344413662013727	2137.353515624971	2.1498763764482804	0.9022848962441447	9.757381436225176	1195.6750940392594	171.92892782527812	17.988860040978174	79.08324228596774	0.7015124771142522	138.11623868630676	168.45851057843456	5.9219964028706915	10.411251740530732	41.375933504952634	0.3712745056638465	0.8471191926443982	0.0
PU03248_4_12618709	84.3720069874728	0.0	0.0	0.0	0.0	0.0	0.0	96.62162162162163	100.0	89.16666666666667	0.0	0.0	12.345632888177372	0.583488830076606	2.304902289508028	2487.353515624971	2.0594095331808466	0.8931755452951046	9.658872182422733	2095.6750940392594	62.59486520453645	16.046699930359292	17.053598512298997	0.6788463618498083	43.81003790510791	58.232964628228466	5.1897065250963585	11.207218998981093	3.0560167929128577	0.25142294821761074	1.0261173512867034	0.0
PU03236_4_12618709	76.73809596484976	0.0	0.0	0.0	0.0	0.0	0.0	88.35820895522389	100.0	80.91787439613528	0.0	0.0	13.411142260655343	0.5989030037123345	2.3657914827068085	3462.353515624971	3.5280715303127415	1.0743592809915812	11.618207672343612	4395.675094039259	79.34201632233206	73.89760027453158	18.048640746120306	0.9668373996393996	41.96339386550307	68.19847470402699	6.272221996588851	11.68479935405131	6.990856151404861	0.778654217430174	1.0261173512867034	0.0
PU03057_4_12618709	36.521363946775125	0.0	0.0	0.0	0.0	0.0	0.0	100.0	100.0	92.35880398671097	0.0	0.0	50.72749461694425	0.28651042906796587	1.1317758110981853	2037.353515624971	2.335090946888644	0.8885402756348316	9.608746003514817	595.6750940392594	279.54370116776704	18.94402075111861	142.70467498019966	0.7737350695074379	225.7999918771986	257.9252304282552	5.12602914442033	13.149379109599975	35.15552094656077	0.4115222495566422	0.9012139877436219	0.0
PU02872_4_12618709	58.229127993594574	0.3401360544217687	0.0	0.0	0.0	0.0	0.0	100.0	100.0	96.07843137254902	0.0	0.0	40.66926702382893	0.3333688934678939	1.3168764956546397	2437.353515624971	2.5095273407933987	0.9070299554664013	9.80869488828645	1195.6750940392594	308.5169093753602	22.000535023568	98.32783889137754	0.8145840482174508	165.14728678328106	211.37706515407805	5.635448189828561	13.435927322642106	24.632044593283013	0.5860087838324556	0.8825259223418898	0.0
PU02866_4_12618709	62.84998591621547	0.0	0.0	0.0	0.0	0.0	0.0	97.93103448275862	90.47619047619048	87.1951219512195	0.0	0.0	17.55494818234108	0.4790901310647399	1.8925057054251457	2337.353515624971	2.95153406915507	0.9139990111872464	9.884058817353253	1795.6750940392594	93.38287876139644	32.31627069308469	29.533678946129594	0.9507529344619187	62.65854258521247	84.56356153776643	6.272221996588851	14.709474936162685	5.576503587446024	0.3553608663533224	1.0261173512867034	0.0
PU02860_4_12618709	84.10108320117287	0.0	0.0	0.0	0.0	0.0	0.0	94.88054607508532	100.0	87.17948717948718	0.0	0.0	11.93540674071433	0.5695188646530142	2.2497180192539474	2412.353515624971	2.2675841929594913	0.877440655728667	9.488713821138287	2745.6750940392594	64.6962187668454	16.142216001373335	16.891348872329896	0.7608714130905552	41.77236172347499	62.4993491335224	5.69912557050459	11.68479935405131	5.402783169863236	0.2741738922003106	1.0261173512867034	0.0
PU02476_4_12618709	54.699182830427894	0.0	0.0	0.0	0.0	0.0	0.0	100.0	100.0	93.57798165137615	0.0	0.0	40.82392193443296	0.34234312420805607	1.3523265744108302	2887.353515624971	5.078563785139776	1.0626004342777948	11.491046558249698	1195.6750940392594	270.3423196600809	89.24384901745455	96.11437306997864	1.4071374517304986	164.3513195248307	202.81245745315218	7.927833894165603	22.92385704337042	19.208991476166915	1.3092776993443505	0.9189127703285211	0.0
PU02302_4_12618709	65.08555027130684	0.0	0.0	0.0	0.0	0.0	0.0	95.05703422053232	100.0	92.97658862876254	0.0	0.0	11.758652965596282	0.48219458731308223	1.9047689535725734	1662.353515624971	4.222793615982959	1.2596461605754974	13.621914890267604	595.6750940392594	66.09712114171803	70.68189255039212	19.654883069235794	0.986999400478449	43.969231356797984	54.157612264962616	5.9219964028706915	17.352086234217886	2.8012258644664043	0.5016488888376447	0.9863716626681348	0.0
PU02110_4_12618709	39.47244193553222	0.0	0.0	0.0	0.0	0.0	0.0	100.0	100.0	95.59322033898306	0.0	0.0	30.86661344846262	0.27845639443120207	1.099960698422221	2137.353515624971	2.446417948926084	1.003970972474281	10.857022842903492	595.6750940392594	223.3484127211715	28.814014755903095	89.34433282738651	0.7174226732343117	141.65033331382637	171.57870223156	5.317061286448417	11.939508876755426	8.854329490321764	0.45426988535845664	0.8437912652287465	0.0
PU02284_4_12618709	37.84666529143474	0.0	0.0	0.0	0.0	0.0	0.0	100.0	94.44444444444444	94.01408450704226	0.0	0.0	30.19156584676088	0.31162237895244577	1.2309732383653869	1962.353515624971	2.371438014843592	0.8184847682374939	8.85116011215223	295.6750940392594	172.5020242513624	19.548955867540883	78.08942435590666	0.8530348525357498	132.5126291868162	146.61716900655662	6.4632541386169375	11.557444592699252	12.722226794045653	0.5471327321776657	0.8501917304788581	0.0
PU01918_4_12618709	27.045026157183937	0.0	0.0	0.0	0.0	0.0	0.0	100.0	94.73684210526315	93.4640522875817	0.0	0.0	65.15827197102705	0.2069706416947326	0.8175771005599259	2412.353515624971	4.173192356653189	0.7922168145238792	8.567096348035433	895.6750940392594	404.0966577700796	39.862040303194114	253.7441475335939	1.5509219666348055	343.0618883921059	383.1149608373281	9.296897578700225	22.127889784920058	37.04413388476681	1.0786728709344564	0.7661459697799503	0.0
PU01330_4_12618709	77.13888435762581	0.3968253968253968	0.0	0.0	0.0	0.0	0.0	97.22222222222223	100.0	84.11214953271028	2.272727272727273	1.574803149606299	12.481285992293833	0.5522144576682245	2.181362011011966	1387.353515624971	2.765313644449044	0.8061395214733236	8.717657620750956	1195.6750940392594	91.66358948314365	20.886180861737493	18.21741635376179	1.0099497897637677	41.83603910415101	59.60202831276309	6.717963661321053	14.613958865148641	4.817772733420469	0.6734557306561682	1.0261173512867034	0.0
PU00959_4_12618709	74.10408128202072	0.0	0.0	0.0	0.0	0.0	0.0	100.0	100.0	95.27272727272728	0.0	0.0	25.75961456546444	0.3142167962648461	1.2412217265883845	1637.353515624971	2.434730500328513	1.045952918644662	11.311018985280057	4.32490596074058	172.21547603832028	18.912182060780594	66.07621940607629	0.6853372853264574	110.2573846405441	148.46381304616148	4.425577956984011	13.881668987374308	11.152700798602133	0.44327795655128477	0.8559676785911462	0.0
PU01144_4_12618709	34.62371788221723	0.0	0.0	0.0	0.0	0.0	0.0	100.0	100.0	95.0	0.0	0.0	31.615399745743517	0.27262161077367936	1.0769120888897257	2262.353515624971	2.267258166156307	0.8952816011648902	9.681647239982755	595.6750940392594	203.51290864058848	21.36376121680771	93.47029648957195	0.7456017439932442	143.019396998361	176.64105399530428	5.667286880166576	12.130541018783513	8.217030488490147	0.5461851521080818	0.8529664789452427	0.0
PU00953_4_12618709	44.85480623449055	0.0	0.0	0.0	0.0	0.0	0.0	100.0	94.11764705882352	92.47311827956989	0.0	0.0	25.950055735700502	0.32467611432772236	1.2825382092820654	1637.353515624971	2.094585917638345	1.0392853328356004	11.238915176085657	4.32490596074058	180.14330993248586	28.113563568466777	64.42036446506188	0.5933746395733529	114.2053822424579	135.34627262689952	4.903158312054228	8.914833294644051	6.168083298828087	0.18016572656609525	0.9172372842213026	0.0
PU00947_4_12618709	66.82604246708726	0.0	0.0	0.0	0.0	0.0	0.0	100.0	89.47368421052632	84.83754512635379	0.0	0.0	12.70552437216493	0.4474246902185215	1.7674206252272135	437.3535156249709	2.877273771982185	1.0632916790313538	11.49852173460956	595.6750940392594	84.34069070540033	35.659333178576205	22.888001322008467	0.7966991823661781	46.67552003552921	63.61370329535291	5.858319022194662	14.932345768528785	5.463625390971074	0.4854485371652435	0.9273033196141067	0.0
PU00768_4_12618709	38.81484374016524	0.0	0.0	0.0	0.0	0.0	0.0	100.0	89.47368421052632	91.0958904109589	0.0	0.0	26.22820228481991	0.28569788875597774	1.1285661077947422	2012.353515624971	3.3555286657896657	0.8663495650317428	9.368773874316462	595.6750940392594	153.33513266787767	39.766524232180075	73.99403587450841	1.1403374608419894	117.58028341828744	141.33194641044622	7.800479132813545	15.728313026979148	8.295151263416315	0.5734623880421689	0.8302993143018629	0.0
PU00756_4_12618709	61.42193275483196	0.0	0.0	0.0	0.0	0.0	0.0	99.65397923875433	94.73684210526315	91.27725856697819	0.0	0.0	19.379926972583927	0.4468227714106411	1.765042920690523	2312.353515624971	2.265888724088686	0.9323438738280093	10.082441637376263	1195.6750940392594	116.24305842409083	18.59379515740045	34.95844131722519	0.7155303449436283	70.77740862140617	94.91113589762114	5.444416047800474	10.411251740530732	5.563655064556571	0.36282688380213207	1.0261173512867034	0.0
PU00378_4_12618709	51.40161250007343	0.0	0.0	0.0	0.0	0.0	0.0	100.0	94.44444444444444	93.44827586206897	0.0	0.0	25.986655396061714	0.36304904553315653	1.4341192720745224	2012.353515624971	3.83771531971912	0.9423066172226562	10.190179545721454	595.6750940392594	134.70949882013923	62.59486520453645	57.692626421445084	1.1990743550862575	105.25871025747584	126.24040719022737	7.959672584503617	17.1610540921898	7.9552110616759935	0.4005886528153192	0.9251197333398323	0.0
PU00366_4_12618709	47.2553339465836	0.0	0.0	0.0	0.0	0.0	0.0	100.0	94.44444444444444	91.28919860627178	0.0	0.0	41.47520731284294	0.36948974541976864	1.4595613767892557	1887.353515624971	3.5578717760250185	0.7091176516094199	7.668455316846102	295.6750940392594	242.00588525924798	22.605470139990274	90.47350137775175	1.4771942074223539	171.67421830257402	229.42960257573228	10.220219598502645	15.760151717317163	11.671673159708154	0.7446084186789217	0.9201129636553383	0.0
PU00174_4_12618709	43.792787562282136	0.0	0.0	0.0	0.0	0.0	0.0	100.0	94.44444444444444	94.77351916376307	0.0	0.0	30.64424261652166	0.333188065234474	1.3161621865064037	1937.353515624971	2.5975578570542686	0.7850996104085456	8.490130330315472	295.6750940392594	209.43490504345917	15.569119575289076	74.13011567367897	0.9741056618474112	128.85117979794455	169.92309033398323	6.6542862806450245	13.085701728923947	14.912040211933183	0.27119741591487334	0.9357486381810876	0.0
PU31015_5_12618709	81.83533583565875	0.303951367781155	0.0	0.0	0.0	0.0	0.0	88.75379939209726	91.66666666666666	85.55045871559633	0.0	0.0	9.601481222325578	0.6558647258193375	2.5908021374634975	3312.353515624971	2.0743063018637957	0.9665388504269357	10.452228864523015	3595.6750940392594	66.51102411611222	28.049886187790747	11.799379929614245	0.6318575383992724	29.514465943339413	50.591678947104995	4.775803550702171	9.32873626903824	3.275413730258799	0.5308056404332614	1.0261173512867034	0.0
PU30995_5_12618709	45.43343882205255	0.0	0.0	0.0	0.0	0.0	0.0	100.0	100.0	91.54589371980676	0.0	0.0	25.34731889150559	0.3386751440972586	1.337837289750253	4912.353515624971	2.3865898343253993	0.9644463478893115	10.429600373787043	3895.6750940392594	152.7301975514554	28.049886187790747	60.3231381924035	0.7285599828917392	101.24703527488602	128.02337384915617	5.0623517637443	10.347574359854702	12.100673200350538	0.25714433438390144	0.9121716560463606	0.0
PU30991_5_12618709	50.57134084251227	0.0	0.0	0.0	0.0	0.0	0.0	100.0	100.0	95.84352078239608	0.0	0.0	24.596549696642814	0.3658979084134026	1.4453728732348246	4862.353515624971	2.1663240492959113	1.0189911093816668	11.019451811447404	2995.6750940392594	134.99604703318136	22.382599307624172	54.18130806774615	0.6259197077814211	100.8012936101538	127.1955679003678	4.393739266645997	11.557444592699252	5.254542067733318	0.19567528436904744	0.9144435628326643	0.0
PU30947_5_12618709	65.08033215249995	0.0	0.0	0.0	0.0	0.0	0.0	97.45762711864407	91.30434782608695	87.3508353221957	0.0	0.0	11.498149368734538	0.4924690908302512	1.9453553803550225	3937.353515624971	1.7703521270834572	0.9732998848020666	10.525343234026694	3045.6750940392594	61.8307366364241	13.722475535684236	18.818464785830837	0.5355235635569058	39.32078256744787	57.309642608426046	4.48925533766004	9.9018326951225	2.5613113042957307	0.4457416647322026	1.0261173512867034	0.0
PU30615_5_12618709	50.71715948046288	0.0	0.0	0.0	0.0	0.0	0.0	100.0	100.0	95.85365853658536	0.0	0.0	47.95731794483404	0.24464241525634947	0.9663884447644052	5037.353515624971	1.8832099346231734	0.9521071839918588	10.29616366299568	2995.6750940392594	289.03163088849533	15.88750647866922	158.0004607629095	0.5823425103995926	235.12872814623685	281.64505473007597	4.170868434279895	9.61528448208037	22.7172575395764	0.2540462166554073	0.8088266682111186	0.0
PU30259_5_12618709	78.64472376536091	0.0	0.0	0.0	0.0	0.0	0.0	92.69005847953217	91.66666666666666	91.4691943127962	0.0	0.0	11.339039710360028	0.6010838520703733	2.3744062875058196	3637.353515624971	2.0978907869189114	1.075559995536619	11.631192296003752	3595.6750940392594	58.01009379586236	21.17272907477962	15.204650356946013	0.5742669661702167	39.44813732879993	51.83338787028756	4.1071910536038665	10.220219598502645	3.0153513942266703	0.16443541624298053	1.0261173512867034	0.0
PU30255_5_12618709	31.587371738541286	0.0	0.0	0.0	0.0	0.0	0.0	100.0	100.0	95.42168674698796	0.0	0.0	64.9320768800373	0.2238883931413014	0.884405738971744	5112.353515624971	2.328469506691245	0.9319712559536998	10.078412117714869	2995.6750940392594	444.563633189696	21.554793358835795	233.75609154134023	0.7355863078345816	338.1905687703897	375.8239007499228	5.1897065250963585	13.149379109599975	21.262610519405037	0.6361105007115808	0.8051296548503415	0.0
PU30231_5_12618709	87.19495298952991	0.0	0.0	0.0	0.0	0.0	0.0	89.66565349544074	95.65217391304348	89.92628992628993	0.0	0.0	11.785840255386	0.623961881700962	2.4647792649423432	3312.353515624971	1.8099417720491375	1.0696714778469336	11.567513392110547	3295.6750940392594	61.1621241393258	19.867342770921027	15.22431333311781	0.49817254285102225	37.76068674088516	48.17193848141589	3.852481530899751	9.042188055996109	0.6290564070255396	0.17865042911885923	1.0261173512867034	0.0
PU30207_5_12618709	28.906034596859133	0.0	0.0	0.0	0.0	0.0	0.0	100.0	100.0	95.3125	0.0	0.0	43.314025471903555	0.22491141859139904	0.8884469023678718	4412.353515624971	2.365526887368782	1.0361822079992025	11.205357734529231	2395.6750940392594	278.0791214122184	34.00372128099945	155.2216390892195	0.6721363104820687	227.71031329747947	258.81671375771964	4.807642241040185	11.079864237629035	8.304814322423736	0.6188645434451563	0.8664196450469609	0.0
PU30187_5_12618709	61.38819833733045	0.0	0.0	0.0	0.0	0.0	0.0	99.73474801061008	81.48148148148148	71.57464212678937	0.0	0.0	13.54819031404103	0.46672574245202253	1.8436637976579007	4512.353515624971	2.2946016581029074	1.091433966672119	11.802854696561978	4620.675094039259	80.13798358078242	39.70284685150404	23.39670804390765	0.6189783193951683	49.2862926432464	68.51686160740714	4.616610099012098	11.11170292796705	4.3940261016940685	0.3581956983768234	1.0139595627643492	0.0
PU30183_5_12618709	79.718286983551	0.26525198938992045	0.0	0.0	0.0	0.0	0.0	94.16445623342175	95.83333333333334	88.19444444444444	0.0	0.0	15.154290623010787	0.6102203043748858	2.4104971751957986	4512.353515624971	1.9883950063432032	0.9867219046314133	10.670490035956622	4195.675094039259	102.67977634009667	19.45343979652684	20.01631743870951	0.5932988331677865	48.42664800412001	65.04644436056356	4.361900576307982	10.443090430868747	3.458886863354984	0.38627822836561704	1.0261173512867034	0.0
PU29554_5_12618709	33.41456439194665	0.0	0.0	0.0	0.0	0.0	0.0	100.0	95.45454545454545	94.5273631840796	0.0	0.0	51.42405104282999	0.2680477063373372	1.058844214641076	4587.353515624971	2.951328703646823	0.9493131665333427	10.265948933484308	2695.6750940392594	316.06267898546963	33.812689138971365	154.6284537838187	0.9153215283841497	237.89869420564412	269.41899764027846	6.781641041997082	14.295571961768497	19.30827052986658	0.2586893589963677	0.9111719119736816	0.0
PU29502_5_12618709	44.96893573386851	0.0	0.0	0.0	0.0	0.0	0.0	100.0	90.9090909090909	93.63395225464191	0.0	0.0	27.75114288116847	0.3039325462986732	1.2005967993043563	4062.353515624971	1.9984929271021052	0.9686692341868921	10.47526700584397	2695.6750940392594	149.96023149204814	14.359249342444526	73.59340331670595	0.6074250652820431	119.52244352890632	141.9050428365305	4.298223195631953	11.97134756709344	3.831300014509924	0.19135844581011277	0.8699253025227799	0.0
PU28766_5_12618709	27.81996246356745	0.0	0.0	0.0	0.0	0.0	0.0	100.0	100.0	95.61643835616438	0.0	0.0	214.26420380894692	0.2134369101315376	0.843120206368153	3862.353515624971	6.076807860560653	0.7430737445914826	8.035659237347353	2095.6750940392594	1350.5017280675597	42.536490291587334	809.1244384926371	2.4077377848077046	1158.1005223549382	1316.4024907155463	16.52428028542951	29.769175466043528	142.90883258128747	3.883806693974251	0.7603591274428756	0.0
PU28434_5_12618709	78.94635152502903	0.0	0.0	0.0	0.0	0.0	0.0	91.1042944785276	91.66666666666666	84.89208633093526	0.0	0.0	9.581160283209583	0.6139222273577956	2.4251205412639556	3237.353515624971	2.0054518338352127	1.0028540226564258	10.844944057740069	3620.6750940392594	57.46883606011612	17.001860640499725	12.578821965567213	0.588762464659391	32.602818906126814	41.04007184570065	4.584771408674084	11.143541618305065	1.796825853546538	0.30609124098534407	1.0261173512867034	0.0
PU28010_5_12618709	79.2108352536043	0.0	0.0	0.0	0.0	0.0	0.0	95.12893982808023	84.61538461538461	86.46788990825688	0.0	0.0	11.550156662407144	0.5857876244133964	2.3139830054649737	3812.353515624971	2.335345128067814	1.1594110538361408	12.537964384359983	4195.675094039259	57.27780391808803	38.206428405617366	15.892159123962166	0.5930335107483031	39.67100816116603	53.10693548380814	4.139029743941881	10.793316024586906	2.5094323860315515	0.5081704693165449	1.0261173512867034	0.0
PU27678_5_12618709	51.30019856213698	0.2680965147453083	0.0	0.0	0.0	0.0	0.0	100.0	100.0	91.183879093199	0.0	0.0	23.989713523272165	0.34159794162875373	1.3493829481671025	4412.353515624971	2.3086956247737165	1.0680557375845285	11.550040646963446	2995.6750940392594	179.1563105320074	25.534629651087606	56.603728482165046	0.6364120034609939	96.88513469857803	138.11623868630676	4.425577956984011	12.25789578013557	6.78069235709259	0.24061426916905732	0.865434601437385	0.0
PU27654_5_12618709	33.71590604571721	0.0	0.0	0.0	0.0	0.0	0.0	100.0	100.0	94.17721518987342	0.0	0.0	75.5140287809824	0.2280838846237739	0.9009788033135115	4487.353515624971	2.9111269190218096	0.9009235174903844	9.74265937689014	2395.6750940392594	455.42062659495895	27.094725477650314	266.85064839388934	0.9513467003603596	389.8966018793252	446.95153496504713	6.272221996588851	14.645797555486656	13.074326633193994	1.081686338931606	0.7863774119640999	0.0
PU27606_5_12618709	61.75201952259208	0.0	0.0	0.0	0.0	0.0	0.0	99.7229916897507	100.0	91.34860050890585	0.0	0.0	14.245803683501457	0.4751439531005995	1.8769174813572413	4112.353515624971	1.7700811325537735	1.0121313480997693	10.945269801233623	3095.6750940392594	71.89176278323667	15.441764813937018	24.165565966552972	0.514898820001583	53.39348369685027	66.8930884001684	4.457416647322026	9.774477933770441	5.852447705946665	0.2683373946106278	1.0261173512867034	0.0
PU27274_5_12618709	78.63376610134198	0.0	0.0	0.0	0.0	0.0	0.0	98.39816933638444	100.0	91.44602851323829	0.0	0.0	22.101757539268178	0.5955540197276049	2.3525622991200112	6012.353515624971	2.300181390345961	1.00559849591306	10.87462301226759	5095.675094039259	97.0124894599301	24.197404656890996	29.911684569707486	0.673446453508071	73.96127765520761	90.16717103725698	5.094190454082315	12.512605302839686	4.402130398118275	0.2207063599966306	1.0261173512867034	0.0
PU27222_5_12618709	69.24414849154367	0.26246719160104987	0.0	0.0	0.0	0.0	0.0	97.3753280839895	91.66666666666666	90.98901098901099	0.0	0.0	12.168555589791186	0.5150701841707193	2.034634401821449	4612.353515624971	1.794953093630711	1.0958098419517768	11.850175763775562	3595.6750940392594	83.00346571120372	18.339085634696335	19.041793107274707	0.4822625154140429	41.51765220077087	56.35448189828561	3.502255937181592	9.424252340052282	3.795922195412475	0.2681613408031384	1.0261173512867034	0.0
PU26867_5_12618709	81.10208925119817	0.0	0.0	0.0	0.0	0.0	0.0	97.66763848396502	87.5	91.2621359223301	0.0	0.0	14.135750387247088	0.5561710671642347	2.1969914418013197	3662.353515624971	1.8584573947516871	1.1289458932051257	12.208511687068848	3295.6750940392594	78.60972644455772	23.974533824524894	20.48545891949491	0.48466881971014814	46.80287479688127	64.2504771021132	3.6296106985336496	8.40541424923582	3.652053778566286	0.35521043917512135	1.0261173512867034	0.0
PU26847_5_12618709	29.7581016927057	0.0	0.0	0.0	0.0	0.0	0.0	100.0	95.45454545454545	97.5669099756691	0.0	0.0	79.39161865533936	0.21976652793951632	0.8681235137586398	5162.353515624971	2.9468598247914697	0.9151453213639636	9.896455107798783	2695.6750940392594	483.6933836151158	24.324759418243055	291.17114347669354	0.9480582330650313	420.238873771453	460.5466557393793	6.90899580334914	15.059700529880844	17.888779467000038	1.4778458765228384	0.8219887306039425	0.0
PU26540_5_12618709	48.38718734861655	0.0	0.0	0.0	0.0	0.0	0.0	100.0	100.0	91.58415841584159	0.0	0.0	23.802342961435254	0.3588117726942752	1.4173811626811934	4587.353515624971	2.0562963860378023	0.9243637772399522	9.996144231056249	3295.6750940392594	155.21361539782055	16.07853862069731	53.467299186818146	0.6549503725129618	94.59274899424099	144.29294461188158	4.871319621716214	10.665961263234847	14.234038967770447	0.5011277197993736	0.9267704439593161	0.0
PU26536_5_12618709	77.28755260046202	0.0	0.0	0.0	0.0	0.0	0.0	98.09782608695652	100.0	91.94630872483222	0.0	0.0	12.476911212441973	0.5336531895569276	2.1080411397961734	4287.353515624971	2.389869611158667	0.9263513560386403	10.017638068040645	3595.6750940392594	63.29531639197276	17.224731472865827	18.84443832563204	0.7595634617771172	45.24277897031856	57.819061653834275	5.157867834758344	14.16821720041644	2.110584680334684	0.5417259517806285	1.0261173512867034	0.0
PU26492_5_12618709	41.795712814179915	0.0	0.0	0.0	0.0	0.0	0.0	100.0	95.45454545454545	93.95465994962217	0.0	0.0	33.29604259751076	0.31247450007400357	1.234339294102493	4587.353515624971	2.069488989504304	0.9727547920472949	10.519448557136313	2995.6750940392594	177.72356946679676	15.409926123599003	85.88419689857649	0.6263619118138932	144.45213806357165	168.07644629437837	4.998674383068272	11.270896379657122	20.220790136875728	0.10943042289945398	0.8988656952205655	0.0
PU26468_5_12618709	92.74398022688452	0.0	0.0	0.0	0.0	0.0	0.0	94.33333333333333	95.65217391304348	88.23529411764706	0.9615384615384616	0.5376344086021506	10.382997051246072	0.6515786778822101	2.573871356283112	2587.353515624971	1.8081430570356936	1.1306652348705175	12.227104786120218	3595.6750940392594	62.75405865622652	22.382599307624172	12.843727682355038	0.4708302405745349	33.46246354525321	45.7840367060648	3.852481530899751	8.914833294644051	2.1207940630943396	0.17578437945385053	1.0261173512867034	0.0
PU25708_5_12618709	66.1009015945231	0.0	0.0	0.0	0.0	0.0	0.0	99.42196531791907	91.66666666666666	83.57142857142857	0.0	0.0	14.05196598408142	0.5008305972868771	1.9783850706973085	3737.353515624971	2.053543993681199	0.9671734076923036	10.459091017826363	3895.6750940392594	81.95278893004924	18.72114991875251	22.614211976932797	0.6251226918177553	49.349970023922424	70.55453778904007	5.0623517637443	9.9018326951225	6.840226573299195	0.3187285134258426	1.00403334987546	0.0
PU25376_5_12618709	34.35125148001696	0.0	0.0	0.0	0.0	0.0	0.0	100.0	100.0	97.68041237113401	0.0	0.0	139.42814507099223	0.16626715854105228	0.6567898726372391	4512.353515624971	5.264687421844016	0.7363089372419332	7.962504066594865	2395.6750940392594	964.1710595060922	55.27196642679312	675.8949430042388	2.105126115460984	865.6303129099374	952.0086797969707	13.053863038585932	25.821177864129734	101.61938037978639	3.6252992092170455	0.6830247063017263	0.0
PU25372_5_12618709	90.23338034408462	0.32051282051282054	0.32051282051282054	0.32051282051282054	0.32051282051282054	0.0	0.0	91.34615384615384	90.9090909090909	90.07633587786259	0.0	0.0	10.687327864141192	0.6759496411131192	2.6701417320863015	2887.353515624971	2.082625379977723	0.9113941870780997	9.855890039938252	2695.6750940392594	101.34255134590006	18.402763015372365	12.743537854874706	0.6727760181425061	32.1252385510566	43.39613493071372	5.157867834758344	10.379413050192717	3.5593475065685225	0.28605579536494485	1.0261173512867034	0.0
PU25352_5_12618709	84.08754335207308	0.303951367781155	0.0	0.0	0.0	0.0	0.0	87.53799392097264	95.83333333333334	90.25522041763341	0.0	0.0	10.915349661099704	0.6722551015393028	2.6555475320203814	3312.353515624971	2.509099182874725	1.0413553594042022	11.261300609884941	3945.6750940392594	72.52853658999696	29.546304633677426	13.086959792675907	0.7093890366516885	31.64765819598638	56.513675349975685	5.221545215434373	13.18121779993799	2.5198063432961626	0.4315391116892648	1.0261173512867034	0.0
PU25324_5_12618709	68.27455659055161	0.0	0.0	0.0	0.0	0.0	0.0	99.19786096256685	91.30434782608695	92.85714285714286	0.0	0.0	30.653547558758554	0.4953842922167495	1.9568710324185499	4437.353515624971	2.2922754538160017	0.9460234745844542	10.23037394016834	2995.6750940392594	167.0257695132239	17.925182660302145	49.87394633149057	0.7133957054777837	104.78112990240562	122.16505482696152	5.221545215434373	12.098702328445498	2.601315570983143	0.39734042335976655	1.0261173512867034	0.0
PU25003_5_12618709	29.34786938368163	0.0	0.0	0.0	0.0	0.0	0.0	100.0	100.0	93.95465994962217	0.0	0.0	61.625520226457716	0.22380649601407646	0.8840822282782829	4612.353515624971	2.5116928869890933	0.9178732940148578	9.925955623448734	2995.6750940392594	372.2898061224032	20.44043919700529	221.93363837098096	0.805655546798167	314.27971232654085	345.95920921286523	6.367738067602894	13.276733870952034	28.05835392458299	0.8039269310348655	0.8536241791214781	0.0
PU24999_5_12618709	52.34521388416622	0.5633802816901409	0.28169014084507044	0.0	0.0	0.0	0.0	100.0	100.0	95.28795811518324	0.0	0.0	19.847857572371318	0.43425778717937874	1.7154086184906563	3962.353515624971	1.6474637356602035	1.115865997490345	12.067064642829921	2695.6750940392594	166.86657606153383	15.983022549683264	36.83844095850262	0.43467976078143106	73.19714908709527	105.06767811544775	3.0883529627874036	9.424252340052282	4.90826827550609	0.48835907836173215	0.9605398478612879	0.0
PU24618_5_12618709	79.15095329080488	0.0	0.0	0.0	0.0	0.0	0.0	98.08219178082192	100.0	94.2643391521197	0.0	0.0	26.811679027453014	0.5629530540040281	2.223781700995143	4212.353515624971	1.73983051525862	0.9635825494806318	10.420259188322701	2395.6750940392594	126.27224588056538	12.95834696757189	38.38725472087955	0.5315983414119265	87.39720497784973	110.28922333088212	4.011674982589823	9.678961862756399	2.2498410216338947	0.28124176465246126	1.0261173512867034	0.0
PU24239_5_12618709	92.47009626134013	0.32786885245901637	0.32786885245901637	0.32786885245901637	0.0	0.0	0.0	89.50819672131148	100.0	86.98060941828255	0.0	0.0	14.144711643112565	0.6509447503275296	2.5713672105362715	2712.353515624971	2.365478195554678	1.0702352443113619	11.573610007999028	2520.6750940392594	117.35741258592134	25.598307031763632	17.513993803772827	0.6507366994182285	42.504651601249314	53.202451554822176	4.425577956984011	12.353411851149614	4.087734076175086	0.10923709053771895	1.0261173512867034	0.0
PU24215_5_12618709	69.93773811353722	0.0	0.0	0.0	0.0	0.0	0.0	98.79518072289157	91.30434782608695	85.0632911392405	0.0	0.0	14.083352607205125	0.48345294465603456	1.909739726912672	3387.353515624971	2.5306600918931506	1.121913463443243	12.132462426025267	2995.6750940392594	80.32901572281051	44.28761826017813	23.479403829900892	0.6641100560404033	48.967905739866254	57.78722296349626	5.12602914442033	10.888832095600948	2.951755939894515	0.30841721246622084	1.0261173512867034	0.0
PU23863_5_12618709	81.85682562947133	0.0	0.0	0.0	0.0	0.0	0.0	94.18960244648318	91.30434782608695	88.40579710144928	0.9803921568627451	0.6134969325153374	12.376271479474058	0.6088291351301784	2.405001767208643	3262.353515624971	2.0543451828881736	1.074777034702881	11.622725294576366	3595.6750940392594	68.61237767842118	20.44043919700529	16.384365306788148	0.5627566553249789	40.59433018096845	59.251802719044925	4.393739266645997	9.774477933770441	1.3971622877546133	0.20501550822416	1.0261173512867034	0.0
PU23859_5_12618709	60.46034037313393	0.2898550724637681	0.0	0.0	0.0	0.0	0.0	99.71014492753623	91.30434782608695	90.60052219321149	0.0	0.0	15.96565527645039	0.47609615229064356	1.8806788662888299	3712.353515624971	2.011482581262735	1.089217445650318	11.77888505996366	2995.6750940392594	108.56993405262934	22.127889784920058	27.02883323155945	0.5437099581081388	54.22128964563864	67.11595923253451	4.075352363265852	11.366412450671165	4.86909189911052	0.19344416402339107	1.0261173512867034	0.0
PU23483_5_12618709	69.33572617168971	0.0	0.0	0.0	0.0	0.0	0.0	99.72451790633609	90.9090909090909	95.52631578947368	0.0	0.0	54.919471813098085	0.5434037040882015	2.1465577010541903	4162.353515624971	3.677593414772682	1.346552102834625	14.561722739458753	2395.6750940392594	261.42748636543683	68.61237767842118	81.45898224519244	0.8040927575470425	176.32266709192413	203.79945685363063	5.635448189828561	11.652960663713296	8.796050488382974	0.6294132493165547	0.9985010726986676	0.0
PU23435_5_12618709	55.06972643427122	0.0	0.0	0.0	0.0	0.0	0.0	100.0	100.0	95.76271186440678	0.0	0.0	22.16454065210292	0.33362829245066444	1.3179011756115901	3462.353515624971	1.9062492611818151	1.0581604784014236	11.443032518309433	1795.6750940392594	140.44046308098183	20.599632648695362	53.54649949220609	0.5303880753351493	93.57391090342452	114.49193045550003	4.393739266645997	10.53860650188279	4.044087549826481	0.4054126569707176	0.8796526009346223	0.0
PU23127_5_12618709	65.4101260251525	0.6024096385542169	0.30120481927710846	0.0	0.0	0.0	0.0	98.49397590361446	91.30434782608695	89.56743002544529	0.0	0.0	11.424458679492659	0.5229865587586263	2.065905728660516	3387.353515624971	2.0879312176273874	1.0585958552511916	11.447740718578963	3295.6750940392594	91.7591055541577	16.9381832598237	17.60679575692201	0.5806996954187118	37.8562028118992	51.41948489589337	4.139029743941881	11.780315425065353	2.9330195492933866	0.33916812817890235	1.0261173512867034	0.0
PU23123_5_12618709	59.76474096558807	0.0	0.0	0.0	0.0	0.0	0.0	100.0	100.0	94.01041666666666	0.0	0.0	23.89723645900208	0.3774461323691945	1.4909907607819806	4112.353515624971	2.2733500485073233	0.9406414307127202	10.172172084876731	2695.6750940392594	138.3709482090109	21.459277287821752	51.030276750570195	0.7115539102208569	96.50307041452186	128.2780833718603	5.3807386671244455	11.525605902361239	3.334794696548899	0.6118093791088919	0.9229674427220435	0.0
PU23099_5_12618709	76.04708066519594	0.0	0.0	0.0	0.0	0.0	0.0	95.29780564263324	95.45454545454545	90.12987012987013	0.0	0.0	11.621966950512578	0.5828828976446022	2.3025087303209064	3062.353515624971	2.2424757201782946	1.1592261646243711	12.535964977553784	3345.6750940392594	61.8307366364241	36.83736472108274	16.070653803967836	0.5695412373368397	39.639169470828016	53.93474143259651	4.170868434279895	10.347574359854702	3.6456825278517844	0.46996209001078404	1.0261173512867034	0.0
PU22699_5_12618709	97.0615682516156	0.3215434083601286	0.0	0.0	0.0	0.0	0.0	85.53054662379421	95.45454545454545	87.90931989924434	0.0	0.0	15.62498474003987	0.7238082301676957	2.8591931171317264	2862.353515624971	2.1992759860737605	1.0850741768043048	11.734079417431392	2720.6750940392594	101.8838090816463	22.50995406897623	17.39928120606942	0.5967410360663966	48.90422835919023	62.2764783011563	4.075352363265852	12.003186257431455	3.272221399489429	0.15339994218348504	1.0261173512867034	0.0
PU22671_5_12618709	35.11584489045267	0.0	0.0	0.0	0.0	0.0	0.0	100.0	100.0	94.01709401709401	0.0	0.0	247.07318040203336	0.25233997714458434	0.9967954159098391	3562.353515624971	6.616615811685547	0.7470302514105722	8.078445220299724	1795.6750940392594	1317.4531674967006	51.51500096690741	789.1776342559199	2.607734238074717	1196.1159186185275	1271.382582577594	16.046699930359292	29.9283689177336	81.71951685411588	4.309720500476242	0.8121642756812585	0.0
PU22343_5_12618709	92.59309723078692	0.7272727272727273	0.7272727272727273	0.7272727272727273	0.36363636363636365	0.0	0.0	92.0	100.0	87.43455497382199	0.0	0.0	12.639361188079972	0.7629160047719579	3.0136769642536905	1962.353515624971	2.039761750700634	1.1302244138296385	12.222337711930152	2395.6750940392594	118.56728281876589	18.816665989766552	13.353146727763262	0.5313496016436606	28.55930523319898	72.40118182864491	3.725126769547693	10.443090430868747	2.0080987619155097	0.624834297883534	1.0261173512867034	0.0
PU21971_5_12618709	74.29870635689392	0.0	0.0	0.0	0.0	0.0	0.0	93.9799331103679	90.9090909090909	87.1313672922252	0.0	0.0	10.69029584765906	0.5563423797490449	2.197668162157558	2562.353515624971	2.172939814754308	1.0311197778086767	11.150612207291838	2695.6750940392594	60.65270509391756	27.57230583272053	15.487552897031815	0.6204462732536156	36.61449388871664	47.789874197359715	4.457416647322026	10.53860650188279	2.34795869110884	0.331656571445487	1.0261173512867034	0.0
PU21947_5_12618709	70.05824619038289	0.33222591362126247	0.33222591362126247	0.33222591362126247	0.0	0.0	0.0	96.67774086378738	95.23809523809523	91.52542372881356	0.0	0.0	12.689823334200856	0.5568456280047168	2.199656097481936	2612.353515624971	1.8456485192475114	1.0623018115741254	11.48781722831483	2095.6750940392594	119.01302448349809	17.893343969964132	18.367751033638537	0.5115247788961952	39.639169470828016	52.18361346400572	3.852481530899751	10.825154714924919	2.2122149636421593	0.2733251173251712	1.0261173512867034	0.0
PU21563_5_12618709	77.96163254611261	0.0	0.0	0.0	0.0	0.0	0.0	99.01639344262296	100.0	89.42857142857143	0.0	0.0	16.481690334937625	0.5355077102624978	2.1153668824665983	2712.353515624971	2.3617958058736304	1.1566405939184021	12.508004407989244	2095.6750940392594	96.12100613046569	38.811363522039635	24.80682850670519	0.6011869108136991	56.95941701470789	74.85276098467202	3.9161589115757796	10.347574359854702	3.762856664923585	0.3832144000715805	1.0261173512867034	0.0
PU21163_5_12618709	67.29660177179207	0.0	0.0	0.0	0.0	0.0	0.0	100.0	100.0	95.78947368421052	0.0	0.0	199.4582742578039	0.4124499002633683	1.6292629274489865	4262.353515624971	4.272975915889012	0.8314895622512052	8.991795000555575	2395.6750940392594	1138.8699533907775	47.917228958711775	389.7768814633402	1.5130010971043955	757.8563461157585	931.2816923869233	10.347574359854702	22.446276688300202	16.333584100473626	2.66831440744266	0.8704964017439324	0.0
PU20019_5_12618709	76.7138640313462	0.0	0.0	0.0	0.0	0.0	0.0	99.41520467836257	95.23809523809523	91.75531914893617	0.0	0.0	21.278224283417817	0.4350707546586379	1.7186200091937038	3637.353515624971	1.7030720586011108	1.0609619218136213	11.473327552681168	2395.6750940392594	118.24889591538575	12.95834696757189	39.41946388837852	0.4726055597049022	80.01062881943037	99.94164897102742	3.661449388871664	9.392413649714268	2.6278624929721746	0.22811303383482226	1.0217063148491463	0.0
PU13336_5_12618709	90.31636851462676	0.0	0.0	0.0	0.0	0.0	0.0	96.36363636363636	100.0	94.86486486486486	0.0	0.0	17.19245728657636	0.5848901351227257	2.310437736019791	3337.353515624971	2.0082769022426437	1.0095372285330477	10.917216783601342	2095.6750940392594	102.3295507463785	18.24356956368229	23.69184484667525	0.5856887123422846	59.06077057701684	70.80924731174417	4.361900576307982	11.46192852168521	7.870281671059357	0.3423351356778686	1.0261173512867034	0.0
PU13324_5_12618709	62.951286921267325	0.0	0.0	0.0	0.0	0.0	0.0	99.71181556195965	90.9090909090909	90.21739130434783	0.0	0.0	16.020189664512877	0.46939011372420975	1.8541886185778786	3762.353515624971	1.6774921433028218	1.1737918571212755	12.69347954769306	2695.6750940392594	84.2770133247243	17.606795756922	27.508628452044512	0.4207605384669913	56.92757832436987	77.2406627600231	3.0246755821113744	8.373575558897805	5.066118228860049	0.07906878378114023	1.0261173512867034	0.0
PU13168_5_12618709	26.953544285293844	0.0	0.0	0.0	0.0	0.0	0.0	100.0	100.0	91.84210526315789	0.0	0.0	52.768578660453734	0.205076220596777	0.8100937430372175	4037.353515624971	2.2181919254981013	0.8554121973873078	9.25049630094777	2395.6750940392594	380.727059061977	17.288408853541856	207.39358253136862	0.7634652620636388	295.0491433623801	335.38876402064443	5.98567378354672	10.793316024586906	8.09279971401382	0.49996693421413346	0.8274039911130547	0.0
PU13162_5_12618709	59.438083601126195	0.0	0.0	0.0	0.0	0.0	0.0	100.0	100.0	92.94478527607362	0.0	0.0	27.166330740668748	0.3769809360733187	1.4891531386165415	2662.353515624971	2.4525035758153537	1.1287664427016766	12.20657109489185	1195.6750940392594	167.34415641660405	22.000535023568	58.082702822342746	0.6396923533746073	109.27038524006566	131.23908157329564	4.584771408674084	14.454765413458569	5.630285158962925	0.3004866795949574	0.9083420455436098	0.0
PU12772_5_12618709	103.36874890456596	0.0	0.0	0.0	0.0	0.0	0.0	92.06349206349206	95.45454545454545	91.42091152815014	0.0	0.0	18.19314015552225	0.7452529079816891	2.9439040566449064	2962.353515624971	1.6799420345546618	0.9936135370474828	10.745016703178644	2695.6750940392594	108.72912750431941	12.608121373853729	19.676108478478106	0.49778567778472643	58.16928724755243	78.41869430252964	4.170868434279895	8.69196246227795	0.5645998657803211	0.33314546296391206	1.0261173512867034	0.0
PU12394_5_12618709	70.01525779173885	0.0	0.0	0.0	0.0	0.0	0.0	100.0	94.73684210526315	91.7981072555205	0.0	0.0	22.027904090200394	0.3164042324789946	1.2498625547898115	2362.353515624971	2.202430946761217	0.9560007482798977	10.338268980354977	895.6750940392594	140.4086243906438	23.242243946750563	56.11333937764993	0.6782810259438875	94.33803947153687	119.52244352890632	5.157867834758344	10.220219598502645	3.9217169588115097	0.27794810703128703	0.826944695877245	0.0
PU11845_5_12618709	90.86729385622682	0.0	0.0	0.0	0.0	0.0	0.0	92.89473684210526	92.0	85.65121412803532	0.0	0.0	21.015797152692933	0.6839173053445965	2.701615663689674	4587.353515624971	2.256125788614023	1.112198187453613	12.027400650101036	4495.675094039259	105.25871025747584	24.99337191534136	24.767233427914256	0.597237029321769	66.92492709050642	86.12365736432913	4.521094027998054	10.920670785938963	2.977083537790335	0.4336547545112897	1.0261173512867034	0.0
PU11468_5_12618709	107.3702689993118	0.3058103975535168	0.0	0.0	0.0	0.0	0.0	86.85015290519878	95.23809523809523	88.88888888888889	0.0	0.0	23.46765666822315	0.8164954655171519	3.2253269828598556	3262.353515624971	2.1758124529170675	1.1060027717077738	11.960402925945637	2095.6750940392594	154.86338980410238	20.122052293625146	23.166006348785235	0.5792030531993556	70.23615088565992	92.33220198024196	3.725126769547693	11.843992805741383	4.4840250219589	0.31273810348146475	1.0261173512867034	0.0
PU11090_5_12618709	77.5901522542787	0.2801120448179272	0.2801120448179272	0.2801120448179272	0.0	0.0	0.0	99.43977591036415	95.45454545454545	94.53125	0.0	0.0	18.421983666488522	0.5305903873679757	2.0959424338505963	4012.353515624971	2.096493978093388	1.048932309413116	11.343238356674151	2995.6750940392594	163.07777191131012	22.573631449652257	27.984157574964094	0.5884529661210305	59.98409259681926	77.55904966340324	4.330061885969968	11.366412450671165	4.590202131542083	0.5507098469403436	1.0181351081806225	0.0
PU11078_5_12618709	90.2944142085791	0.0	0.0	0.0	0.0	0.0	0.0	97.82016348773843	100.0	91.4004914004914	0.0	0.0	28.622254569423674	0.6624433751637969	2.61678917124086	4262.353515624971	1.6772900211479638	1.0504461745920317	11.359609416474873	2695.6750940392594	135.3781113172375	19.32608503517478	34.824933931516206	0.47011050849091385	94.05149125849474	121.59195840087726	3.311223795153505	8.755639842953979	2.700751515194206	0.23935418267828892	1.0261173512867034	0.0
PU10898_5_12618709	61.55905308432558	0.0	0.0	0.0	0.0	0.0	0.0	100.0	95.23809523809523	95.76271186440678	0.0	0.0	91.84538169536623	0.21969421662774724	0.8678378690308188	3662.353515624971	3.092809519262595	0.9221032829641659	9.971699064152688	2095.6750940392594	569.0210737209947	44.4468117118682	336.9565642533239	0.9875047765155598	493.65889369091434	536.6411256472339	6.335899377264879	15.218893981570917	40.744389423021865	1.2860434435994774	0.7631181530984825	0.0
PU10706_5_12618709	94.20460187450931	0.0	0.0	0.0	0.0	0.0	0.0	92.3076923076923	91.30434782608695	92.85714285714286	1.0	0.5586592178770949	11.612768054939938	0.6855004876805527	2.7078695633408043	2887.353515624971	1.8353039849193244	1.211599088963431	13.102329993563641	3295.6750940392594	67.72089434895678	24.51579156027114	13.654103989125028	0.44597926689890405	38.52481530899751	54.380483097328714	3.311223795153505	8.723801152615964	3.5089394064694015	0.15295057123163816	1.0261173512867034	0.0
PU10700_5_12618709	84.75791873911214	0.0	0.0	0.0	0.0	0.0	0.0	89.38356164383562	82.6086956521739	87.35955056179775	0.0	0.0	11.296601207551126	0.6821216733202419	2.694522543563441	2387.353515624971	2.049426594807526	1.1907488808093138	12.876854165661317	2445.6750940392594	62.24463961081829	27.763337974748616	13.348152850991074	0.5067313637563213	36.9647194824348	56.5455140403137	3.6296106985336496	9.838155314446471	4.291547341206245	0.2630615252545797	1.0261173512867034	0.0
PU10316_5_12618709	62.17785359980473	0.0	0.0	0.0	0.0	0.0	0.0	100.0	100.0	97.61904761904762	0.0	0.0	157.31758501695145	0.26277602249839	1.0380199665601715	3387.353515624971	3.212144517989235	0.8170933721491418	8.83611344294671	1495.6750940392594	1032.1785020680911	26.42611298055201	482.5327099128237	1.1574146856483132	768.6815008306834	933.2238524975421	7.513930919771415	16.046699930359292	30.827343703748177	1.5972010242810084	0.8127825056156536	0.0
PU09605_5_12618709	74.9278400096497	0.0	0.0	0.0	0.0	0.0	0.0	97.37704918032787	100.0	92.5	0.0	0.0	13.474728623268069	0.526706925691149	2.080601952167409	2712.353515624971	2.075652614794433	1.123108325697366	12.145383762540767	1795.6750940392594	64.05944496008512	26.394274290213996	20.619884143533312	0.5441249296342122	49.349970023922424	55.176450355779075	3.6296106985336496	9.583445791742355	3.234431718209211	0.2690369333562223	1.0261173512867034	0.0
PU09599_5_12618709	99.42446441292795	0.0	0.0	0.0	0.0	0.0	0.0	100.0	95.0	95.66473988439307	0.0	0.0	297.31175595935076	0.41165641741418807	1.6261285050890577	3362.353515624971	3.843967265109134	0.7774248703834912	8.407135074426739	1495.6750940392594	1575.1873657829278	27.63598321339656	582.1198572078825	1.4557501733920857	1247.853790417801	1423.444167631951	9.647123172418384	19.5807945578789	41.367919146076495	3.0213148314645832	0.8872030360633273	0.0
PU09231_5_12618709	45.52491918904046	0.0	0.0	0.0	0.0	0.0	0.0	100.0	100.0	93.841642228739	0.0	0.0	61.45322058956347	0.3362623496074598	1.328306249468095	3312.353515624971	2.433415722115736	0.9597760266104761	10.379095143856889	1495.6750940392594	350.3529484795112	33.74901175829534	147.2996202049264	0.746469403799186	262.0960988625351	300.7482689328847	5.826480331856648	10.47492912120676	17.45831586424535	0.5538163302684626	0.89500478117759	0.0
PU09225_5_12618709	74.12416541052268	0.0	0.0	0.0	0.0	0.0	0.0	99.03846153846153	100.0	94.44444444444444	0.0	0.0	14.820440988470349	0.4679117931918106	1.848348944870147	2887.353515624971	1.9553401044109306	1.0205085637619211	11.03586168516007	1195.6750940392594	86.50572164838532	15.919345169007235	25.528915014360265	0.5641196842250702	53.96658012293452	61.86257532676211	4.425577956984011	10.856993405262934	5.130412132960355	0.16113914943295096	1.0261173512867034	0.0
PU09033_5_12618709	69.52291727562074	0.0	0.0	0.0	0.0	0.0	0.0	100.0	95.0	94.6268656716418	0.0	0.0	44.385090408482554	0.4367014369137428	1.7250615434091194	3212.353515624971	2.2414705404160333	0.9758430854995354	10.552845610911612	1495.6750940392594	252.51265307079277	22.064212404244028	81.91957872689666	0.67626770133258	177.27782780206456	235.2242442172509	5.221545215434373	10.25205828884066	13.509411975044726	0.6144867235236794	0.9014375310095649	0.0
PU09027_5_12618709	76.86410916837349	0.0	0.0	0.0	0.0	0.0	0.0	99.68847352024922	95.0	92.5925925925926	0.0	0.0	29.792326792773718	0.5087632799509969	2.009720817830754	3112.353515624971	1.7139483481923012	1.0232407339511898	11.065407593327599	1795.6750940392594	182.94511468223115	15.187055291232902	47.198031626497034	0.4931573487302133	105.67261323187002	150.81987613117454	3.661449388871664	9.201381507686182	6.901610861981758	0.09800953117133966	1.009467078367499	0.0
PU08836_5_12618709	92.11201006815854	0.0	0.0	0.0	0.0	0.0	0.0	85.92057761732852	90.9090909090909	88.44086021505376	0.0	0.0	12.82763561692034	0.7323635315101029	2.892988337597141	2012.353515624971	1.954513760183027	0.9568914718000839	10.347901336140662	2395.6750940392594	62.14912353980424	17.702311827936043	14.117413225220032	0.601369846410466	41.867877794489026	56.768384872679796	4.871319621716214	10.25205828884066	4.393140419805789	0.35193735126321385	1.0261173512867034	0.0
PU08663_5_12618709	71.71328326091123	0.0	0.0	0.0	0.0	0.0	0.0	98.40255591054313	95.23809523809523	91.9889502762431	0.0	0.0	14.627819704150786	0.5197042369956468	2.052939874720518	2912.353515624971	1.802620045498158	1.0472226799201831	11.324750285836876	2595.6750940392594	81.88911154937321	19.29424634483677	22.686033215861553	0.5067931740401478	51.897065250963585	70.427183027688	3.9479976019137943	9.487929720728312	3.5511993297376825	0.23999460167618472	1.0261173512867034	0.0
PU08471_5_12618709	91.06281417904985	0.0	0.0	0.0	0.0	0.0	0.0	99.71988795518207	95.23809523809523	93.6842105263158	0.0	0.0	42.14187326267723	0.6173545284191823	2.43867884463993	4012.353515624971	1.9512220379309357	0.9559054101837695	10.337237986515673	2095.6750940392594	208.95732468838895	18.434601705710378	55.01921895223311	0.6009763374649031	144.89787972830385	178.6787301769372	4.934997002392243	8.373575558897805	7.906555089134505	0.4250293984370428	1.0261173512867034	0.0
PU08459_5_12618709	97.2387597336044	0.0	0.0	0.0	0.0	0.0	0.0	99.71098265895954	95.23809523809523	95.3551912568306	0.0	0.0	55.475656028991985	0.5901945331165458	2.331391211819512	3737.353515624971	1.908807671149205	0.9272911830263925	10.027801432673842	2395.6750940392594	278.65221783830265	18.94402075111861	75.76043971731414	0.606054445379471	189.56756227253814	242.54714299499423	4.1071910536038665	9.105865436672138	11.325406583238912	0.39358120278899417	1.0219052390123224	0.0
PU08279_5_12618709	64.70720641308007	0.0	0.0	0.0	0.0	0.0	0.0	100.0	100.0	96.91011235955057	0.0	0.0	22.86959102852121	0.2908283181081779	1.1488323712611617	3637.353515624971	1.9971457089453235	1.0662890880935834	11.530935957281706	1795.6750940392594	134.55030536844916	24.29292072790504	63.38068504413639	0.5514426931393206	107.1690316777567	118.43992805741382	5.0623517637443	9.392413649714268	12.613327429976534	0.31803314015416684	0.7916868518311371	0.0
PU07919_5_12618709	51.102889079903	0.0	0.0	0.0	0.0	0.0	0.0	100.0	100.0	92.01101928374655	0.0	0.0	21.17627311229232	0.3614180193853726	1.427676379411468	3562.353515624971	2.469413187721355	0.9914097532453128	10.721184807897833	2120.6750940392594	119.80899174194845	24.388436798919084	47.22532444036325	0.7333413536771733	84.85010975080856	105.38606501882789	4.680287479688127	11.812154115403368	5.383047403982556	0.32698176004745455	0.9719574703908462	0.0
PU07907_5_12618709	76.7018929956246	0.0	0.0	0.0	0.0	0.0	0.0	93.8566552901024	90.47619047619048	94.13489736070382	0.0	0.0	12.36320492748385	0.5658660005113505	2.2352884458167366	2412.353515624971	2.4197733543575226	0.9737154718032756	10.529837425282263	2095.6750940392594	65.65137947698584	21.23640645545565	17.60972969766986	0.7316581577279434	41.83603910415101	54.380483097328714	5.9219964028706915	12.89466958689586	3.0056966630960673	0.21267386110091238	1.0261173512867034	0.0
PU07901_5_12618709	44.89643620999055	0.0	0.0	0.0	0.0	0.0	0.0	100.0	100.0	93.54838709677419	0.0	0.0	40.61858592780649	0.3399284579787401	1.3427881403681128	3087.353515624971	2.4883459977851206	0.9218965809009826	9.969463771416956	1795.6750940392594	236.59330790178552	27.094725477650314	96.31024734616234	0.7946834402915713	178.61505279626118	210.70845265697974	5.1897065250963585	12.83099220621983	16.575485476667936	0.4425577956984012	0.886847535168764	0.0
PU07337_5_12618709	108.97193977409012	0.0	0.0	0.0	0.0	0.0	0.0	92.5233644859813	91.30434782608695	89.56743002544529	0.0	0.0	26.336486894081144	0.8636366910932521	3.411544632898336	3112.353515624971	1.4987250313869263	0.9918682643172221	10.726143183506219	3295.6750940392594	134.35927322642107	14.072701129402395	24.57887382523991	0.4448704567876301	80.67924131652866	110.57577154392425	3.6296106985336496	7.4820922294334	6.28999378347874	0.159505595712994	1.0261173512867034	0.0
PU07523_5_12618709	67.94688495493882	0.0	0.0	0.0	0.0	0.0	0.0	100.0	95.23809523809523	93.93939393939394	0.0	0.0	78.02134270468737	0.5415282255164536	2.1391491704515095	3712.353515624971	2.0634987844669173	0.9772174571785117	10.567708176784919	2095.6750940392594	370.0292591084042	17.001860640499725	116.12548598498755	0.6216967549864677	281.4540225880479	333.4147652196875	4.6484487893501125	12.066863638107485	8.328562238075078	0.8615275724259507	0.962963768995853	0.0
PU07325_5_12618709	73.38530903451725	0.0	0.0	0.0	0.0	0.0	0.0	100.0	95.23809523809523	93.53932584269663	0.0	0.0	136.0978477027038	0.3699163302655718	1.4612464756927463	3637.353515624971	2.491711540277393	0.8474056492228639	9.163912845153282	2095.6750940392594	737.5432616801052	21.713986810525867	296.53978988194797	0.865709151571727	582.0430980692425	664.1550804509818	5.69912557050459	13.308572561290049	20.769635175484364	0.9940176064131717	0.8698711980118915	0.0
PU06953_5_12618709	96.92569610803946	0.303951367781155	0.0	0.0	0.0	0.0	0.0	86.62613981762918	91.30434782608695	89.16256157635468	0.0	0.0	16.043166386026382	0.7809780866156694	3.085025945843254	3312.353515624971	1.8232584360936348	1.0140441622854695	10.965955127680058	3545.6750940392594	103.28471145651893	14.645797555486656	16.55718349124994	0.5293671192072331	50.91006585048514	74.75724491365797	4.075352363265852	9.583445791742355	3.2590655181120933	0.3297328656678594	1.0261173512867034	0.0
PU06563_5_12618709	80.6270664134874	0.6557377049180327	0.0	0.0	0.0	0.0	0.0	89.18032786885246	86.36363636363636	93.25513196480938	0.0	0.0	13.725722217152319	0.6223703292725892	2.4584923016845424	2712.353515624971	3.4787443564168608	1.7054350705041441	18.44271201578644	2095.6750940392594	90.77210615367925	82.65324011748557	17.775488621139157	0.6005551907673101	42.95039326598152	60.971091997297705	4.043513672927838	9.965510075798528	4.443646881050591	0.43410171342583154	1.0261173512867034	0.0
PU06749_5_12618709	95.75470619067035	0.0	0.0	0.0	0.0	0.0	0.0	89.84375	95.0	91.24293785310734	0.0	0.0	13.269712439262264	0.6977868273712878	2.75640316162602	1487.353515624971	2.0784137833076004	1.1506654041701274	12.443388225483663	1795.6750940392594	70.14063481464588	23.114889185398503	15.327593260303043	0.5318002753098197	43.10958671767159	65.77873423833789	3.7888041502237217	9.742639243432428	5.830356713518488	0.4185247197658353	1.0261173512867034	0.0
PU06557_5_12618709	108.69509359915101	0.0	0.0	0.0	0.0	0.0	0.0	78.125	100.0	88.14432989690721	0.0	0.0	20.05456563031486	0.850035627693066	3.357817602396797	2287.353515624971	2.9354506909572744	0.9593586105926424	10.374581173468437	2795.6750940392594	101.11968051353395	35.149914133167975	19.015657804379128	0.9008643721532843	61.41683366202991	80.7429186972047	6.558770209630981	13.372249941966077	4.599208568898427	0.3713448104596509	1.0261173512867034	0.0
PU06191_5_12618709	59.74202355453981	0.0	0.0	0.0	0.0	0.0	0.0	99.34210526315789	95.23809523809523	91.04046242774567	0.0	0.0	11.661314109961301	0.45638508998247074	1.8028160687494525	2687.353515624971	1.855907292049199	1.1789582654477264	12.749349502855019	2095.6750940392594	67.72089434895678	29.29159511097331	20.594500754529037	0.46347194070085873	45.37013373167062	55.462998568821206	3.4385785565055627	8.69196246227795	4.229971063176519	0.35193735126321374	1.0261173512867034	0.0
PU06377_5_12618709	95.91483684169434	0.0	0.0	0.0	0.0	0.0	0.0	100.0	100.0	95.28023598820059	0.0	0.0	41.4845304691038	0.6568418484282823	2.594661975085738	2812.353515624971	1.95272837792691	1.1021735256527114	11.91899315113068	1195.6750940392594	228.12421627187368	22.95569573370843	50.90501699667747	0.5216238767044704	133.1175643032385	178.9016010093033	3.502255937181592	11.079864237629035	1.761840610640627	0.166268716209631	0.9928668096275434	0.0
PU06371_5_12618709	84.87925455675729	0.0	0.0	0.0	0.0	0.0	0.0	96.90402476780186	95.45454545454545	86.25954198473282	0.0	0.0	16.798608213540604	0.6358164117320255	2.5116071252221235	3162.353515624971	1.8891488838435062	1.0625697146540125	11.490714353767423	2995.6750940392594	82.36669190444343	17.001860640499725	21.29495810270265	0.5234489733475841	54.09393488428658	79.50120977402213	4.330061885969968	10.061026146812573	2.452431444924491	0.4099023012627097	1.0261173512867034	0.0
PU06001_5_12618709	67.10503548947622	0.0	0.0	0.0	0.0	0.0	0.0	100.0	100.0	93.35180055401662	0.0	0.0	73.20055181377474	0.4059399574138531	1.6035472986229058	3787.353515624971	2.5791343641550886	0.8828417401830421	9.547121582821957	1795.6750940392594	370.1247751794182	21.204567765117638	145.34087667835166	0.8601153724512809	281.54953865906197	352.8045276355383	5.858319022194662	12.512605302839686	16.94820406343997	0.5035819521795956	0.8839890071933489	0.0
PU05809_5_12618709	69.5145562310573	0.0	0.0	0.0	0.0	0.0	0.0	100.0	90.47619047619048	91.71122994652407	0.0	0.0	53.24333316581411	0.551627868408617	2.1790448613806825	3787.353515624971	2.4694248788568913	0.9450113325622566	10.219428554936552	2095.6750940392594	299.63391477105415	21.395599907145723	77.79546108821197	0.7693507871624979	189.08998191746792	222.202219869003	5.508093428476503	14.10453981974041	6.19239455559644	0.4037019692741287	0.9738392383289465	0.0
PU05443_5_12618709	97.61874238193356	0.0	0.0	0.0	0.0	0.0	0.0	81.69491525423729	95.23809523809523	87.29729729729729	0.0	0.0	12.719389891261953	0.7324058206336208	2.8931553884344376	2462.353515624971	2.0346459199909983	1.165094621466731	12.599426941830572	2695.6750940392594	54.88990214273694	21.554793358835795	13.997475477993598	0.5141540301251669	41.64500696212293	53.202451554822176	4.043513672927838	11.90767018641741	2.1058158030002674	0.26861106882758906	1.0261173512867034	0.0
PU05431_5_12618709	90.34437957204712	0.0	0.0	0.0	0.0	0.0	0.0	91.77631578947368	100.0	90.19607843137256	0.0	0.0	17.473771491715638	0.6686153843923909	2.6411698919480298	2687.353515624971	2.0917057035751605	0.9967112576395986	10.778515702802753	2395.6750940392594	88.32052699765214	21.331922526469693	21.06422616954875	0.6178695843720935	53.0432581031321	77.55904966340324	4.6484487893501125	10.379413050192717	3.7268713553196244	0.2261652524080208	1.0261173512867034	0.0
PU05041_5_12618709	65.79855883910497	0.0	0.0	0.0	0.0	0.0	0.0	99.10179640718563	95.23809523809523	94.87870619946092	0.0	0.0	26.704716056479803	0.5120928948819997	2.0228734896250726	3437.353515624971	2.1083872480185346	1.007024981210488	10.890049139002182	2395.6750940392594	164.89257726057693	17.44760230523193	42.03145621550712	0.6164186023905432	92.10933114787586	115.89283283037267	4.393739266645997	11.207218998981093	4.473821110838897	0.4691990165564211	1.0257211669811872	0.0
PU04861_5_12618709	79.64268086708755	0.0	0.0	0.0	0.0	0.0	0.0	93.35548172757476	90.47619047619048	90.54441260744986	0.0	0.0	14.108593561210437	0.5497759664756328	2.1717294634068782	2612.353515624971	3.0840805372840276	1.2378260686548102	13.38595066130856	2095.6750940392594	71.70073064120858	43.52348969206578	20.683936423444173	0.7335533178671111	47.18493908093745	63.00876817893064	4.043513672927838	13.467766012980121	3.2989075375743857	0.7362269201279581	1.0261173512867034	0.0
PU04669_5_12618709	48.32583545722428	0.0	0.0	0.0	0.0	0.0	0.0	100.0	95.0	91.91616766467065	0.0	0.0	21.55045432635567	0.3716843462716318	1.4682305068004533	2962.353515624971	2.093938266791246	0.9320130795264963	10.078864401194844	1795.6750940392594	125.38076255110099	17.925182660302145	46.73232430210056	0.6614659093477012	88.44788175900419	105.48158108984194	4.712126170026141	11.652960663713296	7.231208014579422	0.5371095766287308	0.9450290532825835	0.0
PU04663_5_12618709	81.71774808461	0.0	0.0	0.0	0.0	0.0	0.0	89.86013986013987	95.0	88.95348837209302	0.0	0.0	9.814688184949182	0.6306371964798009	2.4911481472993757	2237.353515624971	1.8629428104812114	1.2007763430121166	12.985291948403056	2095.6750940392594	51.99258132197763	25.91669393514378	12.543887372717258	0.45677570820913355	31.743174267000427	49.79571168865463	3.3749011758295335	9.233220198024195	2.0030248283580177	0.3319183467738008	1.0261173512867034	0.0
PU04279_5_12618709	75.52893190757594	0.32679738562091504	0.0	0.0	0.0	0.0	0.0	97.7124183006536	100.0	85.53299492385787	0.0	0.0	9.940415755690625	0.6157852085928858	2.432479704786428	2737.353515624971	1.4465140135632806	1.0673917873373857	11.54286063559119	3320.6750940392594	64.34599317312724	15.632796955965105	13.01099525943801	0.3989921840122862	32.44362545443674	46.484487893501125	3.183869033801447	6.90899580334914	1.438741606005721	0.39367563778771436	1.0261173512867034	0.0
PU04465_5_12618709	78.88948738361358	0.0	0.0	0.0	0.0	0.0	0.0	92.19858156028369	100.0	89.43089430894308	0.0	0.0	10.012920941668249	0.60059390944279	2.3724709121809897	2137.353515624971	2.2755340645417514	1.14613520700541	12.394398308993372	2395.6750940392594	56.03609499490547	35.404623655872086	13.437395063686047	0.5845384554244842	33.430624854915195	49.15893788189434	4.139029743941881	9.965510075798528	1.0865948036920505	0.056546840652410925	1.0261173512867034	0.0
PU04273_5_12618709	58.44830317634389	0.0	0.0	0.0	0.0	0.0	0.0	100.0	90.47619047619048	92.89772727272727	0.0	0.0	25.96494982392693	0.3751210594761567	1.4818062390598898	3387.353515624971	1.9801368825113097	1.0808617769701052	11.688526186832865	1795.6750940392594	125.79466552549516	23.274082637088576	55.78934514478587	0.539374802446686	102.71161503043467	119.17221793518816	3.661449388871664	10.18838090816463	6.069867348619128	0.12923769465161786	0.9007788725411316	0.0
PU04117_5_12618709	93.70584076652324	0.0	0.0	0.0	0.0	0.0	0.0	88.97058823529412	90.9090909090909	86.53846153846155	0.0	0.0	10.994154489409258	0.6750360687821415	2.666532931285393	1887.353515624971	1.684070613772867	1.0935375749704936	11.825603285887912	2395.6750940392594	60.78005985526962	15.346248742922974	13.127138847966812	0.4534111409203964	35.18175282350599	48.044583720063834	3.9798362922518087	9.169542817348168	3.956267391611986	0.3717692851066313	1.0261173512867034	0.0
PU03931_5_12618709	50.97934743181962	0.0	0.0	0.0	0.0	0.0	0.0	100.0	100.0	94.3952802359882	0.0	0.0	95.11664830996979	0.37520768607539823	1.4821484321519118	3237.353515624971	3.7984403812062677	1.041413733182432	11.261931868617557	1495.6750940392594	545.715152393568	69.34466755619552	204.32430692073646	1.0738598712503264	388.08179653005834	454.5609819558326	7.354737468081343	13.308572561290049	13.096755920118149	1.1993372180839805	0.8942463983506932	0.0
PU03181_5_12618709	77.294484636533	0.0	0.0	0.0	0.0	0.0	0.0	98.3974358974359	91.30434782608695	83.10626702997274	0.0	0.0	17.356702166686556	0.5336248402245706	2.107929154034514	2887.353515624971	2.268267276599763	1.0671485740251647	11.540230507271868	2995.6750940392594	95.80261922708554	32.95304449984498	26.215998033737996	0.6257991066816558	59.028931886678826	84.56356153776643	4.775803550702171	12.226057089797557	4.468361197125722	0.37598569327837505	1.0261173512867034	0.0
PU03163_5_12618709	52.35248382003914	0.0	0.0	0.0	0.0	0.0	0.0	100.0	90.0	93.993993993994	0.0	0.0	58.630709112225375	0.3791328087995311	1.4976534836406712	2962.353515624971	2.7782180749268788	1.2647752514911363	13.677381291947706	1195.6750940392594	308.03932902029	51.67419441859748	124.643317837748	0.6467233974909192	251.62116974132834	295.3038528850842	4.075352363265852	11.525605902361239	8.699645543923257	1.142167270631531	0.9187715455100163	0.0
PU02799_5_12618709	37.942838003432506	0.0	0.0	0.0	0.0	0.0	0.0	100.0	95.0	93.55828220858896	0.0	0.0	44.33863967041152	0.2925037246856877	1.1554505758561873	2812.353515624971	2.3882534634793466	1.0034122631484002	10.850980915317994	1495.6750940392594	239.2359191998407	22.8920183530324	122.17607987507213	0.7007556557865452	196.2855259338592	213.6694508584151	4.8394809313781995	12.89466958689586	12.645720668074167	0.5396658012293453	0.8149155468910161	0.0
PU02975_5_12618709	80.06027235993433	0.33557046979865773	0.33557046979865773	0.0	0.0	0.0	0.0	96.97986577181209	95.23809523809523	90.70422535211267	0.0	0.0	12.465424662069616	0.6014544000588972	2.3758700291630666	2537.353515624971	1.9177656929001246	1.104196018086927	11.940864546977677	2195.6750940392594	103.6349370502371	17.79782789895009	16.704735144425836	0.5113461240339532	40.689846251982495	52.21545215434373	3.661449388871664	11.652960663713296	2.0515190904755474	0.25874981392553814	1.0261173512867034	0.0
PU02787_5_12618709	32.64255272058631	0.0	0.0	0.0	0.0	0.0	0.0	100.0	95.0	93.20987654320987	0.0	0.0	44.57087959872311	0.24994513528045723	0.9873352922346155	2787.353515624971	2.333173880062604	0.9310897223868904	10.068879142824121	1495.6750940392594	256.84271495676273	20.185729674301175	143.72811797549554	0.7377703080784166	212.84164490962672	244.36194834426107	5.12602914442033	13.022024348247918	3.79686039809197	1.031573566951669	0.8257145665723203	0.0
PU02595_5_12618709	51.80366624392613	0.0	0.0	0.0	0.0	0.0	0.0	99.581589958159	94.44444444444444	88.67924528301887	0.0	0.0	17.875126675994178	0.39364824907296975	1.554992493052511	1062.353515624971	2.473382947722341	0.9407313551922215	10.173144535430431	295.6750940392594	110.6712876149383	22.350760617286156	36.59957366562938	0.7740897957912001	66.73389494847832	81.47520857497902	5.444416047800474	13.977185058388352	5.378822449650412	0.26626999955303776	1.0261173512867034	0.0
PU02403_5_12618709	57.98979000697016	0.0	0.0	0.0	0.0	0.0	0.0	100.0	100.0	88.13559322033898	0.0	0.0	45.016382199472496	0.3855769198016928	1.5231090629716009	412.3535156249709	2.0635601699370105	0.9152115286610724	9.897171078834583	304.3249059607406	254.20010365870752	17.86150527962612	94.10111776174465	0.6638366935476017	187.59356347158126	217.29906155694874	5.285222596110402	10.761477334248891	44.84579132063726	0.5384004173825782	0.8795632564530128	0.0
PU02229_5_12618709	40.84505079048205	0.0	0.0	0.0	0.0	0.0	0.0	100.0	95.0	92.83489096573209	0.0	0.0	27.01892880835411	0.3084184612691591	1.218317096854275	2737.353515624971	2.9999331878347477	1.0969320524629422	11.862311438499546	1495.6750940392594	155.1180993268065	50.94190454082315	70.60947513707431	0.8051882999143766	116.78431615983708	132.13056490276006	5.794641641518633	11.04802554729102	1.4196769716289255	0.38825514051078763	0.9063309422845447	0.0
PU02037_5_12618709	52.391693157215784	0.0	0.0	0.0	0.0	0.0	0.0	99.64912280701755	100.0	91.31832797427653	0.0	0.0	17.443629380209856	0.40568648941557595	1.602546047288807	2212.353515624971	2.170545471373245	0.9217669438792537	9.968061866237639	1195.6750940392594	96.53490910485988	21.491115978159765	34.65624686087433	0.6932874821102648	64.88725090887348	85.61423831892091	5.12602914442033	10.47492912120676	5.254251305989931	0.40541265697071754	0.96759479808932	0.0
PU02031_5_12618709	79.60237726753387	0.37593984962406013	0.0	0.0	0.0	0.0	0.0	99.24812030075188	94.73684210526315	91.58576051779936	0.0	0.0	16.4377363464897	0.41959362674490175	1.6574821334974448	1737.353515624971	1.7603356806045665	0.9565241943777993	10.343929568556986	1195.6750940392594	114.84215604921819	15.155216600894887	31.575362823940672	0.5418326009884603	62.59486520453645	72.75140742236306	4.457416647322026	8.819317223630009	2.040382430040108	0.16926350489851338	1.0261173512867034	0.0
PU01833_5_12618709	44.72344454857771	0.0	0.0	0.0	0.0	0.0	0.0	100.0	95.0	93.13432835820895	0.0	0.0	21.908827900768518	0.3493201626582155	1.379887328051387	3112.353515624971	2.149622611136231	0.9416705924905656	10.183301523114944	1495.6750940392594	129.77450181774697	17.702311827936043	50.551111893060565	0.6720921353866115	89.88062282421485	103.34838883719496	5.157867834758344	11.11170292796705	7.535636029792034	0.46077660183626507	0.9476694933780455	0.0
PU01635_5_12618709	76.11472896754259	0.33222591362126247	0.33222591362126247	0.33222591362126247	0.33222591362126247	0.0	0.0	98.00664451827242	95.45454545454545	87.84530386740332	0.0	0.0	12.793261881855354	0.5703414414131672	2.2529673686159977	2612.353515624971	1.7904503374026974	0.9269446900632645	10.02405442990312	2695.6750940392594	131.71666192836585	12.735476135205788	18.079298845758906	0.5686879920374589	38.74768614136361	52.05625870265366	4.712126170026141	9.869994004784486	2.5240589981495383	0.1998761262054258	1.0261173512867034	0.0
PU01269_5_12618709	47.46924001550515	0.0	0.0	0.0	0.0	0.0	0.0	100.0	95.0	92.02453987730061	0.0	0.0	26.796776535073835	0.3444298890917574	1.3605697299095854	2737.353515624971	2.631124912017421	1.2391261631876525	13.40000998814967	1495.6750940392594	158.52483919297404	49.44548609493647	62.707133004780616	0.6251605139730629	110.4484167825722	133.21308037425254	4.584771408674084	11.525605902361239	7.463140330294655	0.5209163502525146	0.8798846229929072	0.0
PU01455_5_12618709	88.83120396215699	0.36496350364963503	0.0	0.0	0.0	0.0	0.0	86.86131386861314	83.33333333333334	77.54010695187165	0.0	0.0	11.3088881541859	0.6667828302383025	2.633930921726696	1937.353515624971	2.6333215937597334	1.1728760959309108	12.683576432528357	3020.6750940392594	70.80924731174417	49.44548609493647	13.670069516186262	0.6610242089849562	36.869203411420756	51.2602914442033	5.412577357462459	11.39825114100918	1.5681491961256695	0.4808073212617287	1.0261173512867034	0.0
PU00503_5_12618709	48.13332112331473	0.0	0.0	0.0	0.0	0.0	0.0	100.0	94.73684210526315	94.40993788819875	0.0	0.0	16.364973243895047	0.36403381704760707	1.4380093244650733	2662.353515624971	1.8754342975605236	1.057671264485183	11.437742119673104	895.6750940392594	89.88062282421485	15.569119575289076	36.23337530833387	0.5220555877599011	67.02044316152046	82.5258853561335	4.425577956984011	10.47492912120676	4.534972431478721	0.23439863404020983	0.8573217141764718	0.0
PU00683_5_12618709	75.33309730632712	0.0	0.0	0.0	0.0	0.0	0.0	95.91078066914498	100.0	86.14457831325302	0.0	0.0	11.167621818949318	0.5663415682288712	2.237167037255729	1812.353515624971	1.9377209650872533	1.0867092009438069	11.75176069997637	2120.6750940392594	64.05944496008512	26.235080838523924	15.893424450851013	0.524980888770273	38.301944476631405	50.08225990169676	3.6296106985336496	9.201381507686182	1.4018716642069735	0.31661808725025525	1.0261173512867034	0.0
PU00299_5_12618709	71.06117425170387	0.3663003663003663	0.0	0.0	0.0	0.0	0.0	99.26739926739927	94.73684210526315	93.26923076923077	0.0	0.0	17.37118826710982	0.3972192796431438	1.569098806854639	1912.353515624971	1.8555000994012483	1.0131773241802575	10.956581070692941	895.6750940392594	129.1695667013247	13.626959464670193	35.24799595944735	0.5391891202723071	63.83657412771901	97.52190850533832	4.393739266645997	9.551607101404342	4.343030349023979	0.3311479756985339	1.0085640241630305	0.0
PU31137_6_12618709	32.110616083424375	0.0	0.0	0.0	0.0	0.0	0.0	100.0	86.95652173913044	89.42307692307693	0.0	0.0	143.90010818367827	0.2007852212060455	0.7931434025848114	4937.353515624971	3.3695273989317776	0.8288867963882101	8.963648481179995	2695.6750940392594	889.031750308378	29.578143324015443	577.6497628468896	1.1968490248729773	791.7327126354058	872.1254057388924	7.991511274841632	17.129215401851784	42.21644909078496	1.1856595620666852	0.7652656116054544	0.0
PU30825_6_12618709	79.00848588291763	0.5076142131979695	0.0	0.0	0.0	0.0	0.0	97.20812182741116	96.15384615384616	75.6385068762279	0.8771929824561403	0.6024096385542169	12.39524298724941	0.5729996041450193	2.263467664509796	4937.353515624971	1.987828560088937	0.9830906868087241	10.631221754373406	4720.675094039259	87.1424954551456	19.485278486864857	17.43556178528176	0.5953206454723519	39.19342780609581	62.40383306250836	4.807642241040185	10.411251740530732	2.1335976354084654	0.3826394916838807	1.0261173512867034	0.0
PU30801_6_12618709	26.620511323244738	0.0	0.0	0.0	0.0	0.0	0.0	100.0	90.9090909090909	91.7948717948718	0.0	0.0	94.03233651697184	0.21960472730776326	0.8674843675961975	4437.353515624971	3.3630219745115673	0.8286328535161066	8.960902322537157	2395.6750940392594	661.4487917722506	34.38578556505563	345.12050660000386	1.1949043901205607	488.34183240446595	555.0120499722682	7.736801752137516	15.409926123599003	26.309592217995398	1.4803279249631685	0.8486155634069262	0.0
PU30781_6_12618709	67.66185495649059	0.0	0.0	0.0	0.0	0.0	0.0	99.19137466307278	95.65217391304348	87.17339667458432	0.0	0.0	14.50392820475132	0.44268822256090234	1.7487105924288242	4362.353515624971	2.274016260600734	1.1484000585602685	12.418890595863262	3295.6750940392594	71.60521457019455	38.55665399933552	26.407232894637303	0.582996516363494	55.176450355779075	69.0899580334914	3.9479976019137943	9.869994004784486	5.990014282702339	0.38935970782195034	1.0261173512867034	0.0
PU30449_6_12618709	42.91727071844274	0.0	0.0	0.0	0.0	0.0	0.0	100.0	91.66666666666666	86.32286995515696	0.0	0.0	17.876850269017442	0.33402178365581925	1.3194555477484886	5137.353515624971	2.2102483607710712	0.95493332767888	10.326725808125929	3595.6750940392594	126.81350361631164	26.171403457847894	43.137148569009	0.6814494200409594	72.624052661011	95.10216803964921	4.807642241040185	10.920670785938963	2.984914484865984	0.43094792982767083	0.9071964662038072	0.0
PU30445_6_12618709	76.6801691405333	0.0	0.0	0.0	0.0	0.0	0.0	99.65635738831615	86.95652173913044	88.63049095607235	0.0	0.0	11.28785041988484	0.4755283378478262	1.878435881090478	2362.353515624971	2.3204442738439446	0.9827917511859899	10.627989040506606	2695.6750940392594	55.36748249780716	24.897855844327314	19.132427021778625	0.6951447390466499	42.05890993651711	53.10693548380814	4.871319621716214	12.25789578013557	3.676459057173873	0.1281838939129436	0.9709929720345917	0.0
PU30401_6_12618709	33.91280688654294	0.0	0.0	0.0	0.0	0.0	0.0	100.0	86.36363636363636	87.90931989924434	0.0	0.0	29.979112569397923	0.25752947299570567	1.0172950043373872	4437.353515624971	2.3554505864268767	0.9309918599227646	10.067820850266262	2395.6750940392594	184.5688878894699	20.981696932751536	93.82683269217924	0.7448926926997966	144.9615571089799	165.37015761564714	5.412577357462459	12.417089231825644	14.193309461617348	0.4678607817597047	0.8206390241895523	0.0
PU30373_6_12618709	80.32466135834842	0.3460207612456747	0.0	0.0	0.0	0.0	0.0	81.66089965397924	95.65217391304348	87.10462287104623	0.0	0.0	9.864775923548542	0.6078102928235547	2.4009771280996532	2312.353515624971	4.161164731702767	1.3457403745355383	14.5529446443474	3295.6750940392594	70.87292469242021	78.19582347016353	13.081405158255498	0.9103727017171825	32.02972248004256	44.31945695051614	6.144867235236792	13.945346368050338	3.9456267937397005	0.6956020939710521	1.0261173512867034	0.0
PU30063_6_12618709	68.04121537664905	0.0	0.0	0.0	0.0	0.0	0.0	100.0	86.36363636363636	91.33858267716536	0.0	0.0	26.108682585221025	0.37254341486641424	1.4716240065024073	3962.353515624971	2.1142145174376217	1.0629221896709857	11.494526046949549	2395.6750940392594	154.06742254565202	20.281245745315218	56.486320982220505	0.5856163277536359	101.40622872657609	127.73682563611405	4.425577956984011	12.098702328445498	5.828694742411372	0.14977878519227233	0.9066899133596016	0.0
PU30059_6_12618709	59.55304883780286	0.2770083102493075	0.0	0.0	0.0	0.0	0.0	99.16897506925208	86.36363636363636	89.17525773195877	0.0	0.0	18.603324497453162	0.43216876081088174	1.7071565296563949	4112.353515624971	3.23863520305406	1.3239534801196746	14.3173394158755	2095.6750940392594	129.6153083660569	66.76573363881634	34.69544108244281	0.72020296755342	66.38366935476017	84.9456258218226	4.743964860364156	10.029187456474558	8.892291891008854	0.4327323073897879	1.0261173512867034	0.0
PU29692_6_12618709	49.642295770635315	0.0	0.0	0.0	0.0	0.0	0.0	100.0	90.9090909090909	90.69212410501193	0.0	0.0	213.6323849559188	0.2538277194143923	1.0026723074407842	5037.353515624971	3.805891472228149	0.7693723274411262	8.320054227404583	2695.6750940392594	1177.4902847707892	37.72884805054714	678.3647359468637	1.456415988795329	1061.9476775341345	1152.1148485713916	8.723801152615964	19.899181461259044	34.80745145608321	2.608937817598579	0.7710032890957536	0.0
PU29388_6_12618709	66.58422326211671	0.0	0.0	0.0	0.0	0.0	0.0	98.6449864498645	95.65217391304348	87.00696055684455	0.0	0.0	14.071460897537893	0.4993122862654785	1.9723874262369214	4312.353515624971	2.042133551059556	0.8693108811192259	9.400797784656843	3320.6750940392594	68.77157113011125	19.007698131794637	22.714446470334206	0.6916312769451666	49.254453952908385	59.82489914512919	5.0623517637443	9.487929720728312	5.030643407226389	0.43818480386115227	1.0261173512867034	0.0
PU29360_6_12618709	37.54473733257617	0.0	0.0	0.0	0.0	0.0	0.0	100.0	90.47619047619048	90.66666666666666	0.0	0.0	29.100152210384994	0.25749620750866115	1.0171635987417726	3862.353515624971	2.824227676113591	0.9062291091187322	9.800034471472934	1795.6750940392594	172.0562825866302	24.611307631285186	91.08768109295546	0.9175448380878606	140.82252736503798	163.90557786009848	6.081189854560764	15.95118385934525	6.920545770365395	0.10698484656590904	0.849140736759744	0.0
PU29336_6_12618709	50.453592962111635	0.0	0.0	0.0	0.0	0.0	0.0	100.0	78.26086956521739	84.06169665809769	0.0	0.0	26.5778014085181	0.28155358740464376	1.1121952551224694	3887.353515624971	2.3120932556116536	0.9208967428955714	9.958651442812275	2095.6750940392594	173.07512067744665	26.394274290213996	76.08397761217502	0.7391966836148541	120.70047507141285	142.00055890754453	5.762802951180619	10.379413050192717	6.881478144219458	0.5037702455095515	0.8870961357976799	0.0
PU28984_6_12618709	90.83571647836536	0.3125	0.0	0.0	0.0	0.0	0.0	85.9375	95.45454545454545	87.81725888324873	1.0204081632653061	0.6578947368421052	15.06972673738925	0.681753068233025	2.6930664767706296	3087.353515624971	2.344625369310581	1.0335579695270423	11.176979008631157	2995.6750940392594	98.3497144541267	25.025210605679373	17.816135145894446	0.6678888904997125	45.7840367060648	67.7527330392948	4.743964860364156	12.448927922163657	3.5932184316420677	0.2843673431547092	1.0261173512867034	0.0
PU28960_6_12618709	78.52156238476728	0.0	0.0	0.0	0.0	0.0	0.0	90.15873015873017	91.66666666666666	81.61764705882352	0.0	0.0	10.476683548108994	0.6002402214872341	2.371073771162154	2962.353515624971	2.2865788981699784	0.9413707273447918	10.180058757311233	3895.6750940392594	53.743709290568425	18.46644039604839	14.068051669860974	0.715140051819315	34.16291473268952	47.66251943600766	5.285222596110402	12.194218399459542	2.925362471476038	0.10392859467215611	1.0261173512867034	0.0
PU28936_6_12618709	80.19732809816931	0.0	0.0	0.0	0.0	0.0	0.0	94.97041420118343	86.95652173913044	90.18087855297158	0.0	0.0	11.693497851493836	0.6092477918247666	2.406655548265167	3537.353515624971	1.8276113165013446	1.0540890796562774	11.399004084828253	2845.6750940392594	63.772896747042985	15.31441005258496	15.46983561192733	0.5104722336382422	38.52481530899751	50.464324185752936	3.470417246843577	10.825154714924919	2.433322286757338	0.3026635349982558	1.0261173512867034	0.0
PU28224_6_12618709	80.96362826389475	0.0	0.0	0.0	0.0	0.0	0.0	94.9367088607595	87.5	82.28438228438229	0.0	0.0	11.26392320822388	0.6095411464038182	2.4078143598928112	2987.353515624971	2.2170995559765774	0.9784225589333024	10.580740244084177	3895.6750940392594	64.44150924414129	23.751662992158796	14.894361001891342	0.6671513011649172	36.83736472108274	53.871064051920484	4.1071910536038665	10.793316024586906	4.4500799814039524	0.39559170741317096	1.0261173512867034	0.0
PU27057_6_12618709	47.10805495646377	0.0	0.0	0.0	0.0	0.0	0.0	100.0	86.36363636363636	87.46803069053708	0.0	0.0	17.84995630252014	0.35038083396301833	1.3840772004068433	3962.353515624971	2.5154132647548786	0.8922677701005355	9.649055428458853	2395.6750940392594	110.38473940189617	18.689311228414493	41.061237848291526	0.8300031500747235	73.77024551317953	88.73442997204633	5.603609499490546	13.213056490276005	3.6124077731702755	0.43331642259330666	0.915246281406885	0.0
PU27037_6_12618709	71.46089202752405	0.6172839506172839	0.30864197530864196	0.0	0.0	0.0	0.0	91.66666666666667	88.0	83.8407494145199	0.0	0.0	9.000354861916636	0.5622419577334101	2.2209727227633014	3187.353515624971	2.692034924774614	0.9681569557037603	10.46972718512626	3895.6750940392594	69.85408660160374	44.351295640854154	12.902432724354831	0.818654247942425	28.845853446241108	39.92571768387015	5.730964260842605	11.302735069995137	1.9158726709028926	0.24505704371479123	1.0261173512867034	0.0
PU27033_6_12618709	58.278236105778134	0.0	0.0	0.0	0.0	0.0	0.0	99.44289693593315	100.0	78.21100917431193	0.0	0.0	11.950006558990546	0.4511710968110385	1.7822197108093434	4062.353515624971	2.817351575723072	1.0826260559805723	11.707605241948064	4195.675094039259	69.79040922092771	44.351295640854154	21.34824096385744	0.7661753410626478	43.52348969206578	57.24596522775001	5.317061286448417	11.652960663713296	5.030720982907856	0.3931887502064114	0.9564734235219822	0.0
PU26302_6_12618709	79.53437646424439	0.0	0.0	0.0	0.0	0.0	0.0	100.0	90.47619047619048	91.0761154855643	0.0	0.0	69.41939458594136	0.22757390383785786	0.8989642730937836	4087.353515624971	20.239651343290774	3.1929658514793187	34.52898951917638	2095.6750940392594	455.1340783819168	524.9563262931825	245.86323103450474	1.8662694757126637	349.52514253072286	391.2019881831838	6.590608899968995	14.16821720041644	40.38031672862115	3.5417226470797556	0.7855725809856889	0.0
PU25970_6_12618709	75.22218943809884	0.3067484662576687	0.3067484662576687	0.0	0.0	0.0	0.0	100.0	90.47619047619048	90.21739130434783	0.0	0.0	16.508467881919458	0.462322353956567	1.8262694968562276	3237.353515624971	2.842811575374841	1.0683099894107702	11.55279014666118	2095.6750940392594	137.76601309258862	51.196614063527264	28.780418101067895	0.7834592015318561	59.82489914512919	88.54339783001824	5.953835093208705	10.761477334248891	6.4438196325364405	0.43015397258754945	0.9498549580224045	0.0
PU25918_6_12618709	70.5625950605969	0.0	0.0	0.0	0.0	0.0	0.0	98.27586206896552	91.30434782608695	88.17204301075269	0.0	0.0	10.364609460237881	0.5485509027201395	2.166890206664879	2337.353515624971	2.4547706059255874	0.9883358220968649	10.687943069230865	3295.6750940392594	56.227127136933554	26.36243559987598	15.228994531609176	0.7312602683852927	35.97772008195635	51.57867834758344	4.712126170026141	13.24489518061402	4.316774458991392	0.40529142618510244	1.0261173512867034	0.0
PU25586_6_12618709	83.56894821322592	0.0	0.0	0.0	0.0	0.0	0.0	88.78504672897196	84.61538461538461	73.76344086021506	0.0	0.0	11.144298545170564	0.64193464812573	2.53577543204258	3112.353515624971	2.414370174549795	1.1233293986419357	12.147774463143621	4195.675094039259	56.768384872679796	25.56646834142562	13.992558880825715	0.6327939704680376	38.301944476631405	46.51632658383914	4.011674982589823	12.576282683515716	2.01976189749826	0.3209211419820831	1.0261173512867034	0.0
PU25542_6_12618709	82.0871779000918	0.0	0.0	0.0	0.0	0.0	0.0	93.73134328358209	80.0	83.21678321678321	0.0	0.0	9.440251394607845	0.5941583181500777	2.347048987475142	3462.353515624971	1.8736457708436196	1.0804827790826996	11.684427673196726	3670.6750940392594	50.94190454082315	24.73866239263724	12.806091499149494	0.510546422721787	31.743174267000427	42.85487719496748	3.6296106985336496	9.456091030390297	3.0289059337315543	0.44091762074159446	1.0261173512867034	0.0
PU25217_6_12618709	64.95762790464298	0.2695417789757412	0.0	0.0	0.0	0.0	0.0	99.46091644204851	100.0	87.26851851851852	0.0	0.0	12.817800394734597	0.4975044189982398	1.9652459743554207	4362.353515624971	2.044454355223275	1.041524596145798	11.263130749619792	3295.6750940392594	97.55374719567634	28.973208207593167	20.76594904188965	0.5779276701405265	45.33829504133261	56.800223563017816	4.1071910536038665	9.042188055996109	4.545862186434904	0.6755319851973324	1.0261173512867034	0.0
PU25189_6_12618709	74.97117194556162	0.0	0.0	0.0	0.0	0.0	0.0	100.0	90.47619047619048	92.24598930481284	0.0	0.0	35.014444900759315	0.2768516359934189	1.0936215686793804	3987.353515624971	2.0241010637724695	0.9459718669577686	10.229815851142705	1795.6750940392594	229.01569960133807	16.301409453063407	101.93782753379276	0.6299695705186974	162.95041714995804	188.3576920396936	5.094190454082315	9.169542817348168	13.929906356897417	0.46354394320076986	0.8024128376901968	0.0
PU25169_6_12618709	60.81674186283814	0.0	0.0	0.0	0.0	0.0	0.0	100.0	86.36363636363636	87.08010335917312	0.0	0.0	15.613090639691015	0.3729141276925781	1.473088399302631	3587.353515624971	2.057356936915998	0.9563944844420577	10.34252687487967	2445.6750940392594	103.76229181158915	16.74715111779561	33.745453316434016	0.6333418440355423	63.70921936636695	79.11914548996596	4.807642241040185	10.443090430868747	9.043526468660234	0.18462419317929274	0.9187017518498864	0.0
PU24809_6_12618709	60.011956074946774	0.0	0.0	0.0	0.0	0.0	0.0	100.0	90.9090909090909	88.37837837837837	0.0	0.0	14.642213054755084	0.4256073762422093	1.681237695335796	3387.353515624971	2.599391119998649	1.0893577660519018	11.78040249607196	2695.6750940392594	98.60442397683082	42.4728129109113	27.728909993328898	0.7025329479584195	55.685869401187304	76.76308240495288	4.425577956984011	10.856993405262934	4.450486069836163	0.7289837659504032	0.9594405599503602	0.0
PU24073_6_12618709	73.20268872660584	0.29850746268656714	0.29850746268656714	0.0	0.0	0.0	0.0	99.70149253731343	80.76923076923077	80.47058823529412	0.0	0.0	12.170041053074256	0.539146609264488	2.129741290696272	3462.353515624971	1.6737128605258011	0.9315323841574357	10.073666122812842	3895.6750940392594	91.72726686381968	16.715312427457597	18.193673108674968	0.5289913804107068	40.21226589691228	57.78722296349626	4.425577956984011	8.278059487883763	7.62165681247202	0.17667351697368808	1.015487682592435	0.0
PU24005_6_12618709	58.05745614776141	0.3058103975535168	0.0	0.0	0.0	0.0	0.0	100.0	86.36363636363636	88.23529411764706	0.0	0.0	19.98001723779528	0.34470390016113334	1.3616521306490688	3262.353515624971	2.527731787034578	0.9718464473776217	10.509625644822854	2095.6750940392594	146.87187852926075	34.099237352013496	46.71806898867207	0.7657710402329596	84.11781987303422	105.29054894781385	5.9219964028706915	10.984348166614993	8.525521178641013	0.492643821466697	0.8937688143939142	0.0
PU23649_6_12618709	50.48904243746896	0.0	0.0	0.0	0.0	0.0	0.0	100.0	86.36363636363636	86.98979591836735	0.0	0.0	26.93215418436783	0.3936659166832916	1.5550622837895085	4012.353515624971	2.5818456240774803	0.9226067131441725	9.977143198608756	2395.6750940392594	176.036118878882	34.79968853944982	55.14149022521185	0.8239090257522133	105.44974239950392	147.79520054906317	5.953835093208705	11.46192852168521	25.434363045324726	0.4512192888763773	0.9551652871851608	0.0
PU23645_6_12618709	47.50318888308219	0.0	0.0	0.0	0.0	0.0	0.0	100.0	95.0	91.9889502762431	0.0	0.0	32.85838348970877	0.3279654662326275	1.2955318337454813	3762.353515624971	2.527876214628542	0.8686237242421235	9.393366814921759	1795.6750940392594	201.7936193623357	31.010884389226092	80.75200235813688	0.856820239177051	140.24943093895374	163.39615881469027	5.3807386671244455	11.557444592699252	21.898610666874056	0.600866839323529	0.9169754997605407	0.0
PU23625_6_12618709	59.21799199026305	0.2949852507374631	0.0	0.0	0.0	0.0	0.0	99.70501474926253	86.36363636363636	87.27272727272727	0.0	0.0	17.397524565145687	0.46089422386931755	1.820628085850323	3562.353515624971	2.369761933828147	0.8155521007462501	8.819446010035708	2195.6750940392594	128.11888992017023	21.682148120187854	30.424357483146707	0.8554972307797282	62.65854258521247	85.07298058317467	5.9219964028706915	11.748476734727339	8.99731914573621	0.4322133459753351	0.9999357505669249	0.0
PU23621_6_12618709	64.86796830696186	0.0	0.0	0.0	0.0	0.0	0.0	98.61878453038673	90.9090909090909	91.51670951156812	0.0	0.0	20.577113462226496	0.5142426130223251	2.0313653235866282	4137.353515624971	2.5087194044930765	0.8924340923410303	9.650854050544394	2395.6750940392594	104.46274299902548	19.899181461259044	32.25162583839288	0.827640122276199	72.46485920932093	96.40755434350781	5.98567378354672	13.563282083994164	9.209394093573724	0.31564809130805743	1.0261173512867034	0.0
PU23313_6_12618709	66.52252321816434	0.0	0.0	0.0	0.0	0.0	0.0	100.0	100.0	87.98955613577023	0.0	0.0	22.444775585237064	0.3694890188721776	1.4595585067750931	3887.353515624971	2.3776141238944337	1.0998612509430377	11.893988026450508	3295.6750940392594	123.27940898879203	27.094725477650314	48.96085057553001	0.6364570038713536	91.02681567638336	110.54393285358624	4.361900576307982	13.75431422602225	9.827202096788014	0.40899398516908314	0.9219710940097494	0.0
PU23289_6_12618709	48.79353540063191	0.0	0.0	0.0	0.0	0.0	0.0	100.0	90.9090909090909	90.35532994923858	0.0	0.0	20.773019014671554	0.3625250130805256	1.4320492348474394	4312.353515624971	2.072223830545008	1.149646684055442	12.432371704230658	2395.6750940392594	109.07935309803757	23.274082637088576	46.18456570484279	0.5306862955949521	82.33485321410542	102.45690550773057	3.884320221237765	11.143541618305065	11.072679660021963	0.3171886730986066	0.8715766004046573	0.0
PU23269_6_12618709	50.34235228906052	0.2777777777777778	0.0	0.0	0.0	0.0	0.0	100.0	86.36363636363636	87.6923076923077	0.0	0.0	21.231507355301506	0.36673954898213734	1.4486975286075159	4087.353515624971	2.321828100441559	1.1135099690348311	12.041586361623237	2095.6750940392594	155.3409701591726	29.2597564206353	46.661457947296604	0.613905541081001	81.28417643295094	110.89415844730439	4.48925533766004	11.97134756709344	10.151924918578462	0.262412431656861	0.9042572609854485	0.0
PU23265_6_12618709	76.1945447430121	0.0	0.0	0.0	0.0	0.0	0.0	97.06840390879479	87.5	87.53180661577609	0.0	0.0	11.59543391225589	0.5323373396936851	2.1028432590380475	2762.353515624971	2.5518411820878515	1.0794966352582924	11.673763434566807	3320.6750940392594	72.59221397067299	36.869203411420756	17.556393139644232	0.6959819054385596	36.168752223984434	54.794386071722904	5.0623517637443	10.856993405262934	4.232928053011498	0.44553744686993363	1.0261173512867034	0.0
PU22557_6_12618709	80.79069510371657	0.0	0.0	0.0	0.0	0.0	0.0	100.0	86.36363636363636	92.7027027027027	0.0	0.0	34.68915820250436	0.2714914967445158	1.0724479033235987	3962.353515624971	2.4006611113675853	1.0532003379861141	11.389393160928108	2095.6750940392594	210.23087230190953	23.560630850130707	102.9847102757283	0.6710972626141013	163.33248143401423	189.31285274983404	4.775803550702171	13.085701728923947	21.05321304835102	0.5996286680326061	0.7739498300486054	0.0
PU22553_6_12618709	77.21435835799706	0.0	0.0	0.0	0.0	0.0	0.0	96.75324675324676	90.9090909090909	89.21052631578948	0.0	0.0	11.527328972151272	0.5973551344096456	2.3596770768849207	2787.353515624971	2.0690243352920703	1.0089579557768593	10.910952481426639	2695.6750940392594	67.91192649098487	23.974533824524894	15.553613719604988	0.6037513702430412	38.174589715279346	48.713196217162135	4.48925533766004	10.825154714924919	2.7256553468857803	0.5470616636724467	1.0261173512867034	0.0
PU22157_6_12618709	70.53442579389969	0.0	0.0	0.0	0.0	0.0	0.0	100.0	86.36363636363636	87.46803069053708	0.0	0.0	13.83439833970978	0.4578178879854233	1.8084759189936712	3262.353515624971	2.033271752908332	1.1859144319038608	12.824574046376593	2095.6750940392594	70.29982826633595	33.84452782930938	24.35581918037708	0.504786431734711	50.973743231161166	68.32582946537904	3.0565142724493892	10.315735669516688	7.62828648089662	0.22595199594719947	0.9295728616101815	0.0
PU21805_6_12618709	31.812779004469792	0.0	0.0	0.0	0.0	0.0	0.0	100.0	89.47368421052632	92.45283018867924	0.0	0.0	115.94057237276388	0.2508302270135633	0.9908315887477689	2662.353515624971	3.123684725903018	0.8138012786309589	8.800512478867242	895.6750940392594	642.2500614984278	25.152565367031432	372.55533869825837	1.1300936273930837	552.146567841847	599.1086360904183	7.513930919771415	16.11037731103532	45.55768774383704	1.6576246883452488	0.8079918339647592	0.0
PU21801_6_12618709	86.22275499880094	0.0	0.0	0.0	0.0	0.0	0.0	91.42857142857143	80.0	83.12020460358056	0.0	0.0	15.343219297895873	0.6464219770334458	2.5535013149387655	2962.353515624971	1.9574874649081822	1.035264224148702	11.195430583339053	3620.6750940392594	90.07165496624293	17.511279685907958	19.130908809642385	0.5566899528501064	49.5091634756125	61.76705925574807	4.361900576307982	10.697799953572861	5.819781025695044	0.27579179275476556	1.0261173512867034	0.0
PU21781_6_12618709	62.98134436442402	0.0	0.0	0.0	0.0	0.0	0.0	100.0	90.0	94.02985074626866	0.0	0.0	148.96259911129815	0.25136437659119054	0.9929415907237299	3187.353515624971	2.8244258007370675	0.8840669672941273	9.560371287342809	1195.6750940392594	859.3580909133485	27.094725477650314	477.6488475614688	0.9406121974720911	745.1527086708907	796.731387018474	6.3040606869268645	12.89466958689586	116.98201543441112	0.8865428430326441	0.799466554097214	0.0
PU21757_6_12618709	64.9137908404849	0.0	0.0	0.0	0.0	0.0	0.0	99.69135802469135	81.81818181818183	84.30851063829788	0.0	0.0	21.31575631817027	0.472409294731027	1.8661150117774512	3187.353515624971	3.0542753852748667	1.1267593695757623	12.184866444684955	2095.6750940392594	113.85515664873974	49.44548609493647	36.36784230615979	0.7980729919383258	76.63572764360083	97.58558588601434	5.444416047800474	12.544443993177701	14.91451497340817	0.2907241572096524	0.9933629173986303	0.0
PU21733_6_12618709	84.40591873243297	0.33444816053511706	0.0	0.0	0.0	0.0	0.0	94.31438127090301	95.0	87.25212464589235	0.0	0.0	13.31035142547482	0.6615254205238977	2.6131630594078534	2562.353515624971	1.9499365236601487	1.026034860955969	11.095623507481072	1795.6750940392594	91.50439603145358	20.535955268019332	16.217287160865972	0.5595307475397034	39.129750425419786	70.80924731174417	4.361900576307982	10.1247035274886	5.16439884816102	0.5142462016852855	1.0261173512867034	0.0
PU21729_6_12618709	74.14620632798301	0.0	0.0	0.0	0.0	0.0	0.0	93.56913183279742	100.0	86.74033149171271	0.0	0.0	9.754826833034437	0.5660194335128599	2.2358945380986035	2862.353515624971	2.1968549970450706	1.2609833274989841	13.63637512092277	2695.6750940392594	59.6338670031011	33.97188259066144	13.89067800586224	0.5129294651121664	31.424787363620283	41.70868434279895	3.5659333178576205	10.1247035274886	5.731290811512745	0.2788818459255844	1.0261173512867034	0.0
PU21425_6_12618709	78.21470754523916	0.0	0.0	0.0	0.0	0.0	0.0	97.05882352941177	91.30434782608695	85.07109004739335	0.0	0.0	10.327916000802139	0.5478413599408681	2.164087365047102	3587.353515624971	2.1491763050694086	1.0935944682246024	11.826218534113607	2995.6750940392594	55.685869401187304	33.97188259066144	15.194734034196767	0.5786038763068716	36.710009959730684	48.01274502972582	4.361900576307982	9.774477933770441	1.52444489324156	0.4876512611203232	1.0261173512867034	0.0
PU21397_6_12618709	45.30411000132953	0.0	0.0	0.0	0.0	0.0	0.0	100.0	90.9090909090909	88.18897637795276	0.0	0.0	24.533837030594587	0.3447076904622653	1.361667103127215	3987.353515624971	2.362896651933579	0.8787214010154134	9.50256390367591	2395.6750940392594	147.34945888433097	18.116214802330234	57.36536031651754	0.7916972257617998	106.56409656133442	134.58214405878715	5.508093428476503	12.130541018783513	6.816924305834876	0.464057470464286	0.9145737405624438	0.0
PU21349_6_12618709	82.45569484056671	0.591715976331361	0.591715976331361	0.591715976331361	0.2958579881656805	0.2958579881656805	0.0	23.964497041420117	91.66666666666666	83.92070484581498	0.0	0.0	12.881890111568335	0.7614997177332348	3.0080823357537327	3537.353515624971	16.576572081877153	2.428749272343366	26.264689968606298	3895.6750940392594	133.3722738259426	310.9048111507113	13.634683643982962	2.009452028603817	34.099237352013496	46.38897182248708	6.240383306250836	15.855667788331205	7.926525454836648	5.647031307462652	1.0261173512867034	0.0
PU20641_6_12618709	52.523259097244505	0.0	0.0	0.0	0.0	0.0	0.0	99.73890339425587	76.92307692307693	87.03703703703704	0.0	0.0	14.64041922792391	0.3895908715877629	1.5389650077383124	4662.353515624971	2.1929745733008055	0.9349527138156365	10.110653842824139	3420.6750940392594	92.61875019328409	17.67047313759803	30.288653209965897	0.6905729287529542	56.641030111327744	72.94243956439115	4.775803550702171	11.589283283037267	4.513561459796137	0.11283120556104385	1.0261173512867034	0.0
PU20613_6_12618709	58.18367383097436	0.0	0.0	0.0	0.0	0.0	0.0	100.0	90.47619047619048	91.23287671232877	0.0	0.0	59.102022333489685	0.24913728101663374	0.9841440997964823	3762.353515624971	2.505283582292626	0.9259776899577228	10.013597212988689	1795.6750940392594	447.87485698484954	28.33643440083288	191.20482333994877	0.7965663735911305	291.19666183148036	327.81115572019695	5.508093428476503	11.11170292796705	44.761337055215456	0.7856967131800345	0.8369859440408289	0.0
PU20281_6_12618709	46.39510388390722	0.0	0.0	0.0	0.0	0.0	0.0	100.0	90.9090909090909	91.58163265306123	0.0	0.0	23.02555696841072	0.34027077654841853	1.3441403699470225	4412.353515624971	2.738113298773547	0.8295582839359944	8.970910001527594	2395.6750940392594	133.27675775492858	27.858854045762662	54.54070085004845	0.9717848179861946	94.91113589762114	128.56463158490243	6.717963661321053	12.3215731608116	14.537595071811811	0.3450903210829957	0.8850404829674192	0.0
PU20261_6_12618709	49.18037428894998	0.0	0.0	0.0	0.0	0.0	0.0	100.0	95.23809523809523	91.91374663072777	0.0	0.0	17.122520980422227	0.35969766037238393	1.4208806033427253	3287.353515624971	2.1550251557161824	0.8587515413107626	9.286608234710066	2395.6750940392594	104.78112990240562	15.728313026979148	38.367660310042496	0.7388400250053307	70.84108600208219	90.58107401165117	5.508093428476503	10.53860650188279	4.62153120238212	0.38333740373030795	0.9224990382600599	0.0
PU20237_6_12618709	41.87308186900645	0.0	0.0	0.0	0.0	0.0	0.0	100.0	90.9090909090909	90.47619047619048	0.0	0.0	28.230948909468136	0.29199808360292934	1.1534531883669255	4587.353515624971	2.843064140967955	0.8521215908336357	9.214911417022114	2395.6750940392594	169.8275742629692	29.387111181987354	77.92569731845364	0.982314801509444	129.74266312740897	146.9673946002748	6.749802351659067	13.658798155008208	10.468147610829693	0.4726162581895589	0.8940054172673313	0.0
PU20209_6_12618709	61.02184644957098	0.0	0.0	0.0	0.0	0.0	0.0	95.03916449086162	95.65217391304348	89.48598130841121	0.0	0.0	22.694605815740733	0.4660618206897775	1.84104116855007	4662.353515624971	7.061417743776935	1.2624936133586875	13.652707473677655	3320.6750940392594	116.68880008882303	104.49458168936349	39.24771152617602	1.6467524359174797	81.411531194303	107.29638643910876	8.628285081601922	31.806851647676456	5.708555190286698	1.728530263985036	0.9636816394359251	0.0
PU13488_6_12618709	87.44555694031719	0.0	0.0	0.0	0.0	0.0	0.0	100.0	86.36363636363636	88.38383838383838	0.0	0.0	350.16373128157096	0.20909059059560886	0.8259513398313585	4412.353515624971	4.444148088465545	0.7280094486623135	7.872752729590291	2095.6750940392594	2049.1699488449494	38.90687959305368	1349.807678761558	1.7972856466469647	1868.007800821647	2030.6716697585628	10.888832095600948	21.01353562308955	91.80355911953039	2.190536130406295	0.7460594008778304	0.0
PU13349_6_12618709	83.72843286051103	0.0	0.0	0.0	0.0	0.0	0.0	88.29113924050633	100.0	87.17948717948718	0.0	0.0	10.016746367921634	0.6073564403423098	2.399184316362396	2987.353515624971	2.260119331100582	1.055505005132681	11.414316016808993	3395.6750940392594	56.800223563017816	31.583980815310355	13.292854726819382	0.6304297112845216	33.04856057085902	43.49165100172777	4.393739266645997	8.819317223630009	2.0758052180835134	0.13195770332643	1.0261173512867034	0.0
PU13346_6_12618709	83.88284065972121	0.0	0.0	0.0	0.0	0.0	0.0	97.02380952380952	82.6086956521739	89.54081632653062	0.0	0.0	14.358221059689168	0.5425944106402927	2.1433608235394592	3487.353515624971	1.81047811579301	1.0162748338873717	10.990077789789686	2720.6750940392594	83.86311035033012	17.1610540921898	21.328511238219214	0.5245026759140771	49.636518236964555	63.55002591467688	4.011674982589823	9.9018326951225	5.638396216711718	0.049990249385965996	1.0261173512867034	0.0
PU13000_6_12618709	47.80552109419169	0.0	0.0	0.0	0.0	0.0	0.0	100.0	100.0	95.53571428571429	0.0	0.0	122.54320707809465	0.25295986424149763	0.9992440989270003	3212.353515624971	2.7757758810694284	0.8159776572767904	8.824048012583287	1195.6750940392594	702.138638024233	29.609982014353456	390.45666893367076	1.0015479131467913	582.5525171146508	628.2410377497015	6.972673184025169	13.977185058388352	66.7325335225409	1.1288584540956021	0.816332245515582	0.0
PU12994_6_12618709	80.22273073797494	0.0	0.0	0.0	0.0	0.0	0.0	99.0228013029316	100.0	91.06628242074927	0.0	0.0	14.98762027878901	0.4648561112381179	1.8362783653354025	2762.353515624971	2.5011353252280855	0.9484058524264724	10.256137165759885	2395.6750940392594	81.47520857497902	21.682148120187854	25.98659386116275	0.7764411866415015	54.667031310370845	67.27515268422458	5.221545215434373	11.652960663713296	5.906629812742278	0.7178850814165436	1.0261173512867034	0.0
[truncated: 38,590 more rows]
