# Supplementary material for: MASQOT: a method for cDNA microarray spot quality control
Source: BMC Bioinformatics. 2005 Oct 13;6:250. doi: 10.1186/1471-2105-6-250 (PMC1276784; doi:10.1186/1471-2105-6-250)
Supplement: Additional File 6 — Manual quality assessments. Provides a summary of the quality assessments as classified by the three experienced microarray users. [file 1471-2105-6-250-S6.zip]

Archive with 1 entries (1 files):
- Manual_classification.txt
