# Supplementary material for: MASQOT: a method for cDNA microarray spot quality control
Source: BMC Bioinformatics. 2005 Oct 13;6:250. doi: 10.1186/1471-2105-6-250 (PMC1276784; doi:10.1186/1471-2105-6-250)
Supplement: Additional File 6 — Manual quality assessments. Provides a summary of the quality assessments as classified by the three experienced microarray users. [file 1471-2105-6-250-S6.zip › Manual_classification.txt]

ID	Class	Flags
PU31114_1_12618706	not bad	0
PU31110_1_12618706	not bad	0
PU30706_1_12618706	not bad	0
PU30686_1_12618706	not bad	0
PU30682_1_12618706	not bad	0
PU30354_1_12618706	not bad	0
PU30350_1_12618706	not bad	0
PU30326_1_12618706	not bad	0
PU30302_1_12618706	not bad	0
PU30282_1_12618706	not bad	0
PU29977_1_12618706	not bad	0
PU29673_1_12618706	not bad	0
PU29621_1_12618706	not bad	0
PU29289_1_12618706	not bad	0
PU29269_1_12618706	not bad	0
PU29265_1_12618706	not bad	0
PU29245_1_12618706	not bad	0
PU29221_1_12618706	not bad	0
PU29217_1_12618706	not bad	0
PU28909_1_12618706	not bad	0
PU28889_1_12618706	not bad	0
PU28505_1_12618706	not bad	0
PU28153_1_12618706	not bad	0
PU28149_1_12618706	not bad	0
PU28129_1_12618706	not bad	0
PU28101_1_12618706	not bad	0
PU27393_1_12618706	HIFI	2
PU27389_1_12618706	not bad	0
PU27369_1_12618706	not bad	0
PU27345_1_12618706	not bad	0
PU27341_1_12618706	not bad	0
PU27321_1_12618706	not bad	0
PU26986_1_12618706	not bad	0
PU26962_1_12618706	not bad	0
PU26611_1_12618706	not bad	0
PU26607_1_12618706	not bad	0
PU26587_1_12618706	not bad	0
PU26183_1_12618706	not bad	0
PU25875_1_12618706	not bad	0
PU25851_1_12618706	not bad	0
PU25827_1_12618706	not bad	0
PU25803_1_12618706	not bad	0
PU25495_1_12618706	not bad	0
PU25491_1_12618706	not bad	0
PU25447_1_12618706	not bad	0
PU25122_1_12618706	not bad	0
PU25118_1_12618706	not bad	0
PU25074_1_12618706	not bad	0
PU25070_1_12618706	not bad	0
PU24718_1_12618706	not bad	0
PU24714_1_12618706	not bad	0
PU24362_1_12618706	not bad	0
PU24358_1_12618706	not bad	0
PU24290_1_12618706	not bad	0
PU23930_1_12618706	not bad	0
PU23602_1_12618706	not bad	0
PU23598_1_12618706	not bad	0
PU23578_1_12618706	not bad	0
PU23574_1_12618706	not bad	0
PU23554_1_12618706	not bad	0
PU23550_1_12618706	not bad	0
PU23530_1_12618706	not bad	0
PU23526_1_12618706	not bad	0
PU23218_1_12618706	not bad	0
PU23198_1_12618706	not bad	0
PU23194_1_12618706	LIBI	1
PU23170_1_12618706	not bad	0
PU22838_1_12618706	not bad	0
PU22090_1_12618706	not bad	0
PU22086_1_12618706	not bad	0
PU22038_1_12618706	not bad	0
PU21662_1_12618706	not bad	0
PU21658_1_12618706	not bad	0
PU21330_1_12618706	not bad	0
PU21306_1_12618706	not bad	0
PU21302_1_12618706	not bad	0
PU21282_1_12618706	not bad	0
PU20946_1_12618706	HIBI	3
PU20926_1_12618706	not bad	0
PU20898_1_12618706	not bad	0
PU20546_1_12618706	not bad	0
PU20190_1_12618706	HIFI	2
PU20114_1_12618706	not bad	0
PU13482_1_12618706	not bad	0
PU13470_1_12618706	not bad	0
PU13464_1_12618706	not bad	0
PU12983_1_12618706	not bad	0
PU12971_1_12618706	not bad	0
PU13157_1_12618706	not bad	0
PU12599_1_12618706	not bad	0
PU12779_1_12618706	not bad	0
PU12581_1_12618706	not bad	0
PU12215_1_12618706	HIFI	3
PU12389_1_12618706	HIFI	3
PU12024_1_12618706	not bad	0
PU11846_1_12618706	not bad	0
PU12019_1_12618706	not bad	0
PU11834_1_12618706	not bad	0
PU11457_1_12618706	not bad	0
PU11283_1_12618706	not bad	0
PU11091_1_12618706	not bad	0
PU11277_1_12618706	not bad	0
PU11271_1_12618706	HIFI	2
PU11079_1_12618706	HIFI	3
PU10707_1_12618706	not bad	0
PU10887_1_12618706	not bad	0
PU10881_1_12618706	not bad	0
PU10689_1_12618706	not bad	0
PU10131_1_12618706	not bad	0
PU09933_1_12618706	HIFI	1
PU09927_1_12618706	HIBI	2
PU09921_1_12618706	not bad	0
PU09606_1_12618706	not bad	0
PU09600_1_12618706	not bad	0
PU09753_1_12618706	not bad	0
PU09594_1_12618706	not bad	0
PU09238_1_12618706	not bad	0
PU09424_1_12618706	not bad	0
PU09226_1_12618706	not bad	0
PU09412_1_12618706	not bad	0
PU09220_1_12618706	not bad	0
PU09046_1_12618706	not bad	0
PU08855_1_12618706	not bad	0
PU09040_1_12618706	not bad	0
PU08849_1_12618706	not bad	0
PU09034_1_12618706	not bad	0
PU08843_1_12618706	HIBI	2
PU09028_1_12618706	not bad	0
PU08837_1_12618706	not bad	0
PU08664_1_12618706	not bad	0
PU08658_1_12618706	not bad	0
PU08652_1_12618706	not bad	0
PU08646_1_12618706	not bad	0
PU07920_1_12618706	not bad	0
PU07914_1_12618706	not bad	0
PU07908_1_12618706	not bad	0
PU07716_1_12618706	not bad	0
PU07902_1_12618706	not bad	0
PU07710_1_12618706	not bad	0
PU07344_1_12618706	not bad	0
PU07338_1_12618706	not bad	0
PU07518_1_12618706	not bad	0
PU07152_1_12618706	not bad	0
PU06960_1_12618706	not bad	0
PU07146_1_12618706	not bad	0
PU07140_1_12618706	not bad	0
PU06948_1_12618706	not bad	0
PU07134_1_12618706	not bad	0
PU06768_1_12618706	not bad	0
PU06762_1_12618706	not bad	0
PU06756_1_12618706	not bad	0
PU06750_1_12618706	not bad	0
PU06558_1_12618706	not bad	0
PU06384_1_12618706	not bad	0
PU06020_1_12618706	not bad	0
PU06014_1_12618706	not bad	0
PU05636_1_12618706	not bad	0
PU05444_1_12618706	not bad	0
PU05438_1_12618706	HIFI	2
PU05624_1_12618706	not bad	0
PU05060_1_12618706	not bad	0
PU05042_1_12618706	not bad	0
PU04868_1_12618706	not bad	0
PU04856_1_12618706	not bad	0
PU04850_1_12618706	not bad	0
PU04658_1_12618706	not bad	0
PU04484_1_12618706	not bad	0
PU04478_1_12618706	not bad	0
PU04286_1_12618706	not bad	0
PU04280_1_12618706	not bad	0
PU04124_1_12618706	not bad	0
PU03944_1_12618706	not bad	0
PU03932_1_12618706	not bad	0
PU03566_1_12618706	not bad	0
PU03560_1_12618706	not bad	0
PU03746_1_12618706	not bad	0
PU03554_1_12618706	not bad	0
PU03740_1_12618706	not bad	0
PU03374_1_12618706	not bad	0
PU03182_1_12618706	not bad	0
PU03170_1_12618706	not bad	0
PU03356_1_12618706	not bad	0
PU02994_1_12618706	not bad	0
PU02800_1_12618706	not bad	0
PU02614_1_12618706	not bad	0
PU02422_1_12618706	not bad	0
PU02596_1_12618706	not bad	0
PU02404_1_12618706	not bad	0
PU02032_1_12618706	HIBI	1
PU02020_1_12618706	not bad	0
PU01846_1_12618706	not bad	0
PU01654_1_12618706	not bad	0
PU01840_1_12618706	not bad	0
PU01834_1_12618706	not bad	0
PU01636_1_12618706	not bad	0
PU01444_1_12618706	not bad	0
PU01078_1_12618706	not bad	0
PU00888_1_12618706	not bad	0
PU00876_1_12618706	not bad	0
PU00504_1_12618706	not bad	0
PU00498_1_12618706	not bad	0
PU00300_1_12618706	not bad	0
PU00294_1_12618706	not bad	0
PU31194_2_12618706	not bad	0
PU30900_2_12618706	not bad	0
PU30872_2_12618706	not bad	0
PU30540_2_12618706	not bad	0
PU30520_2_12618706	not bad	0
PU30516_2_12618706	not bad	0
PU30496_2_12618706	not bad	0
PU30164_2_12618706	not bad	0
PU30160_2_12618706	not bad	0
PU30153_2_12618706	not bad	0
PU30109_2_12618706	not bad	0
PU29839_2_12618706	not bad	0
PU29455_2_12618706	not bad	0
PU29435_2_12618706	not bad	0
PU29431_2_12618706	not bad	0
PU29407_2_12618706	not bad	0
PU29103_2_12618706	not bad	0
PU28695_2_12618706	not bad	0
PU28315_2_12618706	not bad	0
PU27963_2_12618706	not bad	0
PU27959_2_12618706	not bad	0
PU27939_2_12618706	not bad	0
PU27911_2_12618706	not bad	0
PU27531_2_12618706	not bad	0
PU27511_2_12618706	not bad	0
PU27204_2_12618706	not bad	0
PU27132_2_12618706	not bad	0
PU26820_2_12618706	not bad	0
PU26752_2_12618706	not bad	0
PU26445_2_12618706	not bad	0
PU26441_2_12618706	not bad	0
PU26421_2_12618706	not bad	0
PU26061_2_12618706	not bad	0
PU26041_2_12618706	not bad	0
PU25989_2_12618706	not bad	0
PU25685_2_12618706	not bad	0
PU25633_2_12618706	not bad	0
PU25613_2_12618706	not bad	0
PU25301_2_12618706	HIBI	2
PU25277_2_12618706	not bad	0
PU25257_2_12618706	not bad	0
PU25253_2_12618706	not bad	0
PU25236_2_12618706	not bad	0
PU24505_2_12618706	not bad	0
PU24501_2_12618706	not bad	0
PU24172_2_12618706	HIFI	2
PU23792_2_12618706	not bad	0
PU23412_2_12618706	not bad	0
PU23032_2_12618706	not bad	0
PU23028_2_12618706	not bad	0
PU23008_2_12618706	not bad	0
PU22956_2_12618706	not bad	0
PU22652_2_12618706	not bad	0
PU22628_2_12618706	not bad	0
PU22624_2_12618706	not bad	0
PU22576_2_12618706	not bad	0
PU22280_2_12618706	not bad	0
PU22256_2_12618706	not bad	0
PU22204_2_12618706	not bad	0
PU21900_2_12618706	not bad	0
PU21896_2_12618706	not bad	0
PU21876_2_12618706	not bad	0
PU21852_2_12618706	not bad	0
PU21520_2_12618706	not bad	0
PU21516_2_12618706	not bad	0
PU21472_2_12618706	not bad	0
PU21444_2_12618706	not bad	0
PU21092_2_12618706	not bad	0
PU20356_2_12618706	not bad	0
PU20308_2_12618706	not bad	0
PU12815_2_12618706	not bad	0
PU12617_2_12618706	not bad	0
PU12605_2_12618706	not bad	0
PU12181_2_12618706	not bad	0
PU12051_2_12618706	not bad	0
PU11873_2_12618706	not bad	0
PU12039_2_12618706	not bad	0
PU11855_2_12618706	not bad	0
PU11691_2_12618706	not bad	0
PU11499_2_12618706	not bad	0
PU11673_2_12618706	not bad	0
PU11307_2_12618706	not bad	0
PU11301_2_12618706	not bad	0
PU10923_2_12618706	not bad	0
PU10731_2_12618706	not bad	0
PU10917_2_12618706	not bad	0
PU10725_2_12618706	not bad	0
PU10719_2_12618706	not bad	0
PU10905_2_12618706	not bad	0
PU10539_2_12618706	not bad	0
PU10347_2_12618706	not bad	0
PU10533_2_12618706	not bad	0
PU09963_2_12618706	not bad	0
PU10149_2_12618706	not bad	0
PU09945_2_12618706	not bad	0
PU09454_2_12618706	not bad	0
PU09448_2_12618706	not bad	0
PU09256_2_12618706	not bad	0
PU09070_2_12618706	not bad	0
PU08861_2_12618706	not bad	0
PU08688_2_12618706	not bad	0
PU08490_2_12618706	not bad	0
PU08484_2_12618706	not bad	0
PU08670_2_12618706	not bad	0
PU08478_2_12618706	not bad	0
PC20095_2_12618706	not bad	0
PU08112_2_12618706	not bad	0
PU07944_2_12618706	not bad	0
PU07746_2_12618706	not bad	0
PU07926_2_12618706	not bad	0
PU06984_2_12618706	HIFI	2
PU07164_2_12618706	not bad	0
PU06972_2_12618706	not bad	0
PU06966_2_12618706	not bad	0
PU06600_2_12618706	not bad	0
PU06786_2_12618706	not bad	0
PU06588_2_12618706	not bad	0
PU06582_2_12618706	not bad	0
PU06216_2_12618706	not bad	0
PU06396_2_12618706	not bad	0
PU05846_2_12618706	not bad	0
PU05468_2_12618706	not bad	0
PU05654_2_12618706	not bad	0
PU05462_2_12618706	not bad	0
PU05270_2_12618706	not bad	0
PU05078_2_12618706	not bad	0
PU05072_2_12618706	not bad	0
PU04892_2_12618706	not bad	0
PU04886_2_12618706	not bad	0
PU04694_2_12618706	not bad	0
PU04880_2_12618706	not bad	0
PU04688_2_12618706	not bad	0
PU04874_2_12618706	not bad	0
PU04316_2_12618706	not bad	0
PU04310_2_12618706	not bad	0
PU04133_2_12618706	not bad	0
PU03968_2_12618706	not bad	0
PU03962_2_12618706	not bad	0
PU03590_2_12618706	not bad	0
PU03770_2_12618706	not bad	0
PU03764_2_12618706	not bad	0
PU03398_2_12618706	not bad	0
PU03206_2_12618706	not bad	0
PU03194_2_12618706	not bad	0
PU03188_2_12618706	not bad	0
PU02818_2_12618706	not bad	0
PU02446_2_12618706	not bad	0
PU02632_2_12618706	not bad	0
PU02440_2_12618706	not bad	0
PU02626_2_12618706	not bad	0
PU02434_2_12618706	not bad	0
PU02428_2_12618706	not bad	0
PU02254_2_12618706	not bad	0
PU02248_2_12618706	not bad	0
PU01870_2_12618706	not bad	0
PU01678_2_12618706	not bad	0
PU01864_2_12618706	not bad	0
PU01666_2_12618706	not bad	0
PU01660_2_12618706	not bad	0
PU01480_2_12618706	not bad	0
PU01468_2_12618706	not bad	0
PU01276_2_12618706	not bad	0
PU00911_2_12618706	not bad	0
PU00905_2_12618706	not bad	0
PU00714_2_12618706	not bad	0
PU00702_2_12618706	not bad	0
PU00510_2_12618706	not bad	0
PU00336_2_12618706	not bad	0
PU00144_2_12618706	not bad	0
PU00138_2_12618706	not bad	0
PC20608_3_12618706	not bad	0
PC20509_3_12618706	not bad	0
PU30731_3_12618706	not bad	0
PU30711_3_12618706	not bad	0
PU30687_3_12618706	not bad	0
PU30659_3_12618706	not bad	0
PU30351_3_12618706	not bad	0
PU30303_3_12618706	not bad	0
PU30279_3_12618706	not bad	0
PU30030_3_12618706	not bad	0
PC20418_3_12618706	not bad	0
PU29670_3_12618706	not bad	0
PU29646_3_12618706	not bad	0
PU29622_3_12618706	not bad	0
PU29270_3_12618706	not bad	0
PU29266_3_12618706	HIBI	3
PU29246_3_12618706	not bad	0
PU28910_3_12618706	not bad	0
PU28842_3_12618706	not bad	0
PU28530_3_12618706	not bad	0
PU28486_3_12618706	not bad	0
PC20402_3_12618706	not bad	0
PU28150_3_12618706	not bad	0
PU28106_3_12618706	not bad	0
PU28102_3_12618706	HIFI	3
PU28082_3_12618706	not bad	0
PU27342_3_12618706	not bad	0
PU27318_3_12618706	not bad	0
PU27011_3_12618706	not bad	0
PU25872_3_12618706	HIFI	3
PU25828_3_12618706	HIBI	3
PU25468_3_12618706	not bad	0
PU25444_3_12618706	not bad	0
PU25119_3_12618706	not bad	0
PU24671_3_12618706	HIFI	3
PU24359_3_12618706	not bad	0
PU23599_3_12618706	not bad	0
PU23579_3_12618706	not bad	0
PU23575_3_12618706	HIFI	3
PU23555_3_12618706	not bad	0
PU23551_3_12618706	not bad	0
PU23531_3_12618706	not bad	0
PU23527_3_12618706	not bad	0
PU23175_3_12618706	not bad	0
PU23171_3_12618706	not bad	0
PU22791_3_12618706	not bad	0
PU22771_3_12618706	not bad	0
PU22767_3_12618706	not bad	0
PU21659_3_12618706	not bad	0
PU21639_3_12618706	not bad	0
PU21279_3_12618706	not bad	0
PU21259_3_12618706	not bad	0
PU20523_3_12618706	not bad	0
PU20163_3_12618706	not bad	0
PU20143_3_12618706	not bad	0
PU13516_3_12618706	not bad	0
PU13373_3_12618706	not bad	0
PU13217_3_12618706	not bad	0
PU13211_3_12618706	not bad	0
PU13205_3_12618706	not bad	0
PU12455_3_12618706	not bad	0
PU12449_3_12618706	not bad	0
PU12251_3_12618706	not bad	0
PU12071_3_12618706	not bad	0
PU12063_3_12618706	not bad	0
PU11517_3_12618706	not bad	0
PU11139_3_12618706	not bad	0
PU11325_3_12618706	not bad	0
PU11319_3_12618706	not bad	0
PU11127_3_12618706	not bad	0
PU10935_3_12618706	not bad	0
PU09981_3_12618706	not bad	0
PU09804_3_12618706	not bad	0
PU09798_3_12618706	not bad	0
PU09792_3_12618706	not bad	0
PU09634_3_12618706	not bad	0
PU09786_3_12618706	not bad	0
PU09478_3_12618706	not bad	0
PU09286_3_12618706	not bad	0
PU09472_3_12618706	not bad	0
PU09466_3_12618706	not bad	0
PU09268_3_12618706	not bad	0
PU09088_3_12618706	not bad	0
PU08897_3_12618706	not bad	0
PU09082_3_12618706	not bad	0
PU08891_3_12618706	not bad	0
PU08711_3_12618706	not bad	0
PU08705_3_12618706	not bad	0
PU08514_3_12618706	not bad	0
PU08502_3_12618706	not bad	0
PU08313_3_12618706	not bad	0
PU08133_3_12618706	not bad	0
PU07968_3_12618706	not bad	0
PU07776_3_12618706	not bad	0
PU07770_3_12618706	not bad	0
PU07956_3_12618706	not bad	0
PU07764_3_12618706	not bad	0
PU07578_3_12618706	not bad	0
PU07386_3_12618706	not bad	0
PU07566_3_12618706	not bad	0
PU07194_3_12618706	not bad	0
PU07188_3_12618706	not bad	0
PU06996_3_12618706	not bad	0
PU07182_3_12618706	not bad	0
PU06612_3_12618706	not bad	0
PU06432_3_12618706	not bad	0
PU06222_3_12618706	not bad	0
PU06059_3_12618706	not bad	0
PU05858_3_12618706	not bad	0
PU05486_3_12618706	not bad	0
PU05672_3_12618706	not bad	0
PU05480_3_12618706	not bad	0
PU05474_3_12618706	not bad	0
PU05300_3_12618706	not bad	0
PU05294_3_12618706	not bad	0
PU05102_3_12618706	not bad	0
PU05096_3_12618706	not bad	0
PU05282_3_12618706	not bad	0
PU05090_3_12618706	not bad	0
PU04724_3_12618706	not bad	0
PU04904_3_12618706	not bad	0
PU04712_3_12618706	not bad	0
PU04340_3_12618706	not bad	0
PU04160_3_12618706	HIFI	3
PU04154_3_12618706	not bad	0
PU03992_3_12618706	not bad	0
PU03986_3_12618706	not bad	0
PU03806_3_12618706	not bad	0
PU03614_3_12618706	not bad	0
PU03800_3_12618706	not bad	0
PU03794_3_12618706	not bad	0
PU03602_3_12618706	not bad	0
PU03596_3_12618706	not bad	0
PU03422_3_12618706	not bad	0
PU01702_3_12618706	not bad	0
PU01696_3_12618706	not bad	0
PU01690_3_12618706	not bad	0
PU01318_3_12618706	not bad	0
PU01492_3_12618706	not bad	0
PU01120_3_12618706	not bad	0
PU00929_3_12618706	not bad	0
PU00552_3_12618706	not bad	0
PU00738_3_12618706	not bad	0
PU00726_3_12618706	not bad	0
PU00168_3_12618706	not bad	0
PU00354_3_12618706	not bad	0
PU00156_3_12618706	not bad	0
PU30921_4_12618706	not bad	0
PU30901_4_12618706	not bad	0
PU30897_4_12618706	not bad	0
PU30877_4_12618706	not bad	0
PU30853_4_12618706	not bad	0
PU30521_4_12618706	not bad	0
PU30517_4_12618706	not bad	0
PU30497_4_12618706	HIFI	3
PU30469_4_12618706	not bad	0
PU30134_4_12618706	not bad	0
PU30110_4_12618706	not bad	0
PU30106_4_12618706	not bad	0
PU29836_4_12618706	not bad	0
PU29412_4_12618706	not bad	0
PU29076_4_12618706	not bad	0
PU29056_4_12618706	not bad	0
PU28720_4_12618706	not bad	0
PU28700_4_12618706	not bad	0
PU28676_4_12618706	not bad	0
PU28272_4_12618706	HIFI	3
PC20399_4_12618706	not bad	0
PU27960_4_12618706	not bad	0
PU27912_4_12618706	not bad	0
PU27892_4_12618706	not bad	0
PU27888_4_12618706	not bad	0
PU27580_4_12618706	not bad	0
PU27512_4_12618706	not bad	0
PU26821_4_12618706	not bad	0
PU26753_4_12618706	not bad	0
PU26442_4_12618706	not bad	0
PU26418_4_12618706	not bad	0
PU26370_4_12618706	not bad	0
PU26038_4_12618706	not bad	0
PU26018_4_12618706	not bad	0
PU25990_4_12618706	not bad	0
PU25282_4_12618706	not bad	0
PU25278_4_12618706	not bad	0
PU25258_4_12618706	not bad	0
PU25254_4_12618706	not bad	0
PU24861_4_12618706	not bad	0
PU24121_4_12618706	HIFI	3
PU23389_4_12618706	not bad	0
PU23385_4_12618706	not bad	0
PU23365_4_12618706	HIFI	3
PU23005_4_12618706	not bad	0
PU22985_4_12618706	not bad	0
PU22957_4_12618706	not bad	0
PU22581_4_12618706	not bad	0
PU21849_4_12618706	not bad	0
PU21517_4_12618706	not bad	0
PU21493_4_12618706	not bad	0
PU21093_4_12618706	not bad	0
PU20689_4_12618706	not bad	0
PU20357_4_12618706	not bad	0
PU20353_4_12618706	not bad	0
PU20329_4_12618706	not bad	0
PU20305_4_12618706	not bad	0
PU13235_4_12618706	not bad	0
PU12671_4_12618706	not bad	0
PU12845_4_12618706	not bad	0
PU12319_4_12618706	not bad	0
PU12139_4_12618706	not bad	0
PU12089_4_12618706	not bad	0
PU11906_4_12618706	not bad	0
PU11547_4_12618706	not bad	0
PU11355_4_12618706	not bad	0
PU11157_4_12618706	not bad	0
PU11343_4_12618706	not bad	0
PU11145_4_12618706	not bad	0
PU10971_4_12618706	not bad	0
PU10779_4_12618706	not bad	0
PU10773_4_12618706	not bad	0
PU10953_4_12618706	not bad	0
PU10761_4_12618706	not bad	0
PU10587_4_12618706	not bad	0
PU10395_4_12618706	not bad	0
PU10383_4_12618706	not bad	0
PU10197_4_12618706	not bad	0
PU09652_4_12618706	not bad	0
PU09304_4_12618706	not bad	0
PU09118_4_12618706	not bad	0
PU08927_4_12618706	not bad	0
PU08729_4_12618706	not bad	0
PC20096_4_12618706	not bad	0
PC20092_4_12618706	not bad	0
PU08169_4_12618706	not bad	0
PU07986_4_12618706	not bad	0
PU07788_4_12618706	not bad	0
PU07224_4_12618706	not bad	0
PU07218_4_12618706	not bad	0
PU07026_4_12618706	not bad	0
PU07212_4_12618706	not bad	0
PU06834_4_12618706	not bad	0
PU05708_4_12618706	not bad	0
PU05702_4_12618706	not bad	0
PU05696_4_12618706	not bad	0
PU05498_4_12618706	HIFI/LIFI	3
PU05312_4_12618706	not bad	0
PU05120_4_12618706	not bad	0
PU05306_4_12618706	not bad	0
PU04934_4_12618706	not bad	0
PU04928_4_12618706	not bad	0
PU04922_4_12618706	not bad	0
PU04730_4_12618706	not bad	0
PU04550_4_12618706	not bad	0
PU04538_4_12618706	not bad	0
PU04346_4_12618706	not bad	0
PU04172_4_12618706	not bad	0
PU04169_4_12618706	not bad	0
PU03638_4_12618706	not bad	0
PU03626_4_12618706	not bad	0
PU03620_4_12618706	HIFI	2
PU03446_4_12618706	not bad	0
PU03440_4_12618706	not bad	0
PU03248_4_12618706	not bad	0
PU03236_4_12618706	not bad	0
PU03057_4_12618706	not bad	0
PU02872_4_12618706	not bad	0
PU02866_4_12618706	not bad	0
PU02860_4_12618706	not bad	0
PU02494_4_12618706	not bad	0
PU02476_4_12618706	HIBI	3
PU02302_4_12618706	not bad	0
PU02110_4_12618706	not bad	0
PU02296_4_12618706	not bad	0
PU02104_4_12618706	not bad	0
PU02284_4_12618706	not bad	0
PU01918_4_12618706	not bad	0
PU01330_4_12618706	not bad	0
PU00959_4_12618706	not bad	0
PU01144_4_12618706	not bad	0
PU00953_4_12618706	not bad	0
PU00947_4_12618706	not bad	0
PU00768_4_12618706	not bad	0
PU00576_4_12618706	not bad	0
PU00756_4_12618706	not bad	0
PU00192_4_12618706	not bad	0
PU00378_4_12618706	not bad	0
PU00180_4_12618706	HIFI	3
PU00366_4_12618706	not bad	0
PU00174_4_12618706	HIBI	3
PU31015_5_12618706	not bad	0
PU30995_5_12618706	not bad	0
PU30991_5_12618706	not bad	0
PU30947_5_12618706	not bad	0
PU30615_5_12618706	not bad	0
PU30587_5_12618706	not bad	0
PU30255_5_12618706	not bad	0
PU30231_5_12618706	not bad	0
PU30207_5_12618706	not bad	0
PU30183_5_12618706	not bad	0
PU29934_5_12618706	not bad	0
PU29554_5_12618706	not bad	0
PU29550_5_12618706	not bad	0
PU29530_5_12618706	not bad	0
PU29526_5_12618706	not bad	0
PU29506_5_12618706	not bad	0
PU29502_5_12618706	not bad	0
PU29150_5_12618706	not bad	0
PU28818_5_12618706	not bad	0
PU28766_5_12618706	not bad	0
PU28434_5_12618706	not bad	0
PU28414_5_12618706	not bad	0
PU28010_5_12618706	not bad	0
PU27678_5_12618706	not bad	0
PU27654_5_12618706	not bad	0
PU27626_5_12618706	not bad	0
PU27298_5_12618706	not bad	0
PU27274_5_12618706	not bad	0
PU27246_5_12618706	not bad	0
PU27222_5_12618706	not bad	0
PU26891_5_12618706	not bad	0
PU26867_5_12618706	not bad	0
PU26847_5_12618706	not bad	0
PU26540_5_12618706	not bad	0
PU26536_5_12618706	not bad	0
PU26516_5_12618706	not bad	0
PU26492_5_12618706	not bad	0
PU26468_5_12618706	not bad	0
PU26156_5_12618706	HIFI	3
PU26132_5_12618706	not bad	0
PU26112_5_12618706	not bad	0
PU26084_5_12618706	not bad	0
PU25776_5_12618706	not bad	0
PU25708_5_12618706	not bad	0
PU25400_5_12618706	HIFI	3
PU25396_5_12618706	not bad	0
PU25352_5_12618706	not bad	0
PU25348_5_12618706	not bad	0
PU25328_5_12618706	not bad	0
PU25324_5_12618706	not bad	0
PU25003_5_12618706	not bad	0
PU24999_5_12618706	not bad	0
PU24618_5_12618706	not bad	0
PU24239_5_12618706	not bad	0
PU24215_5_12618706	not bad	0
PU23863_5_12618706	not bad	0
PU23859_5_12618706	not bad	0
PU23503_5_12618706	not bad	0
PU23483_5_12618706	not bad	0
PU23435_5_12618706	not bad	0
PU23123_5_12618706	not bad	0
PU23099_5_12618706	not bad	0
PU22743_5_12618706	not bad	0
PU22699_5_12618706	LIFI	1
PU22695_5_12618706	not bad	0
PU22671_5_12618706	not bad	0
PU22343_5_12618706	not bad	0
PU22339_5_12618706	not bad	0
PU21947_5_12618706	not bad	0
PU21563_5_12618706	not bad	0
PU21207_5_12618706	not bad	0
PU21163_5_12618706	not bad	0
PU20471_5_12618706	not bad	0
PU20423_5_12618706	not bad	0
PU20403_5_12618706	not bad	0
PU20071_5_12618706	not bad	0
PU20019_5_12618706	not bad	0
PU13475_5_12618706	not bad	0
PU13336_5_12618706	not bad	0
PU13324_5_12618706	not bad	0
PU13168_5_12618706	not bad	0
PU13162_5_12618706	not bad	0
PU12772_5_12618706	not bad	0
PU12406_5_12618706	not bad	0
PU12394_5_12618706	not bad	0
PU12202_5_12618706	not bad	0
PU12388_5_12618706	not bad	0
PU12018_5_12618706	HIBI	3
PU12012_5_12618706	not bad	0
PU11833_5_12618706	not bad	0
PU11660_5_12618706	not bad	0
PU11468_5_12618706	not bad	0
PU11282_5_12618706	not bad	0
PU11090_5_12618706	not bad	0
PU11270_5_12618706	not bad	0
PU11078_5_12618706	not bad	0
PU11072_5_12618706	not bad	0
PU10898_5_12618706	not bad	0
PU10706_5_12618706	not bad	0
PU10514_5_12618706	not bad	0
PU10316_5_12618706	not bad	0
PU10502_5_12618706	not bad	0
PU10310_5_12618706	not bad	0
PU10304_5_12618706	not bad	0
PU09764_5_12618706	not bad	0
PU09599_5_12618706	not bad	0
PU09746_5_12618706	not bad	0
PU09429_5_12618706	not bad	0
PU09423_5_12618706	not bad	0
PU09231_5_12618706	not bad	0
PU09225_5_12618706	not bad	0
PU09033_5_12618706	not bad	0
PU09027_5_12618706	not bad	0
PU08836_5_12618706	not bad	0
PU08663_5_12618706	not bad	0
PU08471_5_12618706	not bad	0
PU08657_5_12618706	not bad	0
PU08465_5_12618706	not bad	0
PU08651_5_12618706	not bad	0
PU08459_5_12618706	not bad	0
PU08105_5_12618706	not bad	0
PU08279_5_12618706	not bad	0
PU08273_5_12618706	LIFI	2
PU07919_5_12618706	not bad	0
PU07907_5_12618706	HIBI	3
PU07901_5_12618706	not bad	0
PU07535_5_12618706	not bad	0
PU07523_5_12618706	not bad	0
PU07325_5_12618706	not bad	0
PU06959_5_12618706	HIFI	3
PU06953_5_12618706	not bad	0
PU07133_5_12618706	not bad	0
PU06767_5_12618706	not bad	0
PU06563_5_12618706	LIBI	1
PU06191_5_12618706	not bad	0
PU06377_5_12618706	not bad	0
PU06371_5_12618706	not bad	0
PU06019_5_12618706	not bad	0
PU06001_5_12618706	not bad	0
PU05809_5_12618706	not bad	0
PU05431_5_12618706	LIFI	1
PU05245_5_12618706	not bad	0
PU05041_5_12618706	not bad	0
PU04867_5_12618706	not bad	0
PU04861_5_12618706	not bad	0
PU04669_5_12618706	not bad	0
PU04663_5_12618706	not bad	0
PU04657_5_12618706	not bad	0
PU04477_5_12618706	not bad	0
PU04471_5_12618706	not bad	0
PU04279_5_12618706	not bad	0
PU04273_5_12618706	not bad	0
PU03931_5_12618706	not bad	0
PU03565_5_12618706	not bad	0
PU03745_5_12618706	not bad	0
PU03547_5_12618706	not bad	0
PU03181_5_12618706	not bad	0
PU03355_5_12618706	not bad	0
PU03163_5_12618706	not bad	0
PU02799_5_12618706	not bad	0
PU02981_5_12618706	not bad	0
PU02975_5_12618706	not bad	0
PU02787_5_12618706	not bad	0
PU02421_5_12618706	not bad	0
PU02607_5_12618706	not bad	0
PU02601_5_12618706	not bad	0
PU02595_5_12618706	not bad	0
PU02403_5_12618706	not bad	0
PU02229_5_12618706	not bad	0
PU02037_5_12618706	not bad	0
PU02031_5_12618706	not bad	0
PU02217_5_12618706	not bad	0
PU02019_5_12618706	HIBI	3
PU01833_5_12618706	not bad	0
PU01635_5_12618706	not bad	0
PU01455_5_12618706	not bad	0
PU00887_5_12618706	not bad	0
PU01071_5_12618706	not bad	0
PU00875_5_12618706	not bad	0
PU00695_5_12618706	not bad	0
PU00503_5_12618706	not bad	0
PU00683_5_12618706	not bad	0
PU00113_5_12618706	not bad	0
PU00299_5_12618706	not bad	0
PU00101_5_12618706	not bad	0
PU30825_6_12618706	not bad	0
PU30801_6_12618706	not bad	0
PU30781_6_12618706	HIFI	2
PU30445_6_12618706	not bad	0
PU30401_6_12618706	not bad	0
PU30373_6_12618706	not bad	0
PU30063_6_12618706	not bad	0
PU29744_6_12618706	not bad	0
PU29692_6_12618706	not bad	0
PU29388_6_12618706	not bad	0
PU29360_6_12618706	not bad	0
PU29336_6_12618706	not bad	0
PU28960_6_12618706	not bad	0
PU28936_6_12618706	not bad	0
PU28932_6_12618706	not bad	0
PU28604_6_12618706	HIBI	3
PU28580_6_12618706	not bad	0
PU28224_6_12618706	not bad	0
PU28196_6_12618706	not bad	0
PU26678_6_12618706	not bad	0
PU26302_6_12618706	not bad	0
PU25970_6_12618706	not bad	0
PU25918_6_12618706	HIFI	1
PU25590_6_12618706	not bad	0
PU25213_6_12618706	not bad	0
PU25189_6_12618706	not bad	0
PU25169_6_12618706	not bad	0
PU24005_6_12618706	not bad	0
PU23649_6_12618706	not bad	0
PU23645_6_12618706	not bad	0
PU23625_6_12618706	not bad	0
PU23621_6_12618706	not bad	0
PU23317_6_12618706	not bad	0
PU23289_6_12618706	not bad	0
PU23269_6_12618706	not bad	0
PU22861_6_12618706	not bad	0
PU22557_6_12618706	not bad	0
PU22553_6_12618706	not bad	0
PU22509_6_12618706	HIBI	3
PU22181_6_12618706	HIFI	3
PU22157_6_12618706	not bad	0
PU22137_6_12618706	not bad	0
PU21805_6_12618706	not bad	0
PU21781_6_12618706	not bad	0
PU21757_6_12618706	not bad	0
PU21733_6_12618706	not bad	0
PU21729_6_12618706	not bad	0
PU20641_6_12618706	not bad	0
PU20637_6_12618706	not bad	0
PU20613_6_12618706	not bad	0
PU20281_6_12618706	not bad	0
PU20237_6_12618706	not bad	0
PU20233_6_12618706	not bad	0
PU20209_6_12618706	not bad	0
PU13352_6_12618706	not bad	0
PU13349_6_12618706	not bad	0
PU13346_6_12618706	not bad	0
PU13000_6_12618706	not bad	0
PU12988_6_12618706	not bad	0
PU12622_6_12618706	not bad	0
PU12238_6_12618706	not bad	0
PU12424_6_12618706	not bad	0
PU12050_6_12618706	not bad	0
PU11108_6_12618706	not bad	0
PU11102_6_12618706	not bad	0
PU10916_6_12618706	not bad	0
PU10910_6_12618706	not bad	0
PU10346_6_12618706	not bad	0
PU10340_6_12618706	not bad	0
PU10526_6_12618706	not bad	0
PU10328_6_12618706	not bad	0
PU09962_6_12618706	not bad	0
PU10148_6_12618706	not bad	0
PU09956_6_12618706	not bad	0
PU10142_6_12618706	not bad	0
PU10136_6_12618706	not bad	0
PU09611_6_12618706	not bad	0
PU09453_6_12618706	not bad	0
PU09441_6_12618706	not bad	0
PU09249_6_12618706	not bad	0
PU09435_6_12618706	not bad	0
PU09243_6_12618706	not bad	0
PU09069_6_12618706	not bad	0
PU08878_6_12618706	not bad	0
PU09063_6_12618706	HIFI	2
PU09057_6_12618706	not bad	0
PU08681_6_12618706	not bad	0
PU08477_6_12618706	not bad	0
PU08123_6_12618706	not bad	0
PU08117_6_12618706	not bad	0
PU08291_6_12618706	not bad	0
PU08111_6_12618706	not bad	0
PU07943_6_12618706	not bad	0
PU07937_6_12618706	not bad	0
PU07745_6_12618706	not bad	0
PU07931_6_12618706	not bad	0
PU07739_6_12618706	not bad	0
PU07553_6_12618706	not bad	0
PU07547_6_12618706	not bad	0
PU07355_6_12618706	not bad	0
PU07349_6_12618706	not bad	0
PU06977_6_12618706	HIFI	1
PU06791_6_12618706	not bad	0
PU06599_6_12618706	not bad	0
PU06779_6_12618706	not bad	0
PU06581_6_12618706	not bad	0
PU06209_6_12618706	HIBI	3
PU06395_6_12618706	not bad	0
PU06029_6_12618706	not bad	0
PU05659_6_12618706	not bad	0
PU05653_6_12618706	not bad	0
PU05455_6_12618706	not bad	0
PU05275_6_12618706	not bad	0
PU05083_6_12618706	not bad	0
PU05077_6_12618706	not bad	0
PU05257_6_12618706	not bad	0
PU05065_6_12618706	not bad	0
PU04699_6_12618706	not bad	0
PU04879_6_12618706	not bad	0
PU04687_6_12618706	not bad	0
PU04315_6_12618706	not bad	0
PU04303_6_12618706	not bad	0
PU03961_6_12618706	not bad	0
PU03955_6_12618706	not bad	0
PU03589_6_12618706	not bad	0
PU03775_6_12618706	not bad	0
PU03397_6_12618706	not bad	0
PU03391_6_12618706	not bad	0
PU03199_6_12618706	not bad	0
PU03187_6_12618706	not bad	0
PU02823_6_12618706	not bad	0
PU02817_6_12618706	not bad	0
PU02811_6_12618706	not bad	0
PU02631_6_12618706	not bad	0
PU02439_6_12618706	not bad	0
PU02427_6_12618706	not bad	0
PU02253_6_12618706	not bad	0
PU02061_6_12618706	not bad	0
PU02049_6_12618706	not bad	0
PU01869_6_12618706	not bad	0
PU01677_6_12618706	not bad	0
PU01863_6_12618706	not bad	0
PU01671_6_12618706	not bad	0
PU01851_6_12618706	not bad	0
PU01659_6_12618706	not bad	0
PU01293_6_12618706	not bad	0
PU01287_6_12618706	not bad	0
PU01473_6_12618706	HIFI	1
PU01467_6_12618706	not bad	0
PU01101_6_12618706	not bad	0
PU00910_6_12618706	not bad	0
PU00899_6_12618706	not bad	0
PU01083_6_12618706	HIBI	3
PU00719_6_12618706	not bad	0
PU00515_6_12618706	not bad	0
PU00137_6_12618706	not bad	0
PU00131_6_12618706	not bad	0
PU00125_6_12618706	not bad	0
PC20599_7_12618706	not bad	0
PU30996_7_12618706	not bad	0
PU30992_7_12618706	not bad	0
PU30236_7_12618706	not bad	0
PU30232_7_12618706	HIFI	2
PU30212_7_12618706	not bad	0
PU30208_7_12618706	not bad	0
PU29555_7_12618706	not bad	0
PU29531_7_12618706	not bad	0
PU29507_7_12618706	not bad	0
PU29503_7_12618706	not bad	0
PC20412_7_12618706	not bad	0
PU29171_7_12618706	not bad	0
PU29151_7_12618706	not bad	0
PU28363_7_12618706	not bad	0
PU27983_7_12618706	not bad	0
PC20396_7_12618706	not bad	0
PU27603_7_12618706	not bad	0
PU27295_7_12618706	not bad	0
PU27251_7_12618706	not bad	0
PU26537_7_12618706	not bad	0
PU26469_7_12618706	not bad	0
PU26465_7_12618706	not bad	0
PU26157_7_12618706	not bad	0
PU26109_7_12618706	not bad	0
PU26085_7_12618706	not bad	0
PU25753_7_12618706	not bad	0
PU25729_7_12618706	not bad	0
PU24956_7_12618706	not bad	0
PU23864_7_12618706	not bad	0
PU23504_7_12618706	not bad	0
PU23484_7_12618706	not bad	0
PU23460_7_12618706	not bad	0
PU23436_7_12618706	not bad	0
PU22672_7_12618706	not bad	0
PU22320_7_12618706	not bad	0
PU22316_7_12618706	not bad	0
PU21968_7_12618706	not bad	0
PU21924_7_12618706	not bad	0
PU21612_7_12618706	not bad	0
PU21592_7_12618706	not bad	0
PU21564_7_12618706	not bad	0
PC20311_7_12618706	not bad	0
PC20307_7_12618706	not bad	0
PU13503_7_12618706	not bad	0
PU13024_7_12618706	not bad	0
PU12628_7_12618706	not bad	0
PU12454_7_12618706	not bad	0
PU12448_7_12618706	not bad	0
PU12256_7_12618706	HIBI	3
PU12442_7_12618706	not bad	0
PU12250_7_12618706	not bad	0
PU12244_7_12618706	not bad	0
PU11714_7_12618706	not bad	0
PU11510_7_12618706	not bad	0
PU11138_7_12618706	not bad	0
PU10946_7_12618706	not bad	0
PU10940_7_12618706	not bad	0
PU10742_7_12618706	not bad	0
PU10928_7_12618706	not bad	0
PU10736_7_12618706	not bad	0
PU10352_7_12618706	not bad	0
PU09986_7_12618706	not bad	0
PU10166_7_12618706	not bad	0
PU09974_7_12618706	not bad	0
PU09645_7_12618706	not bad	0
PU09633_7_12618706	not bad	0
PU09273_7_12618706	not bad	0
PU09267_7_12618706	not bad	0
PU09093_7_12618706	not bad	0
PU09087_7_12618706	not bad	0
PU08890_7_12618706	not bad	0
PU09075_7_12618706	not bad	0
PU08710_7_12618706	not bad	0
PU08519_7_12618706	not bad	0
PU08704_7_12618706	not bad	0
PU08513_7_12618706	not bad	0
PU08132_7_12618706	not bad	0
PU07967_7_12618706	not bad	0
PU07775_7_12618706	not bad	0
PU07769_7_12618706	not bad	0
PU07955_7_12618706	not bad	0
PU07577_7_12618706	not bad	0
PU07571_7_12618706	not bad	0
PU07007_7_12618706	not bad	0
PU07181_7_12618706	not bad	0
PU06617_7_12618706	not bad	0
PU06431_7_12618706	not bad	0
PU06425_7_12618706	not bad	0
PU06227_7_12618706	not bad	0
PU06221_7_12618706	not bad	0
PU06058_7_12618706	not bad	0
PU05875_7_12618706	not bad	0
PU06052_7_12618706	not bad	0
PU05863_7_12618706	not bad	0
PU05683_7_12618706	not bad	0
PU05479_7_12618706	not bad	0
PU05473_7_12618706	not bad	0
PU04915_7_12618706	not bad	0
PU04909_7_12618706	not bad	0
PU04897_7_12618706	not bad	0
PU04705_7_12618706	not bad	0
PU04531_7_12618706	not bad	0
PU04339_7_12618706	not bad	0
PU03991_7_12618706	not bad	0
PU03805_7_12618706	not bad	0
PU03613_7_12618706	not bad	0
PU03799_7_12618706	not bad	0
PU03595_7_12618706	not bad	0
PU03409_7_12618706	not bad	0
PU03211_7_12618706	not bad	0
PU03039_7_12618706	not bad	0
PU02853_7_12618706	not bad	0
PU03027_7_12618706	not bad	0
PU02661_7_12618706	not bad	0
PU02649_7_12618706	not bad	0
PU02643_7_12618706	not bad	0
PU02451_7_12618706	not bad	0
PU02277_7_12618706	not bad	0
PU02271_7_12618706	not bad	0
PU02079_7_12618706	not bad	0
PU02265_7_12618706	not bad	0
PU02259_7_12618706	not bad	0
PU01695_7_12618706	not bad	0
PU01689_7_12618706	not bad	0
PU01875_7_12618706	not bad	0
PU01683_7_12618706	not bad	0
PU01305_7_12618706	not bad	0
PU01491_7_12618706	not bad	0
PU00934_7_12618706	not bad	0
PU01113_7_12618706	LIFI	2
PU00743_7_12618706	not bad	0
PU00737_7_12618706	not bad	0
PU00731_7_12618706	not bad	0
PU00539_7_12618706	not bad	0
PU00533_7_12618706	HIFI	3
PU00161_7_12618706	not bad	0
PU30806_8_12618706	not bad	0
PU30778_8_12618706	not bad	0
PU30426_8_12618706	not bad	0
PU30402_8_12618706	not bad	0
PU30398_8_12618706	not bad	0
PU30064_8_12618706	not bad	0
PU30060_8_12618706	not bad	0
PU29385_8_12618706	not bad	0
PU29365_8_12618706	not bad	0
PU29361_8_12618706	not bad	0
PU29341_8_12618706	not bad	0
PU28577_8_12618706	not bad	0
PC20401_8_12618706	not bad	0
PU28225_8_12618706	HIBI	3
PU28197_8_12618706	not bad	0
PU27817_8_12618706	not bad	0
PU27793_8_12618706	not bad	0
PU27485_8_12618706	not bad	0
PU27034_8_12618706	not bad	0
PU26702_8_12618706	not bad	0
PU26327_8_12618706	not bad	0
PU26275_8_12618706	not bad	0
PU25923_8_12618706	not bad	0
PU25895_8_12618706	not bad	0
PU25587_8_12618706	not bad	0
PU25563_8_12618706	not bad	0
PU25543_8_12618706	not bad	0
PU25214_8_12618706	not bad	0
PU25194_8_12618706	HIFI	3
PU25170_8_12618706	not bad	0
PU25142_8_12618706	not bad	0
PU24834_8_12618706	HIBI	3
PU24002_8_12618706	HIBI	3
PU23694_8_12618706	not bad	0
PU23650_8_12618706	not bad	0
PU23646_8_12618706	not bad	0
PU23622_8_12618706	not bad	0
PU23246_8_12618706	not bad	0
PU23242_8_12618706	not bad	0
PU22934_8_12618706	not bad	0
PU22910_8_12618706	not bad	0
PU22554_8_12618706	not bad	0
PU22486_8_12618706	not bad	0
PU21782_8_12618706	not bad	0
PU21778_8_12618706	not bad	0
PU21758_8_12618706	not bad	0
PU21422_8_12618706	HIFI	3
PU21354_8_12618706	not bad	0
PU21022_8_12618706	not bad	0
PC20304_8_12618706	not bad	0
PU20662_8_12618706	not bad	0
PU20642_8_12618706	not bad	0
PU20638_8_12618706	not bad	0
PU20214_8_12618706	not bad	0
PU13388_8_12618706	not bad	0
PU13385_8_12618706	not bad	0
PU12862_8_12618706	not bad	0
PU12856_8_12618706	not bad	0
PU12844_8_12618706	not bad	0
PU12652_8_12618706	not bad	0
PU12472_8_12618706	not bad	0
PU12466_8_12618706	HIFI	3
PU12094_8_12618706	not bad	0
PU11917_8_12618706	not bad	0
PU11911_8_12618706	not bad	0
PU11899_8_12618706	not bad	0
PU11720_8_12618706	not bad	0
PU11528_8_12618706	not bad	0
PU11354_8_12618706	HIBI	2
PU11162_8_12618706	HIBI	2
PU11342_8_12618706	not bad	0
PU11144_8_12618706	not bad	0
PU10964_8_12618706	not bad	0
PU10766_8_12618706	not bad	0
PU10952_8_12618706	not bad	0
PU10394_8_12618706	not bad	0
PU10202_8_12618706	not bad	0
PU10010_8_12618706	not bad	0
PU10196_8_12618706	not bad	0
PU10190_8_12618706	not bad	0
PU09992_8_12618706	not bad	0
PU09809_8_12618706	not bad	0
PU09651_8_12618706	not bad	0
PU09501_8_12618706	not bad	0
PU09291_8_12618706	not bad	0
PU09111_8_12618706	not bad	0
PU08914_8_12618706	not bad	0
PU08734_8_12618706	not bad	0
PU08543_8_12618706	not bad	0
PU08728_8_12618706	not bad	0
PU08722_8_12618706	not bad	0
PU08716_8_12618706	not bad	0
PU08352_8_12618706	not bad	0
PU08348_8_12618706	not bad	0
PU08162_8_12618706	not bad	0
PU08336_8_12618706	not bad	0
PU07799_8_12618706	not bad	0
PU07793_8_12618706	not bad	0
PU07787_8_12618706	not bad	0
PU07973_8_12618706	not bad	0
PU07781_8_12618706	not bad	0
PU07397_8_12618706	not bad	0
PU07217_8_12618706	not bad	0
PU06263_8_12618706	not bad	0
PU06449_8_12618706	not bad	0
PU06257_8_12618706	not bad	0
PU06251_8_12618706	not bad	0
PU05893_8_12618706	not bad	0
PU06065_8_12618706	not bad	0
PU05887_8_12618706	not bad	0
PU05881_8_12618706	not bad	0
PU05707_8_12618706	not bad	0
PU05689_8_12618706	not bad	0
PU05497_8_12618706	not bad	0
PU04549_8_12618706	not bad	0
PU04357_8_12618706	not bad	0
PU04351_8_12618706	not bad	0
PU04345_8_12618706	HIFI	3
PU04021_8_12618706	not bad	0
PU04009_8_12618706	not bad	0
PU03823_8_12618706	not bad	0
PU03817_8_12618706	not bad	0
PU03811_8_12618706	not bad	0
PU03619_8_12618706	not bad	0
PU03445_8_12618706	not bad	0
PU03056_8_12618706	not bad	0
PU02871_8_12618706	not bad	0
PU02865_8_12618706	not bad	0
PU02859_8_12618706	not bad	0
PU02493_8_12618706	HIFI	2
PU02679_8_12618706	not bad	0
PU02487_8_12618706	not bad	0
PU02673_8_12618706	not bad	0
PU02481_8_12618706	not bad	0
PU02109_8_12618706	not bad	0
PU01917_8_12618706	HIFI	3
PU01911_8_12618706	not bad	0
PU01905_8_12618706	not bad	0
PU01341_8_12618706	not bad	0
PU01335_8_12618706	HIBI	2
PU01521_8_12618706	HIBI	3
PU01515_8_12618706	not bad	0
PU00952_8_12618706	not bad	0
PU00946_8_12618706	not bad	0
PU00940_8_12618706	not bad	0
PU00755_8_12618706	HIFI	3
PU00563_8_12618706	not bad	0
PU00557_8_12618706	not bad	0
PU00377_8_12618706	not bad	0
PU00185_8_12618706	HIBI	1
PU00365_8_12618706	not bad	0
PU00173_8_12618706	not bad	0
PU31102_9_12618706	not bad	0
PU31058_9_12618706	HIFI	3
PU31054_9_12618706	not bad	0
PU31034_9_12618706	not bad	0
PU31030_9_12618706	not bad	0
PU30726_9_12618706	HIFI	2
PU30678_9_12618706	not bad	0
PU30674_9_12618706	not bad	0
PU30654_9_12618706	not bad	0
PU30650_9_12618706	not bad	0
PC20474_9_12618706	not bad	0
PU30017_9_12618706	not bad	0
PU29997_9_12618706	not bad	0
PU29661_9_12618706	not bad	0
PU29617_9_12618706	not bad	0
PU29613_9_12618706	HIFI	2
PU29589_9_12618706	not bad	0
PU29261_9_12618706	not bad	0
PU29237_9_12618706	not bad	0
PU29209_9_12618706	not bad	0
PU28853_9_12618706	not bad	0
PU28477_9_12618706	not bad	0
PU28453_9_12618706	not bad	0
PU28145_9_12618706	not bad	0
PU28121_9_12618706	not bad	0
PU28117_9_12618706	not bad	0
PU28097_9_12618706	not bad	0
PU28073_9_12618706	HIBI	2
PU27737_9_12618706	not bad	0
PU27717_9_12618706	not bad	0
PU27385_9_12618706	not bad	0
PU27381_9_12618706	not bad	0
PU27337_9_12618706	not bad	0
PU27309_9_12618706	not bad	0
PU27006_9_12618706	not bad	0
PU26958_9_12618706	not bad	0
PU26954_9_12618706	not bad	0
PU26599_9_12618706	HIBI	2
PU26555_9_12618706	not bad	0
PU25843_9_12618706	not bad	0
PU25839_9_12618706	not bad	0
PU25487_9_12618706	not bad	0
PU25439_9_12618706	HIFI	2
PU25435_9_12618706	not bad	0
PU25411_9_12618706	not bad	0
PU25110_9_12618706	not bad	0
PU25062_9_12618706	not bad	0
PU24326_9_12618706	HIFI	2
PU24306_9_12618706	not bad	0
PU24302_9_12618706	not bad	0
PU23950_9_12618706	not bad	0
PU23594_9_12618706	not bad	0
PU23590_9_12618706	not bad	0
PU23570_9_12618706	not bad	0
PU23566_9_12618706	not bad	0
PU23546_9_12618706	not bad	0
PU23542_9_12618706	not bad	0
PU23522_9_12618706	not bad	0
PU23518_9_12618706	not bad	0
PU23162_9_12618706	not bad	0
PU23142_9_12618706	not bad	0
PU23138_9_12618706	not bad	0
PU22406_9_12618706	not bad	0
PU22078_9_12618706	not bad	0
PU22054_9_12618706	not bad	0
PU22034_9_12618706	not bad	0
PU22030_9_12618706	not bad	0
PU22006_9_12618706	not bad	0
PU21702_9_12618706	not bad	0
PU21654_9_12618706	not bad	0
PU21298_9_12618706	not bad	0
PU21294_9_12618706	LIBI	1
PU20894_9_12618706	not bad	0
PU20866_9_12618706	not bad	0
PU20558_9_12618706	not bad	0
PU20538_9_12618706	not bad	0
PU20510_9_12618706	not bad	0
PU20490_9_12618706	not bad	0
PU20182_9_12618706	not bad	0
PU20178_9_12618706	not bad	0
PU20158_9_12618706	not bad	0
PU20106_9_12618706	not bad	0
PU13474_9_12618706	not bad	0
PU13468_9_12618706	not bad	0
PU12975_9_12618706	not bad	0
PU12771_9_12618706	not bad	0
PU12213_9_12618706	not bad	0
PU12399_9_12618706	not bad	0
PU12201_9_12618706	not bad	0
PU12387_9_12618706	not bad	0
PU12195_9_12618706	not bad	0
PU12017_9_12618706	not bad	0
PU11653_9_12618706	not bad	0
PU11461_9_12618706	not bad	0
PU11275_9_12618706	not bad	0
PU11269_9_12618706	not bad	0
PU10897_9_12618706	not bad	0
PU10885_9_12618706	not bad	0
PU10879_9_12618706	not bad	0
PU10321_9_12618706	not bad	0
PU10501_9_12618706	not bad	0
PU10495_9_12618706	not bad	0
PU10123_9_12618706	not bad	0
PU09931_9_12618706	not bad	0
PU10117_9_12618706	not bad	0
PU09925_9_12618706	not bad	0
PU10111_9_12618706	not bad	0
PU09604_9_12618706	not bad	0
PU09598_9_12618706	HIBI	3
PU09592_9_12618706	not bad	0
PU09428_9_12618706	not bad	0
PU09236_9_12618706	not bad	0
PU09422_9_12618706	not bad	0
PU09416_9_12618706	not bad	0
PU09224_9_12618706	not bad	0
PU09410_9_12618706	not bad	0
PU09044_9_12618706	not bad	0
PU08847_9_12618706	not bad	0
PU08841_9_12618706	not bad	0
PU09026_9_12618706	not bad	0
PU08464_9_12618706	not bad	0
PU08650_9_12618706	not bad	0
PU08452_9_12618706	not bad	0
PU08104_9_12618706	LIBI	1
PU08278_9_12618706	not bad	0
PU08272_9_12618706	not bad	0
PU07918_9_12618706	not bad	0
PU07726_9_12618706	LIBI	1
PU07912_9_12618706	not bad	0
PU07708_9_12618706	not bad	0
PU07534_9_12618706	not bad	0
PU07522_9_12618706	not bad	0
PU07330_9_12618706	not bad	0
PU06958_9_12618706	HIFI	3
PU07132_9_12618706	not bad	0
PU06754_9_12618706	not bad	0
PU06748_9_12618706	not bad	0
PU06184_9_12618706	not bad	0
PU06370_9_12618706	not bad	0
PU06364_9_12618706	not bad	0
PU06012_9_12618706	not bad	0
PU05814_9_12618706	not bad	0
PU06000_9_12618706	not bad	0
PU05808_9_12618706	not bad	0
PU05442_9_12618706	not bad	0
PU05436_9_12618706	not bad	0
PU05430_9_12618706	not bad	0
PU05616_9_12618706	not bad	0
PU05244_9_12618706	not bad	0
PU04674_9_12618706	not bad	0
PU04860_9_12618706	not bad	0
PU04662_9_12618706	not bad	0
PU04848_9_12618706	not bad	0
PU04482_9_12618706	not bad	0
PU04476_9_12618706	not bad	0
PU04284_9_12618706	not bad	0
PU04470_9_12618706	not bad	0
PU04278_9_12618706	not bad	0
PU04122_9_12618706	not bad	0
PU03942_9_12618706	not bad	0
PU04104_9_12618706	not bad	0
PU03930_9_12618706	not bad	0
PU03756_9_12618706	not bad	0
PU03564_9_12618706	not bad	0
PU03750_9_12618706	not bad	0
PU03744_9_12618706	not bad	0
PU03552_9_12618706	not bad	0
PU03372_9_12618706	not bad	0
PU03366_9_12618706	not bad	0
PU03174_9_12618706	not bad	0
PU03360_9_12618706	not bad	0
PU03168_9_12618706	not bad	0
PU03162_9_12618706	not bad	0
PU02992_9_12618706	not bad	0
PU02798_9_12618706	not bad	0
PU02980_9_12618706	not bad	0
PU02792_9_12618706	not bad	0
PU02786_9_12618706	not bad	0
PU02612_9_12618706	not bad	0
PU02420_9_12618706	not bad	0
PU02606_9_12618706	not bad	0
PU02414_9_12618706	not bad	0
PU02402_9_12618706	not bad	0
PU02228_9_12618706	HIBI	3
PU02024_9_12618706	not bad	0
PU02018_9_12618706	not bad	0
PU01844_9_12618706	not bad	0
PU01838_9_12618706	not bad	0
PU01646_9_12618706	not bad	0
PU01832_9_12618706	not bad	0
PU01640_9_12618706	not bad	0
PU01826_9_12618706	not bad	0
PU01634_9_12618706	not bad	0
PU01268_9_12618706	not bad	0
PU01448_9_12618706	not bad	0
PU01256_9_12618706	not bad	0
PU01442_9_12618706	not bad	0
PU01076_9_12618706	not bad	0
PU00880_9_12618706	HIFI	3
PU01064_9_12618706	not bad	0
PU01058_9_12618706	not bad	0
PU00868_9_12618706	not bad	0
PU00694_9_12618706	not bad	0
PU00502_9_12618706	not bad	0
PU00496_9_12618706	not bad	0
PU00676_9_12618706	not bad	0
PU00484_9_12618706	not bad	0
PU00118_9_12618706	not bad	0
PU00304_9_12618706	not bad	0
PU00112_9_12618706	not bad	0
PU00298_9_12618706	not bad	0
PU00106_9_12618706	not bad	0
PU30916_10_12618706	not bad	0
PU30912_10_12618706	not bad	0
PU30888_10_12618706	not bad	0
PU30864_10_12618706	not bad	0
PU30844_10_12618706	HIBI	3
PU30840_10_12618706	not bad	0
PU30532_10_12618706	not bad	0
PU30508_10_12618706	not bad	0
PU30488_10_12618706	not bad	0
PU30121_10_12618706	not bad	0
PU30101_10_12618706	not bad	0
PU30097_10_12618706	not bad	0
PU29471_10_12618706	not bad	0
PU29451_10_12618706	not bad	0
PU29447_10_12618706	not bad	0
PU29427_10_12618706	not bad	0
PU29423_10_12618706	not bad	0
PU29399_10_12618706	not bad	0
PU28711_10_12618706	not bad	0
PU28643_10_12618706	not bad	0
PU28259_10_12618706	not bad	0
PU27955_10_12618706	not bad	0
PU27951_10_12618706	not bad	0
PU27931_10_12618706	not bad	0
PU27927_10_12618706	not bad	0
PU27907_10_12618706	not bad	0
PU27571_10_12618706	not bad	0
PU27523_10_12618706	not bad	0
PU26764_10_12618706	HIBI	3
PU26437_10_12618706	not bad	0
PU26409_10_12618706	not bad	0
PU26033_10_12618706	not bad	0
PU25605_10_12618706	not bad	0
PU25297_10_12618706	not bad	0
PU25293_10_12618706	not bad	0
PU25273_10_12618706	not bad	0
PU25269_10_12618706	not bad	0
PU25249_10_12618706	not bad	0
PU25232_10_12618706	not bad	0
PU24473_10_12618706	not bad	0
PU24469_10_12618706	not bad	0
PU24092_10_12618706	not bad	0
PU23784_10_12618706	not bad	0
PU23376_10_12618706	not bad	0
PU23356_10_12618706	not bad	0
PU23332_10_12618706	not bad	0
PU22948_10_12618706	not bad	0
PU22644_10_12618706	not bad	0
PU22572_10_12618706	not bad	0
PU22568_10_12618706	not bad	0
PU22248_10_12618706	not bad	0
PU21888_10_12618706	not bad	0
PU21512_10_12618706	not bad	0
PU21484_10_12618706	not bad	0
PU21104_10_12618706	not bad	0
PU20368_10_12618706	not bad	0
PU20344_10_12618706	not bad	0
PU20300_10_12618706	not bad	0
PU13197_10_12618706	not bad	0
PU12801_10_12618706	not bad	0
PU12171_10_12618706	not bad	0
PU12363_10_12618706	not bad	0
PU12177_10_12618706	not bad	0
PU12369_10_12618706	not bad	0
PU12189_10_12618706	not bad	0
PU12381_10_12618706	not bad	0
PU11689_10_12618706	not bad	0
PU11491_10_12618706	not bad	0
PU11305_10_12618706	not bad	0
PU11113_10_12618706	not bad	0
PU11293_10_12618706	not bad	0
PU11101_10_12618706	not bad	0
PU11095_10_12618706	not bad	0
PU10921_10_12618706	not bad	0
PU10729_10_12618706	not bad	0
PU10723_10_12618706	not bad	0
PU10909_10_12618706	not bad	0
PU10327_10_12618706	not bad	0
PU10153_10_12618706	not bad	0
PU10147_10_12618706	not bad	0
PU09949_10_12618706	not bad	0
PU09943_10_12618706	not bad	0
PU09446_10_12618706	not bad	0
PU09068_10_12618706	not bad	0
PU09062_10_12618706	not bad	0
PU09050_10_12618706	not bad	0
PU08859_10_12618706	not bad	0
PU08494_10_12618706	not bad	0
PU08680_10_12618706	not bad	0
PU08488_10_12618706	not bad	0
PU08674_10_12618706	not bad	0
PU08482_10_12618706	not bad	0
PU08668_10_12618706	not bad	0
PU08122_10_12618706	not bad	0
PU07942_10_12618706	not bad	0
PU07750_10_12618706	not bad	0
PU07936_10_12618706	not bad	0
PU07930_10_12618706	not bad	0
PU07732_10_12618706	not bad	0
PU07558_10_12618706	not bad	0
PU07366_10_12618706	HIBI	2
PU07546_10_12618706	not bad	0
PU07540_10_12618706	not bad	0
PU06970_10_12618706	not bad	0
PU06598_10_12618706	not bad	0
PU06778_10_12618706	not bad	0
PU06772_10_12618706	not bad	0
PU06400_10_12618706	not bad	0
PU05844_10_12618706	not bad	0
PU06024_10_12618706	not bad	0
PU05652_10_12618706	not bad	0
PU05460_10_12618706	not bad	0
PU05640_10_12618706	not bad	0
PU05082_10_12618706	not bad	0
PU05076_10_12618706	not bad	0
PU05262_10_12618706	not bad	0
PU05070_10_12618706	not bad	0
PU04506_10_12618706	not bad	0
PU04135_10_12618706	not bad	0
PU03966_10_12618706	not bad	0
PU03960_10_12618706	not bad	0
PU03954_10_12618706	not bad	0
PU03582_10_12618706	not bad	0
PU03396_10_12618706	not bad	0
PU03390_10_12618706	not bad	0
PU03384_10_12618706	not bad	0
PU03192_10_12618706	not bad	0
PU03378_10_12618706	not bad	0
PU02810_10_12618706	not bad	0
PU02432_10_12618706	not bad	0
PU02246_10_12618706	not bad	0
PU02054_10_12618706	not bad	0
PU02240_10_12618706	not bad	0
PU02048_10_12618706	not bad	0
PU02234_10_12618706	not bad	0
PU02042_10_12618706	not bad	0
PU01868_10_12618706	not bad	0
PU01676_10_12618706	not bad	0
PU01664_10_12618706	not bad	0
PU01850_10_12618706	not bad	0
PU01658_10_12618706	not bad	0
PU01478_10_12618706	not bad	0
PU01466_10_12618706	not bad	0
PU01094_10_12618706	not bad	0
PU01088_10_12618706	not bad	0
PU00898_10_12618706	not bad	0
PU00892_10_12618706	not bad	0
PU00718_10_12618706	not bad	0
PU00526_10_12618706	not bad	0
PU00706_10_12618706	not bad	0
PU00508_10_12618706	not bad	0
PU00142_10_12618706	not bad	0
PU00130_10_12618706	not bad	0
PU31083_11_12618706	not bad	0
PU31059_11_12618706	not bad	0
PU31035_11_12618706	not bad	0
PU30703_11_12618706	not bad	0
PU30651_11_12618706	not bad	0
PU30343_11_12618706	not bad	0
PU30319_11_12618706	not bad	0
PU30295_11_12618706	not bad	0
PU29974_11_12618706	not bad	0
PU29638_11_12618706	not bad	0
PU29618_11_12618706	HIFI	3
PU29614_11_12618706	not bad	0
PU29262_11_12618706	not bad	0
PU29238_11_12618706	not bad	0
PU29214_11_12618706	HIFI	3
PU28902_11_12618706	not bad	0
PU28146_11_12618706	not bad	0
PU28142_11_12618706	not bad	0
PU28098_11_12618706	not bad	0
PU28094_11_12618706	HIFI	3
PU27310_11_12618706	not bad	0
PU27007_11_12618706	not bad	0
PU26931_11_12618706	not bad	0
PU26628_11_12618706	not bad	0
PU26552_11_12618706	not bad	0
PU26224_11_12618706	not bad	0
PU26196_11_12618706	not bad	0
PU25816_11_12618706	not bad	0
PU25796_11_12618706	not bad	0
PU25792_11_12618706	not bad	0
PU25111_11_12618706	HIFI	3
PU24731_11_12618706	not bad	0
PU24707_11_12618706	not bad	0
PU24659_11_12618706	not bad	0
PU23971_11_12618706	not bad	0
PU23923_11_12618706	not bad	0
PU23595_11_12618706	not bad	0
PU23591_11_12618706	not bad	0
PU23571_11_12618706	not bad	0
PU23567_11_12618706	not bad	0
PU23543_11_12618706	not bad	0
PU23523_11_12618706	not bad	0
PU23519_11_12618706	HIBI	3
PU22763_11_12618706	not bad	0
PU22451_11_12618706	not bad	0
PU22403_11_12618706	not bad	0
PU22383_11_12618706	not bad	0
PU22379_11_12618706	not bad	0
PU22031_11_12618706	not bad	0
PU21703_11_12618706	not bad	0
PU21655_11_12618706	not bad	0
PU21651_11_12618706	not bad	0
PU21323_11_12618706	not bad	0
PU20939_11_12618706	not bad	0
PU20895_11_12618706	not bad	0
PU20891_11_12618706	HIFI	2
PU20179_11_12618706	not bad	0
PU20159_11_12618706	not bad	0
PU20135_11_12618706	not bad	0
PU20131_11_12618706	not bad	0
PU20111_11_12618706	not bad	0
PU13496_11_12618706	not bad	0
PU13359_11_12618706	not bad	0
PU13215_11_12618706	not bad	0
PU13017_11_12618706	not bad	0
PU13203_11_12618706	not bad	0
PU12633_11_12618706	not bad	0
PU12627_11_12618706	not bad	0
PU12453_11_12618706	not bad	0
PU12261_11_12618706	not bad	0
PU12249_11_12618706	not bad	0
PU12070_11_12618706	not bad	0
PU12061_11_12618706	not bad	0
PU11521_11_12618706	not bad	0
PU11707_11_12618706	not bad	0
PU11509_11_12618706	not bad	0
PU11323_11_12618706	not bad	0
PU10945_11_12618706	not bad	0
PU10933_11_12618706	not bad	0
PU10741_11_12618706	not bad	0
PU10555_11_12618706	not bad	0
PU10363_11_12618706	not bad	0
PU10357_11_12618706	not bad	0
PU10351_11_12618706	not bad	0
PU09985_11_12618706	not bad	0
PU09967_11_12618706	HIFI	3
PU09802_11_12618706	not bad	0
PU09644_11_12618706	not bad	0
PU09796_11_12618706	not bad	0
PU09638_11_12618706	not bad	0
PU09476_11_12618706	not bad	0
PU09470_11_12618706	not bad	0
PU09278_11_12618706	not bad	0
PU09464_11_12618706	not bad	0
PU09272_11_12618706	not bad	0
PU09092_11_12618706	not bad	0
PU09086_11_12618706	not bad	0
PU09074_11_12618706	not bad	0
PU08883_11_12618706	not bad	0
PU08697_11_12618706	not bad	0
PU08500_11_12618706	not bad	0
PU08323_11_12618706	not bad	0
PU08317_11_12618706	not bad	0
PU08311_11_12618706	not bad	0
PU08131_11_12618706	not bad	0
PU07564_11_12618706	not bad	0
PU07000_11_12618706	not bad	0
PU06430_11_12618706	not bad	0
PU06232_11_12618706	not bad	0
PU06226_11_12618706	not bad	0
PU06412_11_12618706	not bad	0
PU06045_11_12618706	not bad	0
PU05862_11_12618706	not bad	0
PU05856_11_12618706	not bad	0
PU05478_11_12618706	not bad	0
PU05664_11_12618706	not bad	0
PU05292_11_12618706	not bad	0
PU05088_11_12618706	not bad	0
PU04914_11_12618706	not bad	0
PU04902_11_12618706	not bad	0
PU04530_11_12618706	not bad	0
PU04332_11_12618706	not bad	0
PU04512_11_12618706	not bad	0
PU03984_11_12618706	not bad	0
PU03606_11_12618706	not bad	0
PU03414_11_12618706	not bad	0
PU03038_11_12618706	not bad	0
PU02852_11_12618706	not bad	0
PU02834_11_12618706	not bad	0
PU02654_11_12618706	not bad	0
PU02462_11_12618706	not bad	0
PU02276_11_12618706	not bad	0
PU02264_11_12618706	not bad	0
PU02072_11_12618706	not bad	0
PU01880_11_12618706	not bad	0
PU01688_11_12618706	not bad	0
PU01304_11_12618706	not bad	0
PU00933_11_12618706	not bad	0
PU01118_11_12618706	not bad	0
PU01106_11_12618706	not bad	0
PU00915_11_12618706	not bad	0
PU00724_11_12618706	not bad	0
PU00160_11_12618706	not bad	0
PU00346_11_12618706	not bad	0
PU00154_11_12618706	not bad	0
PU31163_12_12618706	not bad	0
PU30869_12_12618706	not bad	0
PU30537_12_12618706	not bad	0
PU30509_12_12618706	not bad	0
PU30485_12_12618706	HIBI	2
PU30146_12_12618706	not bad	0
PU29476_12_12618706	not bad	0
PU29452_12_12618706	not bad	0
PU29448_12_12618706	not bad	0
PU29428_12_12618706	not bad	0
PU29404_12_12618706	not bad	0
PU29096_12_12618706	not bad	0
PU29092_12_12618706	not bad	0
PU27956_12_12618706	not bad	0
PU27952_12_12618706	not bad	0
PU27928_12_12618706	LIFI/LIBI	2
PU27908_12_12618706	LIBI	1
PU27904_12_12618706	not bad	0
PU27548_12_12618706	not bad	0
PU27145_12_12618706	LIFI/LIBI	1
PU26817_12_12618706	not bad	0
PU26386_12_12618706	not bad	0
PU26058_12_12618706	not bad	0
PU26034_12_12618706	not bad	0
PU25986_12_12618706	not bad	0
PU25674_12_12618706	not bad	0
PU25294_12_12618706	not bad	0
PU25274_12_12618706	not bad	0
PU25246_12_12618706	not bad	0
PU25229_12_12618706	not bad	0
PU24474_12_12618706	not bad	0
PU23785_12_12618706	HIFI	2
PU23781_12_12618706	not bad	0
PU23761_12_12618706	not bad	0
PU23377_12_12618706	not bad	0
PU23025_12_12618706	not bad	0
PU22645_12_12618706	not bad	0
PU22617_12_12618706	HIBI	2
PU22573_12_12618706	not bad	0
PU22569_12_12618706	not bad	0
PU22249_12_12618706	not bad	0
PU22221_12_12618706	not bad	0
PU21893_12_12618706	not bad	0
PU21821_12_12618706	not bad	0
PU21109_12_12618706	not bad	0
PU20749_12_12618706	not bad	0
PU20729_12_12618706	not bad	0
PU20677_12_12618706	not bad	0
PU20373_12_12618706	not bad	0
PU20369_12_12618706	not bad	0
PU20301_12_12618706	not bad	0
PU20297_12_12618706	not bad	0
PU13233_12_12618706	HIBI	1
PU12663_12_12618706	not bad	0
PU12849_12_12618706	not bad	0
PU12651_12_12618706	not bad	0
PU12123_12_12618706	not bad	0
PU12315_12_12618706	not bad	0
PU12135_12_12618706	not bad	0
PU12327_12_12618706	not bad	0
PU12333_12_12618706	not bad	0
PU12093_12_12618706	not bad	0
PU11916_12_12618706	not bad	0
PU12081_12_12618706	HIBI	3
PU11904_12_12618706	not bad	0
PU11545_12_12618706	not bad	0
PU11527_12_12618706	not bad	0
PU11347_12_12618706	not bad	0
PU11155_12_12618706	not bad	0
PU11335_12_12618706	not bad	0
PU10963_12_12618706	not bad	0
PU10951_12_12618706	not bad	0
PU10585_12_12618706	not bad	0
PU10393_12_12618706	not bad	0
PU10381_12_12618706	not bad	0
PU10201_12_12618706	not bad	0
PU10009_12_12618706	not bad	0
PU10195_12_12618706	not bad	0
PU09808_12_12618706	not bad	0
PU09500_12_12618706	not bad	0
PU09494_12_12618706	not bad	0
PU09482_12_12618706	not bad	0
PU08925_12_12618706	not bad	0
PU09098_12_12618706	not bad	0
PU08907_12_12618706	HIFI	3
PU08542_12_12618706	not bad	0
PU08530_12_12618706	HIFI/HIBI	3
PU08715_12_12618706	not bad	0
PU08524_12_12618706	not bad	0
PC20088_12_12618706	not bad	0
PU08167_12_12618706	not bad	0
PU08155_12_12618706	not bad	0
PU07990_12_12618706	not bad	0
PU07798_12_12618706	not bad	0
PU07978_12_12618706	not bad	0
PU07780_12_12618706	not bad	0
PU07414_12_12618706	not bad	0
PU07600_12_12618706	not bad	0
PU07402_12_12618706	not bad	0
PU07588_12_12618706	not bad	0
PU07222_12_12618706	not bad	0
PU07030_12_12618706	not bad	0
PU07216_12_12618706	not bad	0
PU07024_12_12618706	not bad	0
PU07210_12_12618706	not bad	0
PU07018_12_12618706	not bad	0
PU06634_12_12618706	not bad	0
PU06448_12_12618706	not bad	0
PU06436_12_12618706	not bad	0
PU05898_12_12618706	not bad	0
PU05694_12_12618706	not bad	0
PU05130_12_12618706	not bad	0
PU05304_12_12618706	not bad	0
PU05112_12_12618706	not bad	0
PU04932_12_12618706	HIFI/LIFI/HIBI	2
PU04740_12_12618706	not bad	0
PU04920_12_12618706	not bad	0
PU04356_12_12618706	not bad	0
PU04168_12_12618706	not bad	0
PU03636_12_12618706	not bad	0
PU03822_12_12618706	HIBI	2
PU03816_12_12618706	not bad	0
PU03624_12_12618706	not bad	0
PU03432_12_12618706	not bad	0
PU03240_12_12618706	not bad	0
PU03234_12_12618706	not bad	0
PU03055_12_12618706	not bad	0
PU02870_12_12618706	not bad	0
PU03049_12_12618706	not bad	0
PU02864_12_12618706	not bad	0
PU02684_12_12618706	not bad	0
PU02486_12_12618706	not bad	0
PU02672_12_12618706	not bad	0
PU02480_12_12618706	not bad	0
PU02474_12_12618706	not bad	0
PU02300_12_12618706	not bad	0
PU02282_12_12618706	not bad	0
PU01916_12_12618706	not bad	0
PU01724_12_12618706	not bad	0
PU01712_12_12618706	not bad	0
PU01334_12_12618706	not bad	0
PU01328_12_12618706	not bad	0
PU01148_12_12618706	not bad	0
PU00766_12_12618706	HIFI	3
PU00574_12_12618706	not bad	0
PU00760_12_12618706	not bad	0
PU00754_12_12618706	not bad	0
PU00748_12_12618706	not bad	0
PU00556_12_12618706	not bad	0
PU00370_12_12618706	not bad	0
PU00178_12_12618706	not bad	0
PU00364_12_12618706	not bad	0
PU31011_13_12618706	not bad	0
PU30939_13_12618706	not bad	0
PU30935_13_12618706	not bad	0
PU30631_13_12618706	not bad	0
PU30627_13_12618706	not bad	0
PU30607_13_12618706	not bad	0
PU30583_13_12618706	not bad	0
PU30579_13_12618706	not bad	0
PU30555_13_12618706	not bad	0
PU30251_13_12618706	not bad	0
PU30247_13_12618706	not bad	0
PU30223_13_12618706	not bad	0
PU30179_13_12618706	not bad	0
PU30175_13_12618706	not bad	0
PU29926_13_12618706	not bad	0
PU29922_13_12618706	not bad	0
PU29570_13_12618706	not bad	0
PU29566_13_12618706	not bad	0
PU29546_13_12618706	not bad	0
PU29542_13_12618706	not bad	0
PU29522_13_12618706	not bad	0
PU29518_13_12618706	not bad	0
PU29498_13_12618706	not bad	0
PU29494_13_12618706	not bad	0
PU29166_13_12618706	not bad	0
PU29118_13_12618706	not bad	0
PU28430_13_12618706	not bad	0
PU28378_13_12618706	not bad	0
PU28002_13_12618706	not bad	0
PU27670_13_12618706	not bad	0
PU27666_13_12618706	not bad	0
PU27642_13_12618706	not bad	0
PU27598_13_12618706	not bad	0
PU27594_13_12618706	not bad	0
PU27266_13_12618706	not bad	0
PU27262_13_12618706	not bad	0
PU27238_13_12618706	not bad	0
PU26907_13_12618706	not bad	0
PU26863_13_12618706	not bad	0
PU26839_13_12618706	not bad	0
PU26528_13_12618706	not bad	0
PU26152_13_12618706	not bad	0
PU26128_13_12618706	not bad	0
PU25772_13_12618706	not bad	0
[truncated: 76,049 more rows]
