# Supplementary material for: MASQOT: a method for cDNA microarray spot quality control
Source: BMC Bioinformatics. 2005 Oct 13;6:250. doi: 10.1186/1471-2105-6-250 (PMC1276784; doi:10.1186/1471-2105-6-250)
Supplement: Additional File 9 — The designed subset of the POP2 training data. Provides the processed and filtered POP2 training data set, containing only the spots from the not bad, FI and BI classes which were selected according to the D-optimal design. [file 1471-2105-6-250-S9.zip]

Archive with 1 entries (1 files):
- PLS-DA_model_data.txt
