# Supplementary material for: MASQOT: a method for cDNA microarray spot quality control
Source: BMC Bioinformatics. 2005 Oct 13;6:250. doi: 10.1186/1471-2105-6-250 (PMC1276784; doi:10.1186/1471-2105-6-250)
Supplement: Additional File 9 — The designed subset of the POP2 training data. Provides the processed and filtered POP2 training data set, containing only the spots from the not bad, FI and BI classes which were selected according to the D-optimal design. [file 1471-2105-6-250-S9.zip › PLS-DA_model_data.txt]

ID	FG |Ch1 - Ch2| CV	FG % > |FG Mean +- 5SD|	FG % > |FG Mean +- 6SD|	FG % > |FG Mean +- 7SD|	FG % > |FG Mean +- 8SD|	FG % > |FG Mean +- 9SD|	FG % > |FG Mean +- 10SD|	FG % > BG Mean + 1SD	FG Circularity Approx.	FG Circularity Loose	% DC vs NBorder	% DC vs Total Border	FG SD / BG Mean GM	FG CV / FG CV GM	FG CV / BG Mean GM	|FG Area - FG Area GM|	BG SD / BG Mean GM	BG CV / BG CV GM	BG CV / BG Mean GM	|BG Area - BG Area GM|	FG Max / BG Mean GM	BG Max / BG Mean GM	FG Mean / BG Mean GM	BG Mean / BG Mean GM	FG Quantile 95% / BG Mean GM	FG Quantile 99% / BG Mean GM	BG Quantile 95% / BG Mean GM	BG Quantile 99% / BG Mean GM	FG Quadrant Diff. Mean / BG Mean GM	BG Quadrant Diff. Mean / BG Mean GM	FG Uniformity / FG Uniformity GM	FG Roundness / FG Roundness GM
PU22313_29_12623358	74.5619223417849	0	0	0	0	0	0	97.191011235955	84.6153846153846	82.4561403508772	0	0	5.44300419724572	0.720589219411174	0.507993177037645	8.0629701967282	1.34807961124836	1.06786646925052	1.79339467774783	4.67845775454043	32.5758144077916	11.3869693182417	9.18044978616049	0.644054817819533	19.2781647600029	26.9465902978707	3.34154855840050	6.52887179872099	1.29103435635004	0.561821320613841	1.03057252494976	1.31327889375098
PU26291_16_12623431	82.4072281320601	0	0	0	0	0	0	91.9191919191919	95	78.5488958990536	0	0	5.19963160931785	0.725501249997708	1.06236475316527	23.7051504629817	1.77619029188750	0.917504051672011	3.17671460586118	49.5307074652992	27.7186621586963	13.8522491523787	6.9323480877686	0.791940825147273	19.0362196940664	26.3447683266097	4.75905492351659	8.07339674525136	1.46287318593938	0.166189219551374	1.01982845718018	0.599456848052408
PU25761_23_12623358	79.4593102328276	0	0	0	0	0	0	99.719887955182	91.6666666666667	86.4734299516908	0	0	7.3330570867613	0.567577920180728	0.400124929879788	16.9370298032718	1.88239736368813	0.927906519541984	1.55834335238754	4.67845775454043	42.2148967877930	10.9757018033617	15.7026382019195	1.03497848719001	29.6283972178178	34.3237013460319	5.07229935018743	8.799411203788	2.43068970947899	0.312327689295114	0.94039919144351	1.95920135457553
PU29492_37_12623358	72.8142746517572	0	0	0	0	0	0	99.1596638655462	92	89.5833333333333	0	0	6.07875429698454	0.618503879956855	0.436026160988276	16.9370298032718	1.43678007278529	1.04468610494797	1.75446514567101	45.3215422454596	38.0336770531791	9.80187577130815	11.9449740872054	0.701663233642267	22.5083283664567	29.5084441926445	3.73567992682723	6.56314409162766	3.54925840631103	0.216506287166490	0.98531113752187	1.26922681447516
PU13271_25_12623358	79.1739191552387	0	0	0	0	0	0	98.8826815642458	95.6521739130435	86.7612293144208	0	0	6.14957315892787	0.65397045647712	0.461029003661804	41.9370298032718	1.62974738756524	0.92927656668794	1.56064423487667	4.67845775454043	38.4535126412858	13.2291050619753	11.4287805582612	0.894745557352043	24.1448303527503	34.0495230027785	4.42112578496067	7.07722848522774	2.19585392466551	0.297762181175263	0.93148793790807	1.69771605828847
PU26587_1_12618706	78.1315288881837	0	0	0	0	0	0	97.1929824561404	95	89.8203592814371	0	0	13.2175511944750	0.525747824791442	1.89262349043659	2686.41493055552	1.87761910691303	1.01719467940839	9.61278460563174	1917.97960069434	75.3188045863995	16.8846550940939	19.2675966707263	0.538888674525223	41.6322623153395	65.828083422399	4.41428891348861	10.3184003352796	4.55260428302055	0.180017693260011	1.0214511343516	1.1641152612827
PU13482_1_12618706	97.2488549922453	0.743494423791822	0.743494423791822	0.743494423791822	0	0	0	97.7695167286245	84	77.6081424936387	0	0	13.1178662619344	0.630216014565727	2.26869532687002	2286.41493055552	2.18751628626649	0.95028378891804	8.98045729299894	3892.97960069434	119.820354695507	17.6847449596638	15.9524647610387	0.672037665753801	34.1555604681181	69.6354076102829	5.0764322505119	11.5875083979076	3.71841654192659	0.579783809840319	1.0214511343516	0.470605170351002
PU09424_1_12618706	90.1640899757197	0.423728813559322	0.423728813559322	0	0	0	0	95.7627118644068	85.7142857142857	90.7120743034056	0	0	11.7583493005976	0.599815657495492	2.15925801263746	1461.41493055552	1.96693779864004	1.07224261009857	10.1330035090753	1767.97960069434	86.6855985386326	26.6788586208968	15.0238967086067	0.535541591288932	37.2731520132695	57.7168275438636	4.22116377352349	9.65625699825634	2.44720745469557	0.203854314407634	1.0214511343516	0.573922330247576
PU04316_2_12618706	79.8577504198364	0	0	0	0	0	0	80.281690140845	88	79.1563275434243	0	0	8.40080161269793	0.569165990137994	2.04892321393833	2661.41493055552	3.14094082886855	0.802583340803062	7.58464523988206	4167.97960069434	43.8669960777931	26.3201976466759	11.3119067771425	1.14252379645691	28.8308244662225	42.0736912066883	7.09045156729108	16.9398337055126	3.62936938670197	0.411405235135795	1.0214511343516	0.535369767512974
PU04310_2_12618706	51.2391346287591	0.280112044817927	0	0	0	0	0	100	90.9090909090909	94.6666666666667	0	0	30.6991172779618	0.279859171514025	1.00745645924770	4486.41493055552	2.42219418944480	0.794982391557716	7.51281406599473	2567.97960069434	261.243135761398	20.7747471991058	84.0698696020982	0.889502327528236	133.090810741682	162.583778544927	5.82134350466311	11.3667939522332	5.81016422826841	0.215671239254450	0.853717689063543	2.27844927783950
PU06996_3_12618706	72.2873125838849	0	0	0	0	0	0	99.3846153846154	95	89.7849462365591	0	0	16.5180710256951	0.401250853080841	1.44445065540646	3686.41493055552	2.33758487344372	0.774506055991701	7.31930675879645	1792.97960069434	108.260435603308	18.7883171880359	31.5498566565887	0.881126393799185	61.6896875660034	78.0501458516205	5.7937541989538	12.0841159006751	2.42594262196017	0.256733817017133	0.995240312790881	1.41671916552561
PU08729_4_12618706	77.6651652653574	0	0	0	0	0	0	100	95	92.3780487804878	0	0	17.0468474113202	0.366395236357344	1.3189749884159	3036.41493055552	2.65194663263646	1.11071859589525	10.4966127290606	2067.97960069434	104.370343498296	29.5205571089551	35.6572860548035	0.697037875561537	68.0352278791432	84.174971719086	4.22116377352349	13.4359918804310	10.2747604436588	0.609016618412814	0.886770910711168	1.6360434223477
PU03638_4_12618706	88.3951905092646	0.45045045045045	0.45045045045045	0	0	0	0	79.7297297297297	75	79.0697674418605	0	0	7.55093483632357	0.651643429909296	2.34583122302835	1111.41493055552	2.37957796346631	0.972978402653958	9.19492797198269	3342.97960069434	59.9791506120265	37.686991598909	8.88064953459974	0.713990409639267	21.6851942875128	36.0592225620601	5.0212536390933	9.15964949548887	2.35504830626910	0.270748445681799	1.0214511343516	0.380372845292384
PU00953_4_12618706	90.164471564978	0.363636363636364	0.363636363636364	0.363636363636364	0	0	0	98.1818181818182	85.7142857142857	83.0409356725146	0	0	10.3156637082745	0.541412071061886	1.94901273077855	2436.41493055552	2.02458606138358	0.891498922128642	8.42492326007821	2067.97960069434	94.7692651114587	14.8706357773148	14.6023674010723	0.66299623222667	32.1691304570483	39.4527071643045	5.18678947334912	10.9529543665936	2.83296543909347	0.222400458801110	1.0214511343516	0.963022215161188
PU27246_5_12618706	88.5031069312504	0.279329608938547	0	0	0	0	0	82.9608938547486	96	84.4758064516129	0.847457627118644	0.45662100456621	8.37627727824769	0.636172649385463	2.29013843410163	4511.41493055552	2.12756400284844	1.08570088319882	10.2601880914325	5067.97960069434	58.930756995073	29.5757357203737	10.0909041608275	0.572094908666536	25.6304650039433	37.1352054847230	3.80732418788393	8.49750615846558	4.0158317667697	0.38375846548063	1.0214511343516	0.476393629970558
PU03199_6_12618706	87.8840781413933	0	0	0	0	0	0	87.8892733564014	87.5	83.8308457711443	0	0	8.44448334166776	0.611297526321052	2.20059124052478	2786.41493055552	1.86741302938718	1.06044775709420	10.0215387288506	3617.97960069434	45.0809255290025	22.5128734587919	10.5870380732242	0.514098985667536	26.7064479266061	40.225207724165	4.00044932784906	9.49072116400052	2.59538564792315	0.303986532855913	1.0214511343516	0.544795291588906
PU21354_8_12618706	68.7895200753375	0	0	0	0	0	0	99.7840172786177	96	93.061224489796	0	0	21.0461413725292	0.375173541773934	1.35057574119934	7136.41493055552	2.17615928709218	0.945420871498326	8.93450131362055	4767.97960069434	146.250909565020	24.3613569413153	42.9926593981547	0.671987408543983	80.809076422551	102.218377652971	5.0764322505119	11.0909008951401	7.09370694259598	0.147706866467841	1.00881225642374	2.15864097395195
PU01905_8_12618706	89.3604872841227	0.26246719160105	0.26246719160105	0.26246719160105	0	0	0	96.3254593175853	88.4615384615385	85.7438016528926	0.892857142857143	0.561797752808989	11.1258355751851	0.567051109588153	2.04130992022726	5086.41493055552	2.04113087788529	0.869864147266199	8.22046836569658	5067.97960069434	102.659806544320	17.5743877368265	15.037112978957	0.685038628913999	36.1695797848973	44.9429790004559	4.85571780483747	11.0081329780122	1.81296225142262	0.430382220927954	1.0214511343516	0.767460654757792
PU12195_9_12618706	48.2416439592725	0	0	0	0	0	0	100	100	93.2642487046632	0	0	37.8584296879411	0.301791345731982	1.08640942141682	4711.41493055552	2.00661559301227	1.04235844447042	9.8505894804555	2967.97960069434	242.841068853292	17.4088519025707	96.1412677158713	0.562008305660421	161.038777425206	188.572904523092	4.63500335916304	10.8701864494657	11.1519304300869	0.197323742058377	0.891080855557523	2.33588917560016
PU27955_10_12618706	72.5989585560944	0	0	0	0	0	0	99.7584541062802	92	89.873417721519	0	0	15.2561228410521	0.397671293091866	1.43156470704663	5911.41493055552	2.53991694607797	1.11576292079395	10.5442830617055	4467.97960069434	82.5747919879464	35.3143113079089	29.4018031409020	0.664573823478636	59.565311026387	70.104425807341	4.16598516210488	12.9669736833728	6.82598708990936	0.615504272609945	0.975415779504925	1.23955493384797
PU24473_10_12618706	98.7532416697271	0.324675324675325	0	0	0	0	0	73.051948051948	85.1851851851852	77.8904665314402	0	0	8.24018043878579	0.724694246644579	2.60880462059518	3261.41493055552	2.21471366507331	0.895116711419121	8.45911241767207	4967.97960069434	52.3645022362587	21.6851942875128	8.71436885042085	0.722326520175215	25.9339473667456	36.0868118677694	5.13161086193051	11.1184902008494	1.36088241977359	0.403555121445573	1.0214511343516	0.312014245105160
PU21512_10_12618706	72.2386470628626	0	0	0	0	0	0	98.5849056603774	91.6666666666667	90.4665314401623	0	0	12.6518874438232	0.470708815311482	1.69449024609372	6161.41493055552	1.86715381561928	0.992687052803174	9.38118042943987	3867.97960069434	74.7394291665041	22.0990338731524	20.5995160663814	0.549115090716671	45.853426088863	57.9651312952473	4.35911030207000	8.93893504981444	2.47090276478309	0.117045539372804	1.0214511343516	1.26949587427908
PU00892_10_12618706	59.6115286632893	0	0	0	0	0	0	100	90.9090909090909	89.8936170212766	0	0	14.8747340440331	0.334606936754043	1.20454126237222	3811.41493055552	2.63253988886187	0.998364533189577	9.43483426499564	2667.97960069434	89.9963152237491	27.3961805693387	34.0696992045926	0.769806291724833	61.2482586746545	73.828982078097	5.0212536390933	13.3532239633031	2.5093172333657	0.894427491543559	0.912369875662864	1.34792293411681
PU29974_11_12618706	68.4786306910038	0	0	0	0	0	0	97.8947368421053	88.4615384615385	86.9379014989293	0	0	10.3605008370942	0.464368466346326	1.67166581806346	5061.41493055552	2.19663245184055	0.896430331336156	8.4715265067071	4417.97960069434	56.751201844038	16.3604582856172	17.0990530408297	0.715379503290528	38.9009210501184	48.8330711054678	5.24196808476773	10.9805436723029	1.76593195210691	0.146728618898675	1.0214511343516	0.84914398223882
PU12061_11_12618706	92.281522748091	0	0	0	0	0	0	89.5953757225434	80	85.430463576159	0	0	10.2141580907859	0.59296443439495	2.13459450445566	4211.41493055552	1.93135848314121	1.05028602041819	9.92550737136998	3967.97960069434	56.9167376782938	23.4233205471990	13.2016422576574	0.536847514509332	33.7141315767693	45.4119971975141	4.00044932784906	9.27000671832609	0.906354406590103	0.191465355530744	1.0214511343516	0.696959019806289
PU10945_11_12618706	67.4873936427128	0	0	0	0	0	0	100	90.4761904761905	91.7378917378917	0	0	17.8540609464015	0.400305971603717	1.44104920551936	3586.41493055552	2.18409204724858	0.973924212824485	9.203866152285	2367.97960069434	118.523657327169	27.3685912636294	34.1821183979131	0.654698603736654	66.3522802308757	91.2102446749585	4.88330711054678	10.9529543665936	1.17086714321478	0.395752596933703	0.918922101630923	1.57640018990217
PU10933_11_12618706	75.3931755340059	0	0	0	0	0	0	100	95	94.3952802359882	0	0	23.1158007412016	0.324937106952955	1.16973113826505	3661.41493055552	1.83654540471251	0.993192948958537	9.38596129476758	1767.97960069434	126.000359174391	15.2292967515357	54.5209811470244	0.539838286440381	97.335070542424	113.805886050878	4.60741405345374	9.24241741261678	12.6999009626357	0.400504754546728	0.873721455769773	2.39083861646866
PU03984_11_12618706	72.5390545845203	0	0	0	0	0	0	100	86.3636363636364	89.7849462365591	0	0	30.2217896848630	0.332264537693547	1.19610893174369	4186.41493055552	2.05013155727470	0.988520844653114	9.34180855463607	2367.97960069434	186.365760066347	16.7467085655474	69.7092189991805	0.605468480189233	120.013479835472	154.720826417776	4.93848572196539	10.6770613095006	15.5418363929886	0.319798618866984	0.88802787839091	2.24656948014687
PU30869_12_12618706	56.7007739327038	0	0	0	0	0	0	100	100	94.3349753694581	0	0	53.5172637515582	0.22542620155369	0.811504878008109	5411.41493055552	2.75076798635336	0.948571344654358	8.96427419826872	2967.97960069434	344.066231500728	38.6526172987347	181.946429452323	0.846602605323317	267.643854685956	315.759603842982	5.7661648932445	10.9253650608843	31.2512112650116	0.381726086648693	0.767038454486422	2.67253808028954
PU27548_12_12618706	73.647118064651	0	0	0	0	0	0	100	100	93.9086294416244	0	0	17.6286802875820	0.379644416675968	1.36667030681309	4561.41493055552	2.66528125848157	0.93538635846341	8.83967225643048	2792.97960069434	95.348640531354	31.8656480942459	35.587445434431	0.831855042906526	69.6905862217015	89.3341718867258	5.35232530760494	12.6634913205705	3.25170269402552	0.322881982491955	0.865312692649539	1.70748804282579
PU22645_12_12618706	46.9136350659134	0	0	0	0	0	0	100	95.4545454545455	95.2618453865337	0	0	49.6696763282654	0.205459780510945	0.73962837048202	5236.41493055552	2.38621236688991	0.895395386913182	8.46174598187911	2967.97960069434	337.334440907658	23.2853740186524	185.275732975145	0.778018421002368	254.483755862619	287.894405076585	4.88330711054678	12.2772410406402	25.8074963822448	0.354924922406148	0.785708903228637	2.68002995194050
PU06405_14_12618706	61.0279627137905	0	0	0	0	0	0	100	90	89.8203592814371	0	0	22.1562342058524	0.364781885627432	1.31316713654137	3386.41493055552	2.23170236350854	0.988122059127505	9.33803991581094	1792.97960069434	144.043765108275	20.3333183077569	46.5496814428495	0.659358059229993	88.0650638240978	114.881868973541	5.21437877905842	11.8358121492913	7.55593267387373	0.480467936676051	0.88047339219965	2.36015122861353
PU12060_15_12618706	98.0796410700004	0.301204819277108	0	0	0	0	0	90.3614457831325	100	89.1705069124424	0	0	11.5418629694216	0.690290055227392	2.48495402573732	3861.41493055552	1.47943742228302	1.14108377317088	10.7835724571946	3867.97960069434	80.0365758626904	12.6634913205705	12.8144014987876	0.378507692911344	34.0727925509902	53.026645573282	3.33830599082576	8.13884518424463	3.54352644235185	0.225845595911183	1.0214511343516	0.646773299435948
PU02077_15_12618706	62.1222705231844	0.258397932816537	0	0	0	0	0	100	90.9090909090909	92.803970223325	0	0	35.9384040243424	0.270727616847948	0.97458405531131	5236.41493055552	2.46365189444004	0.848150708999907	8.01527007934401	2667.97960069434	282.100650877632	25.3269826411409	101.737311412851	0.84801191480967	164.597797861707	191.580138845406	5.7661648932445	11.3116153408146	5.45329159029653	0.37571887828853	0.87098188770767	2.62505643926917
PU27457_16_12618706	63.1890719338912	0	0	0	0	0	0	100	95	90.2439024390244	0	0	18.8763698652903	0.366925929731516	1.32088541523807	2761.41493055552	1.86279327943016	0.911255099263659	8.61162486132929	1767.97960069434	118.606425244297	19.2849246908034	39.4270337826027	0.596788342351253	75.0705008350157	110.329633531506	4.38669960777931	9.2975960240354	8.1227365896208	0.378739857820499	0.898207194206883	1.46530351430254
PU28513_17_12618706	87.8482657641277	0.404858299595142	0	0	0	0	0	83.4008097165992	95.6521739130435	80.0518134715026	0	0	8.0855270764822	0.669349718821235	2.40957155012621	1736.41493055552	1.95340303943967	1.08085245915777	10.2143690786841	3617.97960069434	57.3581665696427	29.0239496061876	9.25783168058392	0.527619799259565	23.2026061015245	31.5897550371529	3.44866321366298	9.73902491538425	3.08387128261774	0.535699004428418	1.0214511343516	0.325703736154337
PU05038_17_12618706	81.9148702068799	0	0	0	0	0	0	83.0258302583026	95.4545454545455	85.956416464891	0	0	7.96382751577944	0.624305938141502	2.24741982378031	2336.41493055552	2.12973158049964	1.09453801512069	10.3437015499829	3267.97960069434	43.7842281606652	33.1071668511646	9.77638755448135	0.568054050759618	25.4373398639781	38.8733317444091	4.13839585639557	9.57348908112843	3.65612397326136	0.340872867764722	1.0214511343516	0.374165309612133
PU01650_17_12618706	58.9960473868888	0	0	0	0	0	0	100	95.2380952380952	91.0112359550562	0	0	23.1417908213870	0.386019560726825	1.38961999260657	3761.41493055552	2.37724387898457	1.07248858732242	10.1353280651496	2367.97960069434	116.564816621809	25.6304650039433	45.945362403315	0.647107895287533	85.5820263102605	110.633115894308	4.22116377352349	12.8014378491170	8.50529287698484	0.519746920459143	0.926035798245653	1.9354337674121
PU21452_18_12618706	93.4758329569063	0.36101083032491	0	0	0	0	0	81.2274368231047	83.3333333333333	85.3717026378897	0.925925925925926	0.45662100456621	7.98639978813298	0.632754730112308	2.2778343712035	2486.41493055552	1.99979470765632	0.96311732591634	9.10173793808135	3692.97960069434	54.5440573872937	17.6295663482451	9.67318906313208	0.606180357209982	24.2785890241874	39.6182429985603	4.44187821919792	10.0700965838959	0.662323659282835	0.424161116676194	1.0214511343516	0.36860624441856
PU29226_19_12618706	96.5244770822857	1.06007067137809	0.353356890459364	0	0	0	0	74.5583038869258	84	79.5774647887324	0	0	9.06997245302013	0.745219988898771	2.68269461141795	2636.41493055552	2.37915824580188	0.84245583541162	7.96145187298813	4492.97960069434	71.9529092898644	23.064659572978	9.32772003627629	0.824464246238079	23.3129633243617	57.6340596267357	5.7937541989538	12.2772410406402	2.5469358222109	0.576340596267357	1.0214511343516	0.387123987060534
PU24865_20_12618706	120.680065882036	0.727272727272727	0.727272727272727	0.363636363636364	0.363636363636364	0	0	89.4545454545455	100	88.6075949367089	0	0	9.92119115946977	0.786297329941799	2.83056767321055	2436.41493055552	1.78457133007834	1.03449557951219	9.77628312715187	3342.97960069434	95.348640531354	15.6983149485939	9.67010181348502	0.503617615664676	25.6856436153619	43.0944955179326	4.16598516210488	9.49072116400052	2.62327848768626	0.394341367157989	1.0214511343516	0.425904046963349
PU08917_20_12618706	79.3696222404058	0	0	0	0	0	0	98.8095238095238	91.304347826087	87.9310344827586	0	0	12.6733763254045	0.501822670128285	1.80649605900921	3961.41493055552	1.92760490865341	1.06469110464020	10.0616395933087	3567.97960069434	79.3192539142485	21.6024263703849	19.3551296205101	0.528554820697023	43.6186923264094	59.6756682492242	3.91768141072114	10.2632217238610	3.38701303670762	0.117709453146557	1.0214511343516	1.07862926901629
PU09413_21_12618706	71.0925099964316	0	0	0	0	0	0	99.6845425867508	90.9090909090909	90.8045977011494	0	0	17.6198094899623	0.368093038606945	1.32508685472935	3486.41493055552	2.79284797723079	0.987587455639566	9.33298775786811	2667.97960069434	107.956953240506	27.6720736264317	36.6857696024427	0.82559560392086	65.9660299509455	84.0094358848302	5.90411142179102	15.0913502229892	9.0782961333834	0.275596397891863	1.00693673102156	1.67203375483279
PU09029_21_12618706	94.3806701288987	0	0	0	0	0	0	78.4	95.8333333333333	76.3285024154589	0	0	7.94753952003951	0.699294910819312	2.51737032955754	1811.41493055552	1.62511312999609	1.15722429627648	10.9361050796879	4192.97960069434	37.8249381274555	19.0642102451289	8.71016452687289	0.409979079653696	25.3545719468502	34.8452931108507	2.62098404238386	7.8905414328609	1.84986294780882	0.156288129694028	1.0214511343516	0.291393220025911
PU03165_21_12618706	95.8687447146395	0	0	0	0	0	0	82.5783972125436	91.304347826087	89.119170984456	0	0	10.9103652639722	0.681359324323511	2.45280456111109	2736.41493055552	2.40280013840617	1.25896441312846	11.8975786784476	3267.97960069434	66.738530510806	33.8520781053158	12.2720500214475	0.557185536389286	33.9072567167344	48.5019994369561	4.08321724497697	11.0081329780122	5.43717044280806	0.368474486280608	1.0214511343516	0.612013270566611
PU29724_22_12618706	65.7653828160732	0	0	0	0	0	0	100	91.304347826087	89.2271662763466	0	0	13.7219192354256	0.409371845367826	1.47368516678861	5011.41493055552	2.23704118915833	1.28728100410405	12.1651786721601	3267.97960069434	79.5951469713415	34.7625251937228	25.6892200068427	0.507336677209976	51.0678048679214	66.2143337023292	2.95205571089551	8.82857782697723	5.05094213110659	0.48406690926324	0.94052391398686	1.42750041772053
PU23225_22_12618706	48.3181773816295	0.24390243902439	0.24390243902439	0.24390243902439	0.24390243902439	0	0	100	84.6153846153846	85.3982300884956	0	0	32.5818429393509	0.280227857459623	1.00878368049015	5811.41493055552	2.46282815990176	1.04010986992648	9.82933979915235	4492.97960069434	376.262951263486	36.7489552047927	89.1083433258467	0.69127449453799	136.649831178182	176.764681679510	5.37991461331425	10.2080431124424	15.3263460678044	0.278733132680761	0.926468962171805	2.04926498045357
PU08320_23_12618706	73.3529862039483	0	0	0	0	0	0	100	95.2380952380952	84.9002849002849	0	0	20.9713807796183	0.391011442529414	1.40759011500282	2961.41493055552	2.4831487301325	0.99995878409624	9.4499003982377	2692.97960069434	118.634014550006	21.3541226190012	41.1047100507629	0.72496371972419	79.4296111370857	97.4454277652611	4.80053919341887	15.0913502229892	7.39354393990759	0.347475360972424	0.967337580935646	1.13522890165223
PU10000_24_12618706	88.5372788888318	0	0	0	0	0	0	83.6575875486381	80.7692307692308	77.9527559055118	0	0	8.86249033283698	0.637140796167146	2.29362363604598	1986.41493055552	1.97859187115473	0.997393805030164	9.42566060247463	4167.97960069434	42.1564591238162	16.9950123169312	10.6604218449677	0.579142176972717	29.4377891918272	38.9009210501184	4.52464613632583	10.8425971437564	4.5462931300362	0.376107152831245	1.0214511343516	0.431355211468756
PU09491_24_12618706	71.9746745748955	0	0	0	0	0	0	100	90.9090909090909	88.365650969529	0	0	24.9541808756633	0.339289696694096	1.22139858644415	3136.41493055552	2.77927874419866	0.91133236551549	8.61235504980862	2667.97960069434	138.553493272124	31.3138619800598	56.3672279094633	0.890329886327326	103.597842938436	122.137856375088	6.06964725604684	14.1257245231636	14.2061842440958	0.750102790171771	0.826100674297324	1.04552870419309
PU08712_24_12618706	60.8932562980154	0	0	0	0	0	0	100	100	95.9128065395095	0	0	30.4159347045903	0.282489888400008	1.01692669638482	4461.41493055552	2.22204963935905	1.23866709778204	11.7057631642224	2067.97960069434	175.716288062556	33.4658278253855	82.5186833999308	0.523714737274863	132.511435321786	168.322354132463	3.47625251937228	13.2704560461751	7.78475589946335	0.321108863672175	0.799067201925255	2.36575079860183
PU22816_25_12618706	94.9291661568178	0	0	0	0	0	0	78.5992217898833	95.6521739130435	80.2139037433155	0.87719298245614	0.523560209424084	9.65187635455697	0.675941703683098	2.43330183451324	1986.41493055552	2.50598087309692	0.936035128251401	8.84580331900567	3567.97960069434	48.584767354084	27.1202875122457	10.9435074447943	0.781594049926385	32.5002021255599	44.1980677463047	5.54545044757007	11.6978656207448	3.78419192644492	0.372316287147777	1.0214511343516	0.449611631153188
PU11373_25_12618706	47.830338153819	0	0	0	0	0	0	100	90.4761904761905	91.4285714285714	0	0	27.3988903111918	0.304955266747946	1.09779912376903	3886.41493055552	2.72762208464041	1.23353816924269	11.6572933026468	2417.97960069434	168.653425800974	33.0243989340367	68.8574388997411	0.645546076596586	115.130172724925	145.726712756543	4.08321724497697	13.6567063261054	8.38362259168233	0.174060150989595	0.879928519817503	2.16842793301133
PU30514_26_12618706	77.1889707589107	0.248138957816377	0.248138957816377	0	0	0	0	97.0223325062035	88.4615384615385	84.2412451361868	0	0	11.9133040788302	0.514734311386882	1.85297628088327	5636.41493055552	2.35804781017506	0.864687360810736	8.17154623293959	5117.97960069434	95.7624801169936	22.9543023501408	17.7379382364283	0.79613943380543	41.6322623153395	50.6815545879911	6.01446864462823	10.8150078380471	2.74269381787318	0.137301583737730	1.0214511343516	0.697708055963837
PU25991_26_12618706	73.0385135927995	0	0	0	0	0	0	99.290780141844	92.3076923076923	83.3663366336634	0	0	13.4652600967636	0.442013044648115	1.59118922025455	6136.41493055552	2.84146956592923	0.95489731534551	9.02405645520204	4842.97960069434	77.3052345974693	31.506987120025	23.3471401475099	0.868724313808044	51.6747695935261	62.4070095144453	5.90411142179102	13.1876881290472	4.35511327536369	0.438204167304916	1.0214511343516	1.10933398863864
PU21870_26_12618706	60.8517936848844	0	0	0	0	0	0	100	86.9565217391304	91.9431279620853	0	0	26.6248271188302	0.338881654000119	1.21992968604874	5486.41493055552	2.07013642290275	0.914195620866294	8.6394136429328	2967.97960069434	138.994922163473	19.8918894164081	60.213346985428	0.661082209880627	109.115704080297	122.882767629239	5.40750391902355	9.87697144393077	10.5336986111634	0.205195461212947	0.87816895234584	2.48381306963172
PU04778_26_12618706	98.7999207233994	0	0	0	0	0	0	74.468085106383	100	84.5814977973568	0	0	7.35763741327085	0.701204640497298	2.52424510692894	2611.41493055552	2.17687773086151	0.894554343772119	8.45379788037726	4792.97960069434	44.6394966376536	22.4025162359547	8.04169560775761	0.710432707977561	20.5264434477220	39.0664568843742	4.88330711054678	10.9529543665936	1.92505312657807	0.459645223109602	1.0214511343516	0.295002944347118
PU00840_27_12618706	73.671268313021	0	0	0	0	0	0	99.6835443037975	90.9090909090909	83.8046272493573	2.04081632653061	1.42857142857143	13.6311874745049	0.456089057329531	1.64186102714809	3461.41493055552	2.45011098558779	0.974930492235003	9.21337578443527	2692.97960069434	72.008087901283	28.8308244662225	22.9054099096433	0.733681796820889	53.6336102988866	67.014423567899	5.46268253044216	12.0013479835472	5.64373263688052	0.339971444546905	0.981544703858526	1.02896869004356
PU30847_28_12618706	85.9011217689656	0	0	0	0	0	0	65.989847715736	95.4545454545455	69.208211143695	0	0	6.8312782029041	0.641712937757796	2.31008274851021	486.414930555522	2.95722521763382	0.9248140534973	8.7397609095845	3492.97960069434	33.7968994938972	34.3210963023740	8.15859184467616	0.933524285442274	22.0438552617338	32.2518983741762	6.42830823026779	14.8154571658962	3.42044573614790	0.560031202187387	1.0214511343516	0.302118305428733
PU25988_28_12618706	65.0277036030844	0	0	0	0	0	0	100	85.7142857142857	88.3435582822086	0	0	20.8168144823416	0.372891703036012	1.34236141982104	1936.41493055552	4.30126685264046	1.27440337839923	12.0434813760196	1767.97960069434	114.357672165064	81.719523510958	42.7844133604312	0.985337731090615	82.629970599365	99.0180181906914	5.46268253044216	15.0085823058613	21.1015122442872	0.658253525882397	0.868267656939355	0.842328952893408
PU26486_29_12618706	82.477156530509	0.309597523219814	0.309597523219814	0.309597523219814	0.309597523219814	0.309597523219814	0	99.6904024767802	95.4545454545455	90.0485436893204	0	0	12.6216253583933	0.519120148509817	1.86876472160081	3636.41493055552	1.91965848027746	1.02924510541967	9.72666462486266	3167.97960069434	140.374387448938	27.5893057093038	18.6337999929024	0.544503657856717	39.590653692851	51.8954840392005	4.57982474774444	8.0008986556981	4.19041324044622	0.561867706314018	0.987494892544783	0.730390486295865
PU23505_29_12618706	101.342388532693	0.303951367781155	0.303951367781155	0.303951367781155	0.303951367781155	0.303951367781155	0	95.1367781155015	92	83.2589285714286	0	0	11.3986574334466	0.663191881178085	2.38740413901358	3786.41493055552	1.73374024843446	0.979837566006465	9.25974905413861	4617.97960069434	116.730352456064	15.1189395286985	13.1725098180035	0.51656572391888	34.6797572765949	44.3360142748513	4.38669960777931	8.30438101850045	1.75517339242549	0.340954567515729	1.0214511343516	0.557909281989378
PU05725_29_12618706	95.3494782334413	0	0	0	0	0	0	77.5577557755776	88.4615384615385	80.8612440191388	0	0	8.09618103451358	0.670814184857873	2.41484343655387	3136.41493055552	2.33739755190899	0.893493027427833	8.44376813324764	4767.97960069434	40.0044932784906	20.6368006705593	9.24979277156878	0.763725088208839	24.8027858326641	36.1695797848973	5.43509322473285	11.9461693721286	2.13056323241181	0.613967938559852	1.0214511343516	0.577446293193448
PU25588_30_12618706	90.656761634692	0.317460317460317	0.317460317460317	0	0	0	0	75.8730158730159	92	77.3706896551724	0.806451612903226	0.446428571428571	7.39029209933922	0.652349464446223	2.3483728551315	3436.41493055552	2.12037648923950	0.923490438468608	8.72725236384672	4917.97960069434	56.7787911497473	18.9538530222917	8.68231071416917	0.67031080048502	23.3405526300710	28.4997527977109	4.69018197058165	11.2564367293960	1.68976892665874	0.445796716623946	1.0214511343516	0.400668929692101
PU28551_32_12618706	71.4247164839476	0	0	0	0	0	0	98.7915407854985	92	83.2946635730858	0	0	11.0966857348901	0.464749467551425	1.67303737263136	3836.41493055552	2.23407867800700	0.93780337412496	8.86251375512612	4242.97960069434	71.097640812876	19.2297460793848	18.2990446064238	0.695476264739467	39.8113681385254	50.488429448026	5.43509322473285	11.7254549264541	3.81577346243564	0.482024584035409	1.0214511343516	0.674299146292513
PU20508_33_12618706	63.9933877726903	0	0	0	0	0	0	100	91.304347826087	91.8181818181818	0	0	21.6232244280252	0.348585970048822	1.25486395614236	5536.41493055552	2.29498254664673	0.943052879658292	8.91212310425027	3567.97960069434	144.043765108275	25.6028756982340	47.5405916510359	0.710458937071425	92.3965848204585	116.068209119041	5.0212536390933	11.5599190921983	3.33157061610521	0.591178331428773	0.888989980622323	1.73929522167605
PU11371_33_12618706	113.769415644499	0.355871886120996	0.355871886120996	0	0	0	0	76.1565836298932	92	78.9808917197452	0.735294117647059	0.364963503649635	9.76232557660668	0.79565581233204	2.86425698731020	2586.41493055552	2.16949565689136	1.04205438333639	9.84771601459138	4817.97960069434	73.828982078097	18.8434957994545	9.40333866549063	0.607804681047825	27.1478768179550	49.3020893025259	4.55223544203513	11.0909008951401	4.32452652449074	0.398174649580409	1.0214511343516	0.238878103828792
PU27545_34_12618706	62.1965176832982	0	0	0	0	0	0	100	95.6521739130435	97.3741794310722	0	0	30.6624056696969	0.292584453179552	1.05326581093100	6736.41493055552	2.86114303161106	0.76957395647272	7.27269698852408	3342.97960069434	196.049606370313	24.7476072212455	80.3172831610482	1.08538757907445	138.994922163473	163.245921881951	7.44911254151203	14.8154571658962	7.78100294377068	0.136606211145538	0.86116636291269	2.68908309496285
PU06292_34_12618706	81.0012340775301	0	0	0	0	0	0	100	95.4545454545455	89.1891891891892	0	0	16.3458243669821	0.487271803027050	1.75411483823489	4936.41493055552	3.00414441191978	1.04752162134877	9.89938299876329	3292.97960069434	101.970073901587	50.4056615308981	25.709260061049	0.837246711090034	55.7028082270844	74.9877329178878	5.7937541989538	12.4979554863146	3.26601465787849	1.12825009981063	0.938716774559883	1.13832536188386
PU29164_37_12618706	75.44736509182	0	0	0	0	0	0	90.6451612903226	100	76.9035532994924	0	0	9.0394392490683	0.553664357699052	1.99311936214742	3311.41493055552	2.30060198936408	1.24530014912084	11.7684474222989	3917.97960069434	49.3848572196539	30.6241293373273	12.5126401167728	0.539340571635058	30.0447539174319	40.6666366155138	3.83491349359323	10.3459896409889	2.21251507424297	0.343022903784495	1.0214511343516	0.941015632490657
PU26881_37_12618706	75.9949257267871	0	0	0	0	0	0	99.526066350711	85.7142857142857	73.9130434782609	0	0	13.4979122819425	0.452487528835907	1.62889599504128	836.414930555522	1.87797722344953	1.04459786699281	9.8717526725017	2417.97960069434	76.5603233433181	18.7883171880359	22.8619893177675	0.524851963493616	47.7294988770956	65.0004042511198	4.22116377352349	10.2356324181517	6.38032395933319	0.193974041679259	1.00828527655115	0.429840241292206
PU26502_37_12618706	107.676360465755	0.3584229390681	0	0	0	0	0	79.5698924731183	75.8620689655172	76.2004175365344	0	0	9.37814681304786	0.729444162189568	2.62590369607229	2536.41493055552	2.42692573066711	0.870939247283405	8.23062837253118	4792.97960069434	58.930756995073	23.7543922157106	9.85323870783674	0.813512564127093	29.5757357203737	49.2744999968166	5.7661648932445	12.0013479835472	4.3559113395346	0.385413857491182	1.0214511343516	0.23206829628699
PU08361_37_12618706	74.300252937927	0	0	0	0	0	0	95.4918032786885	95.4545454545455	85.3372434017595	0	0	8.60760282171485	0.515147687147844	1.85446437962317	1661.41493055552	1.93842165895940	1.00088708315446	9.4586730934522	2967.97960069434	47.0121769286537	19.5608177478964	12.8057345442684	0.565403912516951	30.1275218345598	42.0185125952697	4.22116377352349	11.2012581179774	0.628543503998743	0.231841349891288	1.0214511343516	0.526385698485703
PU01345_37_12618706	47.874754689467	0	0	0	0	0	0	100	94.7368421052632	93.9490445859873	0	0	27.9870259652448	0.263393076688701	0.948180668854223	2961.41493055552	3.71538153381426	0.995886241335538	9.41141368851698	1167.97960069434	162.859671602021	36.9972589561764	81.4341233282489	1.08915408838283	129.476611693763	158.362614771404	7.8629521271516	21.6851942875128	9.27997769341719	0.665473080815794	0.822189301691053	2.28128778558081
PU25747_39_12618706	97.5993300329562	0.36101083032491	0.36101083032491	0	0	0	0	80.8664259927798	100	79.7727272727273	0	0	8.24538711084882	0.690440683276215	2.48549626703644	2486.41493055552	2.32281762183137	0.881318287244057	8.32871330904798	5142.97960069434	61.3034372860731	24.4717141641525	9.15247826801208	0.7694456886401	26.6788586208968	40.3355649470022	5.54545044757007	11.5875083979076	3.42574589376897	0.434342460733773	1.0214511343516	0.296941751017175
PU03707_39_12618706	98.3624281679263	0.297619047619048	0.297619047619048	0	0	0	0	79.1666666666667	92	81.198347107438	1.53846153846154	0.865800865800866	8.02176436131619	0.656672784585886	2.3639362428759	3961.41493055552	2.26723159982108	1.17157363122093	11.071710454792	4767.97960069434	62.6829025715383	32.0863625399204	9.36213529274822	0.564965512570686	25.1890361125944	32.9416310169088	3.86250279930254	11.7254549264541	1.75901640126585	0.522194925161417	1.0214511343516	0.401870813839937
PU12170_40_12618706	77.8718414844665	0	0	0	0	0	0	92.2279792746114	94.4444444444444	91.304347826087	0	0	9.87321162147578	0.544783101565483	1.96114800023139	386.414930555522	2.43478409109568	1.04542080559903	9.87952968090078	567.979600694343	54.6820039158402	30.5689507259086	13.8895715022736	0.679931178862185	31.8932373999552	50.0470005566771	4.74536058200026	12.0841159006751	3.47051453079125	0.670682884028552	1.0214511343516	0.763696879176039
PU00596_41_12618706	76.1478977799012	0	0	0	0	0	0	97.6271186440678	90.4761904761905	88.2005899705015	0	0	13.7722278882911	0.50198977682313	1.80709762128139	2936.41493055552	3.07500537791939	1.19116030214074	11.2568101731694	2167.97960069434	80.1469330855276	47.3432485971654	21.0263242579465	0.753652785505622	48.2261063798631	64.2554929969686	4.77294988770956	13.8222421603612	9.66830032996597	0.70006048566713	1.0214511343516	1.28594508870786
PU07634_42_12618706	78.5191525820969	0	0	0	0	0	0	99.4708994708995	91.6666666666667	85.1162790697674	0	0	18.2288566204966	0.454980734623603	1.63787121018774	5011.41493055552	2.19172570185016	1.03346422713716	9.76653654821828	3867.97960069434	109.529543665936	22.1818017902803	30.7058024407366	0.619136478123495	65.6901368938524	90.1894403637142	4.46946752490722	12.3324196520588	4.2207623717396	0.431535756473303	1.0214511343516	1.76234619471671
PU04786_42_12618706	65.8292089167285	0	0	0	0	0	0	100	95.4545454545455	88.8283378746594	0	0	17.7229490916076	0.350789207651362	1.26279532370100	3386.41493055552	1.93663736409198	1.33248190753743	12.592340313369	2967.97960069434	98.797303745017	34.6245786651763	38.7207531879145	0.424309373447191	72.1460344298295	89.7480114723653	3.17277015656994	9.02170296694235	6.24360945366747	0.239394704748438	0.88415788472268	1.1464830118793
PU03094_42_12618706	84.8970206355395	0.340136054421769	0	0	0	0	0	93.1972789115646	100	81.7961165048544	0	0	10.2199393652743	0.601616500533108	2.16574081232747	2911.41493055552	2.09614265988133	1.07165594815563	10.1274593836410	3392.97960069434	66.2419230080385	29.7964501660481	13.0191493771632	0.571032856939368	35.3970792250368	49.577982359619	4.82812849912817	8.99411366123305	3.13683593740535	0.458977191238793	1.0214511343516	0.554220815664839
PU04420_43_12618706	81.0109156590627	0	0	0	0	0	0	86.2348178137652	100	85.4111405835544	0	0	6.26746683123329	0.571875829448202	2.05867828146685	1736.41493055552	2.01169882253378	1.40637569541133	13.2906580306216	2742.97960069434	38.04565257313	39.7010109156882	8.39932397337052	0.417596884082458	20.5264434477220	28.5549314091295	3.14518085086064	8.08366657282602	0.617567758466567	0.429727753919427	1.0214511343516	0.386336163853296
PU27874_44_12618706	80.5147942186984	0	0	0	0	0	0	93.8837920489297	95.6521739130435	88.7254901960784	0	0	10.7109656032915	0.482553261578551	1.73712870540673	3736.41493055552	4.14059786741647	2.12530094092671	20.0847100175134	3567.97960069434	57.2478093468054	103.542664327017	17.0112959132672	0.568772067327999	37.2455627075602	51.0678048679214	3.06241293373273	10.2080431124424	3.74028549902304	0.455223544203513	1.0214511343516	0.82551439894412
PU00086_44_12618706	63.4502534365056	0	0	0	0	0	0	100	90.4761904761905	92.6315789473684	0	0	28.2065440610042	0.279790772033128	1.00721023005155	4211.41493055552	4.56939158301168	1.38190645683750	13.059416632455	2067.97960069434	182.227364209952	91.6516735663073	77.2628140464943	0.965329040624458	131.711345456216	151.327341815532	4.93848572196539	14.0153673003263	9.57509400990186	0.342493047756895	0.83944660179302	1.96533015161467
PU26829_45_12618706	74.2960834098224	0	0	0	0	0	0	99.0625	91.304347826087	88.4318766066838	0	0	12.7025679464572	0.531653745433602	1.91388403325375	3561.41493055552	1.63348202106242	1.05720249209837	9.9908700338361	3267.97960069434	65.9384406452362	16.525994119873	18.3111946324257	0.451078181350726	44.4739608033978	60.9447763118522	3.5866097422095	8.19402379566324	4.95330109985167	0.109765564066759	1.0214511343516	0.998732200075584
PU04563_45_12618706	56.1938525728882	0	0	0	0	0	0	100	95.2380952380952	93.6813186813187	0	0	39.0009161566005	0.277547674198743	0.999135370865226	4186.41493055552	2.36577200435497	1.09306963020355	10.3298248868305	2667.97960069434	257.132329210712	40.6666366155138	107.693935192744	0.631859763178314	176.737092373800	212.41006465593	4.93848572196539	9.68384630396564	18.9495443192794	0.44027006634427	0.882343400626286	2.292651757072
PU01163_45_12618706	75.0151477320237	0	0	0	0	0	0	100	85.7142857142857	86.6847826086957	0	0	19.5443987055524	0.323777646245290	1.16555723117864	3736.41493055552	2.43568922842938	1.17255110741463	11.0809478881933	1767.97960069434	126.386609454321	35.3419006136182	46.2625409004361	0.60643706128784	80.6987191997137	103.43230710418	4.02803863355836	10.4287575581168	10.1616503943488	0.399431837102477	0.912130537741244	1.92953305470657
PU30065_46_12618706	99.3466278408612	0.33003300330033	0	0	0	0	0	80.1980198019802	95.4545454545455	86.6161616161616	0	0	10.3299995661544	0.674606380928629	2.42849484703132	3136.41493055552	2.14709971537819	1.04282725971839	9.85501992045854	2117.97960069434	69.1388001075154	18.2917096852684	11.7355618998328	0.601084431224283	31.7277015656994	44.4187821919792	3.97286002213975	10.8701864494657	2.5430514789963	0.666741554641509	1.0214511343516	0.685165069187762
PU23631_46_12618706	68.0023799233278	0	0	0	0	0	0	99.25	83.3333333333333	87.066974595843	0	0	20.5438054770064	0.441322595349947	1.58870369297503	5561.41493055552	2.69750459457262	0.995324977474318	9.4061095823178	3667.97960069434	115.737137450530	26.1822511181293	35.6762140255507	0.791212118683154	77.360413208888	92.8380137118074	5.71098628182589	12.1392945120937	3.65337073707758	1.00433059689069	1.0214511343516	2.22978805565395
PU24958_47_12618706	91.8397605545467	0.302114803625378	0.302114803625378	0.302114803625378	0.302114803625378	0.302114803625378	0.302114803625378	98.489425981873	95.8333333333333	83.982683982684	0	0	10.0112108104614	0.568411684313155	2.04620781150442	3836.41493055552	2.24009267350185	0.887155767685267	8.38387919150577	4467.97960069434	119.020264829937	16.8846550940939	13.4982553588746	0.737159973023351	30.237879057397	39.2319927186300	5.84893281037241	11.2288474236867	2.35739432432336	0.7205422284217	1.0214511343516	0.533449103664002
PU11969_47_12618706	69.5822840134557	0	0	0	0	0	0	100	90.9090909090909	91.358024691358	0	0	33.1955090758686	0.351183532762163	1.26421484258892	5136.41493055552	2.47142058171012	0.971831550983946	9.18408989122824	2592.97960069434	216.107031620977	27.6996629321410	72.4434658744084	0.742422806969579	129.862861973693	160.321455476765	5.68339697611659	11.7530442321634	19.9860149999918	0.739274729328873	0.873628622961542	2.49401771274276
PU07465_47_12618706	85.4944951317059	0.558659217877095	0.279329608938547	0	0	0	0	91.0614525139665	95.6521739130435	90.566037735849	0	0	14.0949192893854	0.54421690881407	1.95910978028846	4511.41493055552	3.94281935915527	1.46305756228965	13.8263181047220	3592.97960069434	107.322399209192	85.9406872844814	19.8492724162482	0.786757890512769	43.8945853835024	75.456751114946	4.99366433338399	12.4151875691867	6.15824081875365	0.415790344629104	1.0214511343516	1.10186703737548
PU03897_47_12618706	76.2151356499975	0.276243093922652	0	0	0	0	0	99.4475138121547	95.2380952380952	91.542288557214	0	0	16.1564118898952	0.463022336909601	1.66681992793710	4611.41493055552	2.55771071177546	1.10573095543504	10.4494780807923	2967.97960069434	120.041069141181	34.9004717222693	26.7421920823455	0.675301313592345	57.4685237924799	69.2215680246433	4.69018197058165	13.8774207717798	3.54556223859322	0.445730449765903	1.0214511343516	1.65926481768958
PU01020_47_12618706	43.0223098996871	0	0	0	0	0	0	100	100	88.961038961039	0	0	55.5796989544482	0.23020295280735	0.82870055853087	2536.41493055552	3.10028519312604	1.00666369996043	9.51326379691265	867.979600694343	319.153088445227	36.1144011734787	185.037320163484	0.899110103589697	262.595011741154	303.316826968086	5.65580767040728	13.2428667404658	16.7528186040947	1.09766023429159	0.76697730853917	2.19831707479067
PU28607_48_12618706	81.5752889749699	0	0	0	0	0	0	93.8837920489297	100	89.821882951654	0	0	12.7384279793937	0.571279826144157	2.05653274742862	3736.41493055552	2.27726435696786	1.05405135638776	9.96109088785504	3517.97960069434	76.7810377889925	21.6851942875128	17.0891703143978	0.630735561321803	40.7494045326418	56.5580767040728	4.35911030207000	10.2908110295703	4.38270353770634	0.196201371012008	1.0214511343516	0.87998943834147
PU07885_48_12618706	81.2418900406689	0	0	0	0	0	0	97.2222222222222	100	92.0918367346939	0	0	13.0938592446726	0.557960218108694	2.00858389845083	3661.41493055552	2.10745349401128	1.19061516667418	11.2516584849755	2367.97960069434	77.6638955716903	24.4441248584432	17.9853321484102	0.516752075190135	45.7154795603164	57.7168275438636	3.36589529653507	10.4839361695355	8.1195839197324	0.342003560074956	1.0214511343516	0.895012257350997
PU07501_48_12618706	85.6411721924403	0	0	0	0	0	0	91.1854103343465	91.304347826087	86.0696517412935	0	0	9.95280856477	0.583973705021565	2.10222905317685	3786.41493055552	1.95131491670370	1.25475141150091	11.8577645917160	3642.97960069434	53.4128958532122	29.8516287774667	13.0619010209501	0.454009888252237	32.693327265525	48.4744101312468	3.33830599082576	9.27000671832609	1.35641486553388	0.408389345345023	1.0214511343516	0.945789547180407
PU31114_1_12623072	68.8498456569988	0	0	0	0	0	0	100	90	91.2903225806452	0	0	20.9053929237117	0.331337345065401	0.550923253153632	1734.57031250000	2.22776438907674	0.933986638046683	4.00606998210557	622.812680845025	131.650343132871	22.963962741923	61.4089496923111	0.899943332769415	98.2805819109925	118.817064447638	5.59938767350624	9.49953920331839	20.2254067915993	0.514514195233482	0.81134014638771	3.20556525876274
PU24358_1_12623072	68.960983409049	0	0	0	0	0	0	100	100	95.7865168539326	0	0	23.7440911327881	0.35612323383853	0.592135397448748	2809.5703125	3.38115805795595	1.09169239131232	4.68250394639023	22.8126808450252	141.619195175876	66.4320416177547	64.8931662876214	1.16856199881820	100.837527727218	122.927597595241	6.14961652003575	12.3639658455456	9.0012078058068	0.540878552405485	0.851248346997672	3.00602390189404
PU27939_2_12623072	76.028299893928	0	0	0	0	0	0	100	95.6521739130435	92.967032967033	0	0	16.1442728867512	0.394568387473277	0.65605915800241	4909.5703125	1.84360870205594	0.937272016014973	4.02016167627173	1777.18731915497	109.090960425161	15.8919037438819	39.8235457714003	0.742146542170594	69.458300273667	85.1560056011267	4.62839559139533	8.05923428152054	6.54714222635976	0.193217616339241	0.933827769463759	2.64799587451701
PU04922_4_12623072	80.9605313035377	0	0	0	0	0	0	99.644128113879	100	94.4444444444444	0	0	18.7435414808612	0.451111452659189	0.750074788535549	1309.57031250000	3.46957702931827	0.83062299726202	3.5627210499896	922.812680845025	91.6616525512698	27.8674727565831	40.440034884537	1.57601066547705	74.7340239198029	87.8424170283002	8.14015028836312	18.1737351368425	12.9971086836027	0.923615029336045	0.92549370090136	2.10725518719398
PU09477_7_12623072	82.1839927070182	0	0	0	0	0	0	91.542288557214	85.1851851851852	78.6150712830957	1.66666666666667	1.29032258064516	9.35673534176686	0.608948012770204	1.01251375733267	4334.5703125	3.35476674050991	0.866617252481402	3.71710816805821	2602.18731915497	51.834793983354	31.2497618426027	14.9550493601802	1.46056728110848	32.2693035288192	41.7364763294006	7.83266946236133	15.9890029520930	1.94024660660185	0.996620484143331	1.02537951156805	1.33121412717894
PU08156_8_12623072	78.0341717842079	0	0	0	0	0	0	91.958041958042	95.4545454545455	85.1123595505618	0	0	9.14732533294774	0.738845514831531	1.22849772496551	1434.57031250000	2.14540254372856	1.15136560881236	4.93845523693816	1477.18731915497	51.9966259970392	37.4317447653755	12.0499212036041	0.703043354974498	30.3758689687029	41.8012091348746	4.22381555718245	9.70992082110909	2.74311101292064	0.3245121501666	1.02537951156805	1.02489354385292
PU27385_9_12623072	94.0598787251411	0	0	0	0	0	0	85.8611825192802	92.3076923076923	78.131212723658	0	0	8.43894548747256	0.771947633951665	1.28353748255258	4009.5703125	1.90991317665010	1.00686782075233	4.31867308198295	2977.18731915497	49.099832952075	18.4973991642128	10.640059680228	0.715694588299726	27.9160223606886	36.0885390517888	4.45038037634166	9.11114237047403	1.79876283211045	0.17312164568325	1.02537951156805	0.894558968132617
PU22006_9_12623072	78.4976922359517	0	0	0	0	0	0	100	100	94.4598337950139	0	0	17.9670896475178	0.413579420199894	0.68766929839721	2834.5703125	2.43451646743319	0.951268403065912	4.08019519681541	22.8126808450252	90.4155460458941	17.2512926588371	42.2826830352391	0.965597681654737	74.8796727321196	86.3535625023968	6.02015090908763	13.3025915249194	4.67105573930664	0.343893029080947	0.82710078952514	2.77613753411094
PU11653_9_12623072	95.883071727439	0	0	0	0	0	0	76.6129032258064	85.1851851851852	86.2785862785863	0	0	14.0400064132283	0.875871696751272	1.45633473469209	3584.5703125	3.46888875376410	0.930228049950734	3.98994858771627	2452.18731915497	68.6167738025042	34.4378525122002	15.6016501967562	1.40697866132840	45.0378494085776	60.913569951091	7.50900543499103	16.1022853616726	1.86950909591580	0.252796244027017	1.02537951156805	0.802833975929029
PU07912_9_12623072	98.9262786080983	0	0	0	0	0	0	98.4293193717277	95.4545454545455	94.2307692307692	0	0	20.7212231720841	0.816290963112394	1.35726829352431	3834.5703125	1.85333878903830	1.16349040286675	4.99046109175647	1177.18731915497	107.909586725259	34.5996845258854	24.706664761544	0.601005684156737	65.6066983479604	94.7040944085506	3.72213631475848	6.408547741932	3.61061673527471	0.0573155048468245	1.02537951156805	2.25856526909358
PU29447_10_12623072	83.9245883781637	0	0	0	0	0	0	98.9769820971867	100	94.2528735632184	0	0	10.7750104294982	0.56200193932277	0.934455295491174	4059.5703125	1.84056853844727	0.993582051153606	4.26168755284312	1777.18731915497	70.2674603420927	15.487323709669	18.6605142450141	0.698931841457366	38.7587672775938	59.4894482306617	4.72549479960642	8.4476311143649	4.73236376831915	0.17658728552115	1.02537951156805	1.84066737135924
PU01118_11_12623072	67.6642009431266	0	0	0	0	0	0	100	89.4736842105263	84.4660194174757	0	0	28.768202294557	0.447285542529087	0.743713347887399	934.570312499998	2.26667468586434	0.913875536210678	3.91980913201377	1222.81268084503	160.262243152405	20.827780161279	62.5996040094581	0.935812220515271	114.787447306878	143.771560957889	5.53465486803218	10.7132793059570	35.3175280199224	0.498072054187897	0.823215664666866	2.03407308943941
PU29476_12_12623072	59.1784954911264	0	0	0	0	0	0	100	95.4545454545455	94.6987951807229	0	0	42.4888220278105	0.280165021261802	0.465837694519288	4234.5703125	3.45571141557130	1.00384345901716	4.3057009426945	877.187319154975	274.353812800437	55.7834951172717	147.606166456027	1.29884714368178	210.559633005751	248.622522624498	6.79694457477636	11.6680881866994	22.4994435626414	0.542558683380896	0.747879578466954	3.29697900630612
PU07222_12_12623072	84.8157303323976	0	0	0	0	0	0	92.332268370607	95.4545454545455	83.8046272493573	0.980392156862745	0.684931506849315	9.46026924483382	0.64013497235202	1.06436912916042	2109.57031250000	2.58885654254209	0.925679222587534	3.97043768679845	1052.18731915497	47.8213600439622	25.5209085581484	14.3838672125225	1.05519819342485	32.6253339589265	44.892200596261	4.98442602150266	12.3639658455456	3.19584292076562	0.309916779087362	1.02537951156805	1.16821798237110
PU25700_13_12623072	79.9438260354815	0	0	0	0	0	0	97.65625	95.8333333333333	83.3684210526316	0	0	8.22423637753252	0.610921446227849	1.01579503665889	3884.5703125	2.10370765724908	1.10158066270148	4.72491687348508	2477.18731915497	49.8604434163952	29.4696096920661	13.1024929829983	0.720535949083012	29.2430448729069	37.7554087927458	4.30473156402503	8.85221114857778	4.71003654058188	0.399843460230555	1.02537951156805	1.17859537731485
PU20585_14_12623072	79.228324403002	0	0	0	0	0	0	100	88	91.2765957446809	0	0	17.9443285978606	0.373910635022429	0.621710973734749	5209.5703125	2.37861119328764	1.10887169433814	4.75618967952786	2102.18731915497	110.693097360644	32.0589219110285	46.7092741467162	0.809335760599843	80.0097475659389	91.855850967692	4.83877720918603	10.5999968963774	5.21158733686617	0.332310933983872	0.831297089126975	2.58375136804684
PU04505_14_12623072	85.1558506117993	0	0	0	0	0	0	100	95	88.9212827988338	0	0	16.1748100562077	0.527045916150003	0.876333003239893	2009.5703125	1.84846738731047	1.00519552915618	4.31150026291706	322.812680845025	85.1721888024952	14.1603011974508	29.8699475278619	0.6938215963772	59.2628834115025	76.7083744867618	4.43419717497315	8.81984474584075	2.3979073313479	0.403141527424566	0.920383015701697	2.40991093846801
PU26081_15_12623072	77.2464732281361	0.273224043715847	0	0	0	0	0	100	86.3636363636364	89.002557544757	0	0	26.6575625519568	0.411166936747936	0.683657999184108	3434.5703125	2.40991514691526	0.857766441749408	3.67914513331405	247.812680845025	199.765437692951	25.0839621211985	63.1024142607784	1.06003271657931	109.883937292218	142.056141612826	5.59938767350624	11.7975537976475	12.7676691223642	0.644891873889431	0.892536192772582	3.09473080511026
PU07569_15_12623072	104.209344986137	0	0	0	0	0	0	100	86.9565217391304	92.0560747663551	0	0	35.4301675664495	0.624350445859928	1.03812378490924	4434.5703125	2.44953876493620	0.928177454311317	3.98115314107725	1202.18731915497	183.21002269296	22.2033522776028	55.2317117267684	0.995726054442107	128.494618866010	166.379493269704	6.13343331866724	12.8009122824955	2.75837951623857	0.755441954383142	0.931024204697542	2.9863768892737
PU05093_15_12623072	65.8350090139847	0	0	0	0	0	0	100	100	93.573264781491	0	0	30.1799449414861	0.397904926038684	0.661606907774967	3709.5703125	2.58987036599176	0.837897381240607	3.59392245063905	577.187319154975	159.744380708613	24.1291532404561	73.8214974086838	1.16620194861862	124.659200141672	146.101941954955	6.55419655424863	11.8784698044901	18.0388751254383	0.69225329603966	0.85297646109377	3.54365110760698
PU29689_16_12623072	84.7589921449448	0	0	0	0	0	0	99.7429305912596	95.6521739130435	87.066974595843	0	0	15.0885937159931	0.511507232030202	0.850496427518803	4009.5703125	1.83220660364866	0.918370105923599	3.93908731017601	1777.18731915497	84.6705095600712	14.2574004056618	28.7104969019085	0.752737019536755	57.0457848240159	72.7111237487385	4.9196932160286	8.1239670869946	4.42004163354079	0.138055425907183	0.967853111327746	2.26080517652977
PU08732_16_12623072	81.8860016024444	0	0	0	0	0	0	97.752808988764	90.9090909090909	82.9268292682927	0	0	7.72860385613371	0.607616457249408	1.01029974520818	959.570312499998	1.84390197367307	0.854692455405334	3.66596014338299	677.187319154975	48.1288408699640	13.2054923167084	12.3798459907087	0.813981488522594	26.3624350293112	34.1141884848299	5.22717404203039	8.39908151025936	3.07125961310762	0.209759780839855	1.02537951156805	0.761664264755108
PU02281_16_12623072	83.970266617647	0	0	0	0	0	0	96.44128113879	100	69.7727272727273	0.854700854700855	0.483091787439614	9.47945174239007	0.653188544021559	1.08607364353696	1309.57031250000	2.75667948273855	0.773773276500617	3.31888034546985	377.187319154975	57.8873112951787	19.2418264271645	14.1249976300525	1.34418522314327	34.6967837340965	45.3615134359479	7.5899214418336	13.0760267057602	2.24276696536651	0.434360549747109	1.02537951156805	0.521736103081539
PU11847_17_12623072	90.0822739331606	0.206185567010309	0.206185567010309	0	0	0	0	90.1030927835052	89.6551724137931	83.6276083467095	2.41935483870968	1.43540669856459	11.2862318439072	0.7986581901623	1.32794982163920	6409.5703125	2.16685368501898	0.967999363082605	4.15195789016064	4427.18731915497	89.185622741887	25.4723589540428	13.7540861593883	0.844580567733418	34.5025853176743	56.1880751514846	5.16244123655633	10.0012184457424	2.78666702837880	0.291764779000018	1.02537951156805	0.883353283014597
PU10319_17_12623072	89.7689424144663	0	0	0	0	0	0	96.2049335863378	89.6551724137931	90	0	0	16.7952526000604	0.68610893940703	1.14081124432653	7459.5703125	2.26165154865174	0.940947979232428	4.03592867474996	3777.18731915497	96.8726433919316	31.2821282453398	23.8252345612451	0.906873371331635	54.537388611896	77.7602825757153	5.55083806940069	10.4867144867978	2.4549959402301	0.387560929965567	1.02537951156805	1.63778131089522
PU27188_18_12623072	91.591868646568	0.359712230215827	0.359712230215827	0.359712230215827	0.359712230215827	0.359712230215827	0	97.841726618705	95.6521739130435	84.438775510204	0	0	8.15181324821391	0.643435751076418	1.06985742011182	1234.57031250000	2.04478967296413	1.03028925713248	4.41913267037337	1927.18731915497	92.8430262511714	19.2094600244275	12.3308426743992	0.748817596169676	24.6470156842486	35.1175469696779	4.48274677907869	9.66137121700354	1.81201710196369	0.39901299699414	1.02537951156805	0.61916507122584
PU24916_18_12623072	103.685536631373	0.280898876404494	0.280898876404494	0.280898876404494	0.280898876404494	0	0	98.876404494382	88.4615384615385	83.3693304535637	0	0	10.4042718199697	0.756145343100447	1.25726260103775	3184.5703125	1.72244921141459	0.958031514354185	4.10920363870732	2727.18731915497	103.701954369445	15.1474764809302	13.392144633616	0.678349015677677	31.7028914809212	51.802427580617	4.48274677907869	8.3343487047853	5.54403101828715	0.291780726667216	1.02537951156805	0.883953046815235
PU02070_19_12623072	79.9730361343654	0	0	0	0	0	0	100	95.2380952380952	90.9090909090909	0	0	28.5204556104214	0.39218385475431	0.652094333202701	3684.5703125	2.30294706623711	0.886357512853416	3.8017783991877	577.187319154975	182.174297805375	19.3227424340071	70.779985772668	0.980305851648518	120.856147820071	141.133699134821	5.48610526392663	11.0045769305903	4.66225842102097	0.125588385620248	0.86562592121726	3.24586639730446
PU01884_19_12623072	67.507691068668	0	0	0	0	0	0	100	95.2380952380952	91.727493917275	0	0	34.3533032335668	0.313793927689278	0.521753355113982	3984.5703125	2.4242078302682	0.849465590520482	3.64354099340508	277.187319154975	211.482075483756	28.0454879716367	106.553492843572	1.07673945613269	163.498883426108	181.931549784847	6.00396770771912	10.2439664662701	10.1799066136003	0.654027552081335	0.845819965763506	3.34945787806950
PU03047_20_12623072	71.15237386787	0	0	0	0	0	0	100	95.6521739130435	94.8545861297539	0	0	25.7602995737394	0.298587897705368	0.496469892108526	4959.5703125	1.93161872661167	0.895072323184158	3.83915809890026	1227.18731915497	170.570942424150	13.4806067399731	83.9696670314844	0.814235152985909	127.847290811270	151.766062433935	4.72549479960642	9.6290048142665	3.16586243801479	0.286923627012531	0.801600465091107	2.91249792834044
PU06955_21_12623072	96.476519523565	0	0	0	0	0	0	100	96.551724137931	95.610425240055	1.61290322580645	1.51515151515152	37.5619767926537	0.613046494350797	1.01932840964699	11884.5703125	2.00734761916415	0.877011937731574	3.76169321334454	2252.18731915497	237.601762492539	17.8500711094722	59.6346602804414	0.863582139614728	140.081791045867	180.313229647996	5.04915882697672	9.27297438415918	6.38944456714583	0.259670947150965	0.966236044569283	3.21447503949687
PU05997_21_12623072	77.2325224656127	0	0	0	0	0	0	99.7319034852547	100	89.6135265700483	0	0	13.5615784959002	0.457263434723503	0.760303849710484	3609.5703125	1.85516753748804	1.06941530045624	4.58695270258032	502.187319154975	77.5175345551875	23.8378556158228	28.8660587155583	0.654520588682168	55.8320447213772	66.9499040615471	4.28854836265651	8.3343487047853	3.45046894759918	0.271031161808350	0.993349572036947	2.20535299835577
PU01637_21_12623072	87.4096760354703	0.275482093663912	0.275482093663912	0	0	0	0	82.9201101928375	100	87.5255623721881	0	0	8.21607349207473	0.8167148044286	1.35797302554508	3359.5703125	2.15308007167532	0.959439533618328	4.11524293678561	3277.18731915497	62.7422717057332	24.2748020527727	9.79123806434923	0.84669918392898	25.9902213978353	34.9880813587297	4.72549479960642	9.75847042521463	2.34094371014954	0.489809295059915	1.02537951156805	0.607685535173802
PU06193_22_12623072	67.8044653678112	0	0	0	0	0	0	100	95.4545454545455	92.8753180661578	0	0	20.2662367419020	0.342307633745163	0.569163838519269	3559.5703125	2.27647405500363	0.828163973116272	3.55217376546296	677.187319154975	117.409125928577	20.6659481475938	57.6235818195074	1.03712938822187	92.0338661827456	103.831419980393	5.95541810361357	10.0659512512164	11.2613884127090	0.291803349676039	0.80039748105097	2.78217677739845
PU27995_23_12623072	79.1802987565618	0	0	0	0	0	0	91.5857605177994	66.6666666666667	61.8736383442266	0.806451612903226	0.540540540540541	7.11108711176423	0.629952221331944	1.04743800322009	2009.5703125	2.24859275993129	0.863063412109706	3.70186498078518	2902.18731915497	43.5813612854113	19.5816736559033	10.9868225446229	0.983002611349562	24.6146492815115	29.8256401221734	5.74503648582288	11.7975537976475	3.37849248352470	0.544163504260381	1.02537951156805	0.718290766495609
PU27587_23_12623072	80.7826194990127	0	0	0	0	0	0	98.2394366197183	95.6521739130435	86.9918699186992	0	0	8.3971215493153	0.537409731382428	0.893565189372741	1384.57031250000	3.38280089576875	1.04594422554511	4.48628020383253	1402.18731915497	54.2299077858942	44.7627349853129	15.2078785705450	1.22026591292831	32.1236547165026	40.9273162609748	6.63511256109121	14.9694612658765	4.10525784429959	0.604895940948299	0.90498382734461	0.882599416118106
PU04719_23_12623072	80.7105057296828	0.3125	0.3125	0	0	0	0	90.625	85.1851851851852	77.4774774774775	0	0	7.63810902726066	0.800906876936497	1.33168877184030	2284.5703125	1.70988695239684	1.02120092814160	4.38015086862722	2227.18731915497	56.9486856158048	15.3093084946153	9.28212800743324	0.631746387235908	21.6045738269677	44.325788548363	4.28854836265651	7.81648626099281	0.874945567581068	0.230225398660558	1.02537951156805	0.623925162062916
PU24288_25_12623072	90.401959563624	0	0	0	0	0	0	87.9194630872483	95.8333333333333	81.6582914572864	0	0	7.91622988719704	0.730947480651364	1.21536545735711	1734.57031250000	2.23256066098821	1.06707838369849	4.57692916295724	2377.18731915497	40.9920490664489	32.075105112397	10.5408576135240	0.789393443897071	27.3334271114221	35.1499133724149	4.75786120234345	9.96885204300533	3.85540915305559	0.464392149186792	1.02537951156805	0.830095607780162
PU20184_25_12623072	83.208681161774	0	0	0	0	0	0	100	95.4545454545455	91.6230366492147	0	0	15.4418456434754	0.414027824047098	0.688414871179473	3134.5703125	2.54565336552368	1.10958682500789	4.75925702909439	877.187319154975	112.003936671493	27.7218239442664	36.3005664188712	0.865614543969	60.8002875415114	79.3786027125668	5.22717404203039	11.9432026099642	2.40337958640948	0.847089446633215	0.90384479169754	2.41457673684430
PU20161_27_12623072	83.3860781992453	0	0	0	0	0	0	96	95.4545454545455	85.2861035422343	0	0	6.48430641435811	0.63817848629705	1.06111602872303	1159.57031250000	1.80572011388806	1.06744972329112	4.57852191850065	1027.18731915497	35.2146461778890	18.0928191299999	9.8892895402772	0.638248166949874	22.3004514858139	30.7804490029158	3.94870113391769	8.67419593352412	2.27841240675602	0.208364707594758	1.02537951156805	0.803618759874218
PU11421_27_12623072	116.848599037876	0	0	0	0	0	0	100	95	93.7853107344633	0	0	96.0325271194735	0.638332188177242	1.06137159285159	2784.5703125	2.33744915791867	0.940715539598702	4.03493169106584	322.812680845025	482.469782399542	29.8903729276475	146.425034810512	0.937498161245744	353.311652277423	427.527813753433	5.50228846529515	9.37007359237027	9.70603783956122	0.722130407732854	0.923717617887335	3.49300199604419
PU26396_28_12623072	67.3125278038095	0	0	0	0	0	0	100	94.7368421052632	90.8783783783784	0	0	11.5711333824557	0.429090391922728	0.713459795992436	759.570312499998	2.51261414028530	1.25274624263592	5.37329862482301	622.812680845025	71.4812004447314	44.3096053469945	26.2464658334040	0.756744477326622	46.2677727125848	62.4671572824684	4.36946436949909	8.46381431573342	3.17997291072136	0.886095379759296	0.850413117380417	1.70294120842437
PU30205_29_12623072	77.8118697508503	0	0	0	0	0	0	99.7319034852547	95.6521739130435	90.692124105012	0	0	13.0439435841111	0.426935661876355	0.709877070095414	3609.5703125	1.93353967351097	1.04238121692916	4.47099769198394	1477.18731915497	84.3144791299639	17.1703766519946	29.7365240481495	0.699863074108547	54.2946405913683	66.8366216519675	4.19144915444542	9.59663841152948	4.45172820050627	0.289417757807637	0.984487777848631	1.99376712885483
PU00035_30_12623072	81.1423309042524	0	0	0	0	0	0	99.6168582375479	100	92.1768707482993	0	0	11.2550434174017	0.476155249188969	0.791715762790295	809.570312499998	2.00759488756268	1.26767558856867	5.4373338070808	1222.81268084503	60.347157903193	34.0009060752503	23.0060638673223	0.597522857425434	44.3743381524685	53.5987629325221	3.77068591886403	8.18869989246866	3.59772681135656	0.314126344356745	1.02537951156805	2.11863127603203
PU06743_32_12623072	85.2273608108954	0	0	0	0	0	0	100	87.5	88.7640449438202	0	0	33.8470753676047	0.58831558525601	0.978207681498286	4384.5703125	2.03536574631946	1.04779448312485	4.49421635735703	1477.18731915497	187.23963983372	17.8500711094722	55.9956793193732	0.732913841082555	128.591718074221	168.742240669507	4.90351001466009	10.7132793059570	7.35176339362387	0.372540564836829	0.952388421889036	2.47318682055473
PU26956_33_12623072	87.725540874698	0	0	0	0	0	0	87.2340425531915	87.0967741935484	67.1691792294807	1.92307692307692	1.29870129870130	7.28410564448134	0.732480329376267	1.21791416494680	4859.5703125	1.96702463002646	1.0416856895937	4.46801442534307	3752.18731915497	41.5584611143469	32.3825859383988	9.67885519578702	0.712458659577915	24.6308324828800	30.472968176914	4.3856475708676	8.69037913489263	2.35886434192210	0.281214313868694	1.02537951156805	0.630669267953236
PU09350_34_12623072	90.6978731566758	0	0	0	0	0	0	78.1767955801105	81.4814814814815	81.9875776397515	0.819672131147541	0.50251256281407	8.04144342443753	0.759372483015439	1.26262845081842	3334.5703125	2.75057748310102	0.967155033833707	4.14833638004343	2977.18731915497	44.5685365688907	28.838464838694	10.3067769577694	1.07303615740682	26.3462518279427	37.3993783626385	6.79694457477636	13.5615227468157	2.53942747061888	1.58724221268917	1.02537951156805	0.727256612620192
PU07102_35_12623072	81.8811078380487	0	0	0	0	0	0	97.1509971509972	95.6521739130435	88.6977886977887	0	0	10.5233934332821	0.621007089917487	1.03256469970592	3059.5703125	2.42230822250379	0.964574344286727	4.13726724638975	1477.18731915497	57.2399832404381	18.9990784066368	16.4931258118176	0.947502286094668	36.849149516109	50.9770843108227	5.74503648582288	13.4320571358676	4.51441735238268	0.761251598712787	1.02537951156805	1.62723316163797
PU30843_36_12623072	93.5943082043215	0	0	0	0	0	0	83.6676217765043	85.7142857142857	71.8940936863544	0	0	7.27684931643984	0.775360930153199	1.28921285925047	3009.5703125	1.77706698084732	0.997642505346798	4.27910371598125	3827.18731915497	39.3251793254918	14.2250340029248	9.13446658333466	0.672071412735006	23.6598404007691	34.5673181231483	4.25618195991948	8.75511194036669	3.33335168329976	0.161733268259495	1.02537951156805	0.641776806869779
PU04391_38_12623072	73.5098575575777	0	0	0	0	0	0	100	95.2380952380952	88.9182058047493	0	0	14.9917912197265	0.399091025496263	0.663579066306038	3009.5703125	1.93314510470639	1.22848424041146	5.26923366836875	2147.81268084503	88.4411954789353	22.3004514858139	36.5616078780397	0.593719665381776	60.5899059237207	81.5309684945793	3.85160192570660	7.8003030596243	7.55180444198519	0.641580060035178	0.817942538010697	3.01278556558313
PU26507_39_12623072	81.5812569174092	0.344827586206897	0	0	0	0	0	95.8620689655172	80	80.295566502463	0	0	7.39115043022052	0.604193879291201	1.00460893549117	1534.57031250000	2.60729950310527	0.97082691550905	4.16408587190789	1777.18731915497	54.003342966735	28.8222816373255	11.9063718758151	1.01329449451170	24.6955652883541	40.0048737829694	5.68030368034881	11.9755690127012	1.67333579686100	0.21986268525912	1.02537951156805	0.666894860561591
PU23474_39_12623072	72.3976967750207	0	0	0	0	0	0	100	86.3636363636364	89.9497487437186	0	0	66.2166179784197	0.343390680461818	0.570964648567829	3709.5703125	2.68067011444350	1.00393984692463	4.30611437120305	277.187319154975	395.614540654721	33.5963260410374	187.681823274826	1.0074470978921	294.291516886448	325.751660346841	5.68030368034881	13.2540419208139	25.843359671933	0.368733373117028	0.852888634233346	3.62196147503749
PU12350_39_12623072	79.363948837997	0	0	0	0	0	0	100	90.4761904761905	90.1041666666667	0	0	24.1407366523492	0.39020154062065	0.648798287744642	3109.5703125	2.70266259826052	1.24330666998302	5.33281026331094	277.187319154975	133.964540928568	39.5031945405455	60.2150791407491	0.820162932848267	100.724245317638	120.985613431019	4.66076199413236	10.9074777223792	2.27148778210203	0.391790084744214	0.859187894462215	2.86542850743029
PU07509_40_12623072	83.5095251091647	0	0	0	0	0	0	99.3548387096774	100	88.6039886039886	0	0	12.3331344803237	0.515635590168725	0.857360756365916	2034.5703125	2.47148777621264	1.05035016609822	4.50517823242707	502.187319154975	74.9767719403307	32.1074715151340	23.2795351686090	0.887791388016308	44.6494525757333	58.3242577321286	4.75786120234345	12.2183170332289	2.90869690233757	0.617830103039793	0.99228168065738	1.93147934376535
PU22820_41_12623072	80.21721638182	0.401606425702811	0	0	0	0	0	97.991967871486	100	81.3513513513514	0	0	6.57126989269065	0.614658500310052	1.02200873403662	509.570312499998	1.78406006500612	1.09262750196652	4.68651483751988	877.187319154975	47.2711311974327	19.9700704887477	10.4054085232957	0.616061279788872	23.0448787487656	31.3306778494453	4.28854836265651	9.078775967737	3.14337012653003	0.44748237534087	1.02537951156805	0.572609725102884
PU07808_41_12623072	86.4803727769152	0	0	0	0	0	0	99.2518703241895	100	92.8251121076233	0	0	15.5318513744133	0.556026906318251	0.92452045213719	4309.5703125	1.57344111994647	1.12945192329848	4.84446271696155	1777.18731915497	80.5114268083628	15.0341940713506	27.1876168706629	0.525616894448231	56.5602887829604	69.959979516091	3.56030430107333	7.73557025415024	4.02398234812689	0.186027486319451	1.02537951156805	1.91712403991627
PU04186_41_12623072	90.8339137323474	0.259740259740260	0.259740259740260	0.259740259740260	0.259740259740260	0	0	100	100	92.1052631578947	0	0	12.7186244231120	0.560760955346183	0.932391879037595	3909.5703125	1.33151959307079	1.18754106339671	5.09361955813495	1777.18731915497	130.566068641180	12.0079354154382	22.0752737982005	0.423043956362496	44.3743381524685	59.0201353909747	2.94534264906976	6.91022698435597	4.97689054457678	0.216410653594654	0.972872154937028	1.27491900239775
PU31049_43_12623072	81.668428474199	0	0	0	0	0	0	99.4884910485933	92	91.2751677852349	0	0	11.0144226620272	0.548985361054096	0.91281229100796	4059.5703125	1.55730073060147	1.01071349698272	4.33516801614996	1377.18731915497	68.0665449559747	15.0503772727191	19.5274123336677	0.581341051160486	38.6454848680142	53.9547933626295	3.56030430107333	7.1529750048837	4.22255303792674	0.237507745798875	1.02537951156805	1.63344247930955
PU09186_43_12623072	78.949060453859	0	0	0	0	0	0	98.8950276243094	100	90.6091370558376	0	0	13.5301308287748	0.572930180648382	0.952625967623425	3334.5703125	2.08347874885794	1.03009573312441	4.41830260419471	1777.18731915497	78.5208930400355	18.5135823655813	22.9849740807164	0.763129173356733	48.3877720918603	60.3957075072985	4.74167800097494	10.5838136950089	1.85007309997886	0.253591505530061	1.02537951156805	2.14031577856512
PU11813_44_12623072	93.7797804258164	0	0	0	0	0	0	100	100	94.6987951807229	0	0	67.0932944505038	0.374184800203536	0.622166835338418	4459.5703125	2.92001905438800	0.813126404211753	3.48767439155519	577.187319154975	380.450880972423	25.8931221896242	174.516581871322	1.35492167707750	305.085712199247	338.584939032074	7.13679180351518	13.1731259139713	18.1457368657231	0.678851582406359	0.82031146025181	3.74380976894576
PU00284_44_12623072	79.2277976122295	0	0	0	0	0	0	100	90.9090909090909	90.8163265306122	0	0	16.3200645056891	0.400201442984076	0.665425386450312	3309.5703125	2.15656769394403	0.879217422447383	3.7711530126137	877.187319154975	101.533405386064	16.3450333822003	39.6905341486314	0.925450893644382	69.7172314955632	88.9428747213592	5.68030368034881	10.4705312854293	5.39195101903081	0.182910568100095	0.861475175505698	2.46232260452201
PU20001_45_12623072	82.4972384113505	0	0	0	0	0	0	99.6894409937888	91.6666666666667	85.84686774942	0	0	10.0231332532470	0.548400662668528	0.91184009773881	2334.5703125	1.98363079332226	1.04834622455265	4.49658289525139	2177.18731915497	67.3059344916545	24.2909852541412	17.7889066496415	0.71390870171708	37.5935767790607	48.630520112388	4.69312839686939	9.15969197457957	2.95256162615081	0.521688535205143	1.01507665523172	0.69492618346545
PU12876_45_12623072	81.765213189198	0	0	0	0	0	0	99.2700729927007	100	89.1737891737892	0	0	8.16612242762672	0.571834409303977	0.95080400000413	1134.57031250000	1.55847516897498	1.01621801660398	4.35877808713210	652.187319154975	45.1511318181572	12.2183170332289	13.8991846527420	0.578628160993329	31.9618227028174	42.3352547800356	4.20763235581394	6.76457817203933	2.77454332034058	0.163870199155436	1.02537951156805	0.919166911804185
PU03651_45_12623072	88.8238589447854	0	0	0	0	0	0	97.948717948718	100	89.8678414096916	0	0	12.2549882452714	0.68893813018045	1.14551541368111	4034.5703125	1.57540297309405	1.04239943398913	4.47107582888028	2402.18731915497	54.1166253763146	13.9337363782915	17.3131622825306	0.570222123844482	43.4195292717261	52.6115876490427	3.47938829423076	7.46045583088548	1.80664737499943	0.177584935212455	1.00353710777133	1.37900979194416
PU27394_46_12623072	78.5789771212776	0.344827586206897	0.344827586206897	0	0	0	0	97.9310344827586	100	88.25	0.943396226415094	0.510204081632653	7.61444993287119	0.685023085702322	1.13900576702566	1534.57031250000	1.57453963879028	0.987423125277698	4.23527059239806	1452.18731915497	56.5926551856975	16.9276286314668	10.8187491355656	0.601640237178434	26.2329694183630	35.6192262121018	3.75450271749551	7.57373824046509	4.83014027293653	0.280289165369021	1.02537951156805	0.600580346626114
PU11572_46_12623072	87.6029010597055	0	0	0	0	0	0	93.4959349593496	92	83.2608695652174	0	0	9.90242652590184	0.662832030446559	1.10210812015762	3509.5703125	2.1055322521107	1.01640276040938	4.35957049312918	2352.18731915497	58.3889905376026	23.2876267692933	14.5405845011537	0.781596546666987	32.9813643890339	42.3028883772986	5.19480763929336	8.02686787878351	2.08009672784635	0.280894138039227	1.02537951156805	1.06535770492688
PU05169_46_12623072	78.8916283656212	0	0	0	0	0	0	100	93.5483870967742	94.8	6.15384615384615	5.92592592592593	25.5851310117837	0.38236366088714	0.63576604050502	12384.5703125	1.98151405827122	1.09835673656620	4.71108875947468	4052.18731915497	168.661324662665	28.4662512072181	65.1260527968179	0.680675798244194	109.851570889481	139.224081373336	4.09434994623433	8.94931035678887	7.96308581929013	0.0736993787513018	0.86905503364773	3.16050360673495
PU30812_48_12623072	87.8010356585344	0.377358490566038	0	0	0	0	0	89.811320754717	86.3636363636364	81.3218390804598	0	0	9.02835537420736	0.746350009665376	1.24097564442949	909.570312499998	2.53652021109554	1.05938656234608	4.54393728344593	627.187319154975	60.0720434799282	31.007013822075	11.773614873359	0.90337992782193	29.3239608797494	42.6751020087744	5.04915882697672	11.1016761388014	3.38539672976072	0.428898106857546	1.02537951156805	0.98906634290205
PU09203_48_12623072	78.5949432485115	0	0	0	0	0	0	100	100	96.1077844311377	0	0	50.5062647432243	0.300225421599185	0.4991926458341	2209.5703125	2.43149589432227	0.930231929951205	3.98996522987451	622.812680845025	309.050596534534	32.609150757558	163.734994802542	0.986208786731026	253.558399041895	280.729994139632	5.58320447213772	8.9816767595259	16.7717972429263	0.340836202155783	0.792113762277786	3.113576239646
PU26611_1_12623358	87.8512476104205	0.293255131964809	0.293255131964809	0	0	0	0	97.3607038123167	90.9090909090909	90.2813299232737	0	0	6.55500946432142	0.71431063132908	0.5035669660686	383.062970196728	1.79320304417383	1.00848528831144	1.69366882538608	1420.32154224546	50.731561575101	21.1802770163232	11.1531940886203	0.907160524092596	22.5168964396834	27.7776934008575	4.55821495658736	7.04295619232106	2.2157998526224	0.0789396105807472	0.962936326875368	1.92941829862998
PU11091_1_12623358	90.045964815842	0	0	0	0	0	0	100	100	95.3929539295393	0	0	36.3580129049810	0.284990282743430	0.200909360362056	66.9370298032718	2.07273199844663	0.884929467978035	1.48616689797169	1945.32154224546	250.033512900624	14.3172503617622	155.054058399585	1.1949747747838	213.773427005366	230.721075847715	5.18368430213412	9.77617155162814	20.131688937794	0.512332751814103	0.70105198223581	3.96905639918298
PU01846_1_12623358	56.1632348764188	0	0	0	0	0	0	100	100	94.7075208913649	0	0	54.6486987276054	0.342008429135818	0.241105395154714	233.062970196728	1.86041756586378	0.88368286270541	1.48407332604528	1495.32154224546	309.693006777913	12.7064525951486	194.203058848924	1.07408398606403	264.2907867498	291.580099976737	4.70387220144071	8.89366000928134	30.0545857187560	0.186831596748176	0.75623873679958	4.00687144427915
PU30900_2_12623358	75.6503023688412	0	0	0	0	0	0	96.9758064516129	96.2962962962963	85.7904085257549	1.72413793103448	1.38888888888889	7.10215122515486	0.660321375804211	0.46550620592791	3491.93702980327	2.13062112765713	0.963543801136734	1.61819326151174	1504.67845775454	46.6274544995270	24.8559804305638	13.0721676723296	1.12812964151128	26.423937831044	35.5232315977654	4.93521017856075	9.09929376672138	4.64117030497771	0.5649078619624	0.979547832607544	2.28725934672045
PU26421_2_12623358	74.8062188889835	0	0	0	0	0	0	94.9748743718593	88.8888888888889	84.4731977818854	0	0	4.15996807649176	0.660983519718283	0.465972996967111	1041.93702980327	1.67505104969735	0.857886301701866	1.44075010489346	1529.67845775454	23.7335628378703	11.9010537118418	7.64913660919674	0.99614499443505	15.6195974922157	20.8889625266165	4.60962339594736	7.38567912138778	0.33199425437861	0.576641644523183	1.03091272800174	0.758482830188177
PU30659_3_12623358	85.603169539958	0	0	0	0	0	0	96.2962962962963	96.1538461538462	86.9120654396728	0	0	7.04236478436623	0.769858425407747	0.542726447825090	1216.93702980327	2.06072823006180	0.810174398548843	1.36062185324051	129.678457754540	40.7583243392595	12.5265230573886	11.1178471959789	1.29767652440537	24.4618490621370	35.1805086686987	5.83485786736088	9.15070220608138	3.79553247718941	0.49941870826043	1.02044132693113	1.32440716350179
PU25472_3_12623358	77.2789830595737	0	0	0	0	0	0	98.5347985347985	100	88.622754491018	0	0	5.58965729622089	0.565478362779997	0.398644806661678	2083.06297019673	2.16351559414150	0.929316447083574	1.56071121074990	895.32154224546	36.8427148746722	28.6345007235243	12.0138509835511	1.1877379947015	21.4630234328032	31.0335612269914	4.92664210533408	9.57910586741478	2.42180026425354	0.396607534502324	0.87103472876544	1.39084979684151
PU06420_3_12623358	84.1563876148924	0.240384615384615	0.240384615384615	0	0	0	0	73.5576923076923	92.8571428571429	84.0996168582376	6.77966101694915	4.39560439560440	5.8607390464034	0.85233353390239	0.600868855818584	1491.93702980327	2.66402873951529	0.940832734255814	1.58005187619528	2045.32154224546	43.9799198724866	31.4533968150981	8.35710501979114	1.44461037400103	19.5095027371229	25.2672479454438	6.35751033418763	9.95610108938817	2.42186332103074	0.654737323677392	1.03165733813392	1.20090671528828
PU20019_5_12623358	81.4495080900964	0	0	0	0	0	0	100	86.9565217391304	87.6430205949657	0	0	10.8937497008935	0.461397833584968	0.325271243375862	1066.93702980327	1.46079132155951	0.881260441569282	1.480005067234	1820.32154224546	67.3279194151568	9.66478659968146	28.6955724033655	0.845684064811655	47.7155997993139	57.8002219871021	3.73567992682723	6.69166519002768	3.51043255846134	0.236514521361147	0.84751822122082	3.46061285122238
PU01101_6_12623358	62.5531823443262	0	0	0	0	0	0	100	95.2380952380952	87.5647668393782	1.06382978723404	0.980392156862745	8.84198234400566	0.592333035902994	0.417576523027357	58.0629701967282	1.69523831221000	0.93003950519169	1.56192552789548	895.32154224546	46.0191213004336	9.8704203571215	18.1424835963258	0.929937166417849	35.1890767419253	41.8121973461396	4.59248724949403	7.65128939141449	2.98188478921977	0.58287801783214	0.914612968545844	3.2535811044319
PU02661_7_12623358	79.792260410582	0	0	0	0	0	0	100	95.4545454545455	93.208430913349	0	0	13.6283870880005	0.424897199887020	0.299539422281926	1241.93702980327	2.33292937567815	0.761402822042315	1.27871396657977	3970.32154224546	78.0808513146251	16.5535174739225	38.9828549583906	1.56318850390912	63.4808545363829	71.8090217127042	5.90340245317423	9.93896494293483	2.70937319809426	1.14392702652295	0.787341079669005	3.88226120651606
PU24002_8_12623358	81.38969728278	0	0	0	0	0	0	100	84	88.7665198237885	0	0	10.8423215002184	0.522509092101066	0.368352795986001	1391.93702980327	2.23953280638092	0.827401512650672	1.38955338694140	2370.32154224546	59.7965830489157	14.4029310940288	25.2197908019893	1.38090995703543	46.1476423988336	53.9531571083281	5.56067952410751	10.8728849246416	7.213059823849	0.155587927654161	0.849941136408516	2.97892969742076
PU02487_8_12623358	63.8495366254742	0	0	0	0	0	0	100	92	92.0388349514563	0	0	16.0744361066374	0.4592501076345	0.323757162815684	3191.93702980327	2.08259457037625	0.820686948965738	1.37827682463450	629.67845775454	111.316407360870	17.0161934281626	42.5402003283163	1.29464723352486	68.3475201291303	89.6391820974002	5.56924759733417	9.04788532736137	2.71217196148922	0.294415316207791	0.873166386308046	3.38090024451291
PU00377_8_12623358	84.9323487496379	0	0	0	0	0	0	100	91.304347826087	89.247311827957	0	0	16.9327450404448	0.39241512301016	0.276640559816372	1866.93702980327	2.02908265221068	0.850946521836285	1.42909531037181	1670.32154224546	104.530493365349	14.2230015562688	52.4438641720983	1.21652689088872	82.8618361751059	95.9624201386812	5.52640723120084	9.43344862256142	6.34733386826752	0.532716799665088	0.832139422599655	3.73815573653345
PU12387_9_12623358	70.3688195477822	0.265251989389920	0.265251989389920	0	0	0	0	100	95.4545454545455	91.2832929782082	0	0	9.73531461414974	0.558393538456768	0.393650224006595	516.937029803272	1.71711493122869	0.884609731287745	1.48562992626674	795.32154224546	87.2486896671599	12.8949502061353	21.1895950800445	0.99031166572844	37.3996396344057	44.38261931414	4.6524637620807	7.4884960001078	4.26816213920194	0.106176489373771	0.942850071736903	2.63346981855654
PU02402_9_12623358	80.8773395048945	0.214592274678112	0	0	0	0	0	84.3347639484979	96.551724137931	78.391959798995	5.03597122302158	3.36538461538462	4.88681318827605	0.850380706029306	0.599492172392393	2741.93702980327	1.51534298656128	0.928294445340836	1.55899484214123	1470.32154224546	36.1572690165388	10.5730023617083	6.98434027505365	0.832816717632126	15.533916759949	21.6343848973366	4.1983558810673	6.56314409162766	0.686210594255647	0.333247604449902	1.03165733813392	1.02995432455275
PU24731_11_12623358	66.7957227122222	0	0	0	0	0	0	100	95.6521739130435	90.137614678899	0	0	11.7538438231037	0.400180607508187	0.282114986903434	1291.93702980327	2.05358509721699	0.898627236801117	1.50917118400529	5170.32154224546	73.3684110399577	24.2390791582437	35.6974280865281	1.16588944161072	55.9409500969151	63.1209954608629	5.00375476437409	8.86795578960134	1.55634345957996	0.563940226389365	0.794509439424894	3.40762131710807
PU20179_11_12623358	53.4873286966529	0	0	0	0	0	0	100	100	94.4690265486726	0	0	20.1992435335067	0.505558288964171	0.356403002529631	1866.93702980327	2.04622990879844	0.900241304635099	1.51188187934627	3270.32154224546	110.930844065670	15.8937758354691	48.5598035061437	1.15963078443429	85.7321407060396	98.4385933011882	5.43215842570749	9.29635945093474	11.0383208058220	0.0735804053880709	0.880974946081712	3.22759550436849
PU12441_11_12623358	83.7293248496108	0	0	0	0	0	0	96.9072164948454	92.8571428571429	82.1305841924399	0	0	8.06960299391462	0.743722376698878	0.524301339509316	3216.93702980327	1.72693780354322	0.88967075113577	1.49412949650402	754.67845775454	48.9494023439541	10.4616174097616	13.1872539991424	0.990311053578727	27.6663084489108	41.1867280005929	4.71244027466738	7.9940123204812	1.38221566759199	0.638238798168532	1.00035727064356	1.6237794770611
PU11076_13_12623358	79.9491614354905	0	0	0	0	0	0	100	95.6521739130435	91.8735891647856	0	0	27.3199707827632	0.518846431412536	0.365770733155395	1641.93702980327	1.51276842805517	0.98098356536326	1.64748192376085	1020.32154224546	147.722150500982	11.8667814189351	63.9962383534108	0.786746760594474	108.514647415750	136.652199892127	4.14694744170729	6.58028023808099	10.0098715381242	0.137732640835747	0.869149946586029	3.87856278550921
PU09229_13_12623358	65.3218707995443	0	0	0	0	0	0	100	95.4545454545455	93.75	0	0	14.9368775058041	0.496899338904383	0.350298709775603	183.062970196728	1.42202901836400	1.00805347614848	1.69294363206171	695.32154224546	83.4958735938793	10.7015234601083	36.5346079434554	0.719696068377153	63.3523334379829	70.2324962389973	3.69283956069389	6.1518765767476	4.54143693634081	0.228035698897256	0.81573346673838	3.33721468244853
PU04853_13_12623358	45.1799058226863	0	0	0	0	0	0	100	90.4761904761905	91.9770773638969	0	0	60.717359619459	0.382893575061327	0.269928162152698	508.062970196728	1.45440232405574	0.888306680756242	1.49183865150686	1495.32154224546	318.509554128155	10.8386126317350	192.729346653041	0.83530652600794	279.045008846122	308.296410841967	3.86420102522725	5.83485786736088	21.8361047079707	0.379759116562638	0.762407634513163	3.96655040257069
PU03014_14_12623358	72.5784237551883	0	0	0	0	0	0	100	95.2380952380952	89.367816091954	0	0	6.99031854281558	0.60331072749046	0.425315457049452	1108.06297019673	1.15643322481161	1.01213060957997	1.69979084527333	895.32154224546	37.9051559547791	8.55093708021463	14.0821501217189	0.582919044392449	28.2060970621909	31.0592654466714	3.41866121744052	4.64389568885403	1.70418538105311	0.200146275057629	0.875195414698528	2.42140455546682
PU09085_15_12623358	51.7518114989481	0	0	0	0	0	0	100	95.6521739130435	98.194130925508	0	0	43.1704184921371	0.323816326496878	0.228280523830520	1966.93702980327	1.66539488439241	0.912000752587403	1.53163091349819	3495.32154224546	288.51272976159	11.3698331717884	162.031916109121	0.931636022428011	230.712507774488	261.968838905373	4.58391917626736	7.4627917804278	8.2590530656406	0.699037373502222	0.767824534281698	6.18614749912264
PU08310_15_12623358	76.1875794875697	0	0	0	0	0	0	99.2167101827676	100	83.5140997830803	0	0	6.28584337417495	0.686611191468171	0.484039715204919	666.937029803272	1.66823554926420	0.919931175547872	1.54494941233595	1395.32154224546	37.545296879259	12.0895513228285	11.1266833339277	0.925180088829872	22.7653705632568	31.067833519898	4.35258119914732	7.59988095205448	1.5461424000276	0.205702473051365	0.907734534754471	1.54424445646186
PU09228_17_12623358	82.7643273509797	0	0	0	0	0	0	99.4910941475827	95.4545454545455	91.9621749408984	0	0	9.0017017346648	0.576707926394341	0.406561302695102	916.937029803272	1.55956710459289	0.989448204583477	1.66169759525511	595.32154224546	55.3411849710484	10.6929553868816	18.9706297957907	0.804146626450583	34.9148983986719	47.6641913599539	3.91560946458726	7.14577307104108	2.67659467540085	0.297294290812823	0.992177057312395	2.94302791929656
PU09216_17_12623358	77.5539273030953	0	0	0	0	0	0	100	91.304347826087	92.6289926289926	0	0	9.7843227738233	0.447896015379979	0.315752877931342	741.937029803272	1.77454462597427	0.996642427586601	1.67377970628289	295.321542245460	56.5492832960085	13.9231189933354	26.5501282359497	0.908388854415221	43.8342626276333	50.6715850625143	4.26690046688064	8.64518588570797	3.26448151465716	0.327187887206244	0.810338720755266	3.16445199940535
PU26357_18_12623358	78.6831078105018	0	0	0	0	0	0	99.7506234413965	95.6521739130435	89.760348583878	0.892857142857143	0.684931506849315	6.07777422794508	0.63214925276483	0.445645728000742	1116.93702980327	1.56152098863933	0.947184115459586	1.59071850313337	795.32154224546	37.673817977659	12.2352085676818	11.6852493737137	0.84108069085049	23.0224127600568	29.7312140965378	4.02699441653394	7.33427068202777	1.95358551325553	0.238655295892011	0.979960096799494	1.79886006188480
PU07166_18_12623358	81.2422461315032	0	0	0	0	0	0	100	95.2380952380952	91.1290322580645	0	0	9.81104928773587	0.56710521396081	0.399791686572792	233.062970196728	1.72597649123166	0.901221351757164	1.51352778858986	3045.32154224546	56.5578513692352	11.5668988560017	21.0263973841947	0.977074426770744	38.5820337396858	53.8931805957415	4.61819146917403	7.83121892917452	7.79118573440096	0.359227538207754	0.86342269220475	3.45490445960805
PU01662_18_12623358	70.4815838205855	0	0	0	0	0	0	100	87.5	87.4109263657957	0	0	13.1812309484002	0.41380848105636	0.291722217477408	766.937029803272	1.76785377140550	0.941283154811045	1.58080832079745	570.32154224546	92.1410594795873	13.3490580871487	38.7141414733901	0.958187046978753	60.9789771541959	67.3279194151568	4.46396615109401	7.73697012368117	2.55367292088535	0.248578839686806	0.844781226651227	3.17265006157997
PU10763_20_12623358	82.9473462544913	0	0	0	0	0	0	82.4497257769653	96.7741935483871	79.0277777777778	0.64516129032258	0.395256916996047	6.40893410360755	0.935377670680523	0.659412411203362	4766.93702980327	1.73891172479141	0.966665837188484	1.623436466538	1804.67845775454	38.3592638357925	19.6722961284296	8.32744664365502	0.917752144898952	22.1313331444833	27.8805102795775	4.42969385818734	7.50563214656113	1.13340904504732	0.310166516825335	1.03165733813392	0.817156054164906
PU05817_21_12623358	85.5515773583994	0.159235668789809	0	0	0	0	0	92.8343949044586	100	82.6751592356688	12.3376623376623	7.81893004115226	6.37475512073441	0.819945461993509	0.578036263956384	6791.93702980327	1.71629588321972	1.00615042499753	1.68974761279912	4504.67845775454	45.5821495658736	11.069950608855	9.44912492214335	0.870268949911135	21.0346197714698	30.1767539043246	4.58391917626736	8.45668827472128	1.24846202872189	0.168615607004871	1.01092436594961	1.01696455223006
PU04461_21_12623358	78.2576458689651	0	0	0	0	0	0	100	82.6086956521739	76.536312849162	0	0	5.57539222952315	0.620321751479811	0.437307704349621	2683.06297019673	1.62257785168621	0.909111141072081	1.52677804653255	1070.32154224546	32.2245234054982	12.8606779132286	10.9237428050795	0.910568885948451	21.8057463618700	24.2733514511503	4.07840285589395	7.65128939141449	4.69285610729213	0.50837361131197	0.857830486907071	0.710977547971048
PU03006_22_12623358	79.6437852367229	0	0	0	0	0	0	98.0810234541578	96.4285714285714	88.9802631578947	0	0	4.31268558033089	0.67110586872265	0.473108940846501	2816.93702980327	1.2600474220327	1.07393589644451	1.80358778591268	2229.67845775454	26.0041022429373	9.78473962485481	7.81033767608692	0.598594571629743	15.7909589567491	22.7739386364834	3.42722929066718	5.57781567056084	1.06028221761951	0.168543936081063	1.00614287093634	0.878040772360107
PU30956_23_12623358	76.272484835357	0	0	0	0	0	0	100	91.6666666666667	88.5906040268456	0	0	7.38513428659382	0.520809248911619	0.36715445895984	1166.93702980327	1.63652546329695	1.05810908181345	1.77700794101412	770.32154224546	51.0828525773944	20.6918968424031	17.2342647112542	0.789071882190512	30.3738195885379	37.6052733918457	4.10410707557395	6.54600794517432	2.52553478437401	0.148733722759245	0.920339186764345	2.38922099780185
PU13212_23_12623358	77.365826450033	0	0	0	0	0	0	100	95.6521739130435	94.6859903381642	0	0	15.8649002922335	0.467052830706405	0.329257841948909	1041.93702980327	1.4741514419821	1.08265714960266	1.81823441959535	1670.32154224546	105.395868761243	11.0613825356283	41.2842490350573	0.694664965418033	69.3242804769705	82.9303807609192	3.88133717168059	6.76877784906769	5.31576023942606	0.241204243259834	0.881422772876159	3.80576344875219
PU25202_24_12623358	94.0584683418462	0.248756218905473	0.248756218905473	0	0	0	0	96.7661691542289	92.3076923076923	86.8365180467091	1.78571428571429	1.30718954248366	6.58362198428558	0.742243305460454	0.523258639900119	1141.93702980327	1.86056635793836	1.03834823287510	1.74382120621694	54.6784577545404	52.7022184172346	14.7370859498689	10.7803198947326	0.914168765757491	22.6282813916301	30.4337961011246	5.17511622890745	7.71983397722783	2.17160671954308	0.20534293634989	1.01799520930204	1.64210873067373
PU29097_26_12623358	78.85399056502	0.223214285714286	0	0	0	0	0	97.3214285714286	96.1538461538462	88.7005649717514	0	0	4.71114223742725	0.626521760329077	0.441678519382871	2291.93702980327	1.71472232503767	0.933864512825302	1.56834931638401	779.67845775454	33.7239362201651	10.9757018033617	9.13909323186579	0.936772585727183	17.9758176295494	24.4875532818170	4.72957642112072	7.41995141429445	1.57526759914657	0.351215654915766	1.03165733813392	1.35206237683889
PU21822_26_12623358	66.667380334081	0	0	0	0	0	0	100	92	90.4471544715447	0	0	17.1646152351704	0.354321068153232	0.249785425945746	2716.93702980327	1.97881486464488	1.16567816533900	1.95766144727163	79.6784577545404	119.541757658471	21.5058637989366	58.8776065239548	0.866065513315687	87.6085487426799	102.071456349295	4.44683000464067	8.79084313056133	6.92476930243422	0.20581703173365	0.814870331095645	3.81209891120074
PU01570_26_12623358	77.474768782816	0	0	0	0	0	0	100	95.4545454545455	92.6470588235294	0	0	10.2319756280154	0.457797474567254	0.322733101301825	691.937029803272	1.52710944112677	1.02493615519510	1.72129671516730	820.32154224546	67.842003808757	14.4971798995222	27.1643398463579	0.760147010182287	45.6763983713669	54.1159504996348	3.86420102522725	6.86302665456104	5.00550523094729	0.347570924078235	0.878247455727287	3.39487090668032
PU00414_26_12623358	73.3199786307645	0.542005420054200	0.542005420054200	0.542005420054200	0	0	0	100	90.9090909090909	91.2820512820513	0	0	19.7110530496754	0.52135093336873	0.367536329796798	316.937029803272	1.42965974282077	0.938645041604298	1.57637782473777	895.32154224546	190.091272606855	8.73943469120132	45.9507624723054	0.77706176612484	75.7674715434248	89.7677031958002	3.78708836618724	6.58028023808099	8.88625814602164	0.263122764896384	0.9344423658423	3.82862313027147
PU29458_28_12623358	61.2762257896644	0	0	0	0	0	0	100	100	92.3076923076923	0	0	8.1636956290802	0.440890263271285	0.310814038748955	1133.06297019673	1.73057634542202	1.06909385347993	1.79545596949914	1270.32154224546	51.1771013828877	26.8009330530174	22.5044989060757	0.825846197501108	36.6713534101389	44.5625488519001	4.27546854010731	6.48603143258765	3.24883619847076	0.35853312612619	0.817709192680578	2.74949180202495
PU02014_28_12623358	80.2756814489516	0.333333333333333	0	0	0	0	0	95.3333333333333	100	86.2694300518135	0	0	5.41209437742713	0.830069678900672	0.585173524649641	1408.06297019673	1.57831896897879	0.997068053707436	1.67449451065385	695.32154224546	37.2968227556856	10.8471807049616	7.9243538851484	0.807596108270844	19.4580942977629	26.6210035152574	4.07840285589395	7.24002187653443	0.89035885535947	0.157375345001593	1.03165733813392	1.16380620558435
PU00474_28_12623358	80.7938012821053	0	0	0	0	0	0	95.3416149068323	95.6521739130435	82.6302729528536	0	0	5.80728696526699	0.722557293933634	0.509380608881447	858.062970196728	1.67621536984749	0.9560802421084	1.60565882258712	120.321542245460	32.3359083574449	13.4775791855487	9.76818887470889	0.89445751678298	21.6857933366966	29.4827399729645	4.21549202752064	8.72229854474798	1.78311254993274	0.346661629395317	0.949250722978986	1.23338998157166
PU21233_29_12623358	74.9248771965954	0.246305418719212	0	0	0	0	0	91.3793103448276	86.2068965517241	79.9256505576208	0	0	4.84390015147851	0.807445282605277	0.569224022987588	1241.93702980327	1.45325634737590	0.96461226637858	1.61998766177925	2154.67845775454	31.7104390118981	11.5411946363217	7.2911348650935	0.7686235577721	16.5963578400558	21.2488216021365	3.80422451264057	6.8201862884277	0.485138200266743	0.234060672343289	1.03165733813392	0.88877571633343
PU06077_29_12623358	75.4267115415607	0.324675324675325	0	0	0	0	0	100	90.4761904761905	90.1129943502825	0	0	7.93986034992549	0.620779067481496	0.437630098027389	1208.06297019673	1.49029559490876	1.05266161453864	1.76785936382852	2145.32154224546	58.7341419688089	10.6586830939749	15.5449328540976	0.722283799708262	30.862199762458	40.3127845314728	3.89847331813392	6.35751033418763	2.25057367887523	0.406707088807803	0.88409806018872	2.01158641753209
PU03469_29_12623358	40.105371241462	0	0	0	0	0	0	100	95.2380952380952	92.9539295392954	0	0	29.0942966354149	0.323320037052713	0.227930655077727	183.062970196728	1.57569383658625	0.994310123478846	1.66986279167402	895.32154224546	190.408291316242	13.2291050619753	109.367502131570	0.808489190967969	152.837290217303	171.986933878906	4.26690046688064	6.78591399552103	3.79340840588994	0.350656170254919	0.78538415386926	3.54683248214319
PU25968_30_12623358	79.8264963305461	0.294117647058824	0	0	0	0	0	97.0588235294118	95.8333333333333	83.177570093458	0	0	5.05420693037135	0.770204304585724	0.542970281978805	408.062970196728	1.32029990075264	1.04029154424775	1.74708483923967	1204.67845775454	35.1548044490186	8.3710075424546	7.97554056261313	0.647502970475904	16.3992921558425	29.3799230942444	3.42722929066718	6.35751033418763	1.63785581604584	0.205461652048498	1.03165733813392	1.20878744235730
PU10442_30_12623358	69.0130576897927	0	0	0	0	0	0	100	95.4545454545455	93.3155080213904	0	0	14.1138094308568	0.438602426779747	0.309201184578269	8.0629701967282	1.68721476047259	1.08372649934958	1.82003030531700	595.32154224546	84.275568257506	18.0614983618161	39.1098607451186	0.79428235753065	64.4576148842231	71.9032705181975	3.82992873232058	8.03685268661455	8.47466172105674	0.350264618521442	0.801985881577905	3.47326825884289
PU25433_33_12623358	83.076901984986	0	0	0	0	0	0	83.6144578313253	100	83.4558823529412	2.34375	1.42180094786730	5.18015684213312	0.747990624806898	0.527310322794620	1466.93702980327	2.29970324609883	1.04299220521198	1.75162037915886	504.67845775454	30.5023406869379	34.9406026183519	8.4170480323232	1.12490274985512	18.2671321192561	24.2133749385637	5.37218191312081	9.9475330161615	2.21081979293895	0.670718318286238	1.03165733813392	0.891336938523484
PU01538_33_12623358	85.8282667352352	0	0	0	0	0	0	95.1482479784367	92.5925925925926	85.2248394004283	1.58730158730159	1.06382978723404	5.30984801882421	0.799995042765647	0.563971833662692	366.937029803272	1.35889630785909	1.03846233773807	1.74401283603195	2104.67845775454	33.6125512682184	8.43955212826794	8.06692177378738	0.66760535430899	18.9183056844829	24.5732340140837	3.67570341424056	6.53743987194765	1.85117816751885	0.0757683292885682	1.03165733813392	1.00373005780307
PU08578_34_12623358	75.9458289050898	0	0	0	0	0	0	97.8813559322034	92.3076923076923	93.1166347992352	0	0	6.37682769512735	0.690724994215568	0.486939819274008	2891.93702980327	1.32617654800431	1.07110838158524	1.79883920521847	1554.67845775454	34.9920110577120	11.5326265630951	11.2205090820372	0.631672788864453	22.8510512955235	30.3052750027246	3.29870819226717	6.01478740512091	1.00095937598411	0.139659593594688	1.03165733813392	2.20713370241475
PU05004_35_12623358	68.9274057907152	0	0	0	0	0	0	100	95.6521739130435	93.3333333333333	0	0	18.7475694080896	0.475705331272859	0.335357588009036	1491.93702980327	1.28835401264044	1.05864903082473	1.77791474135945	120.321542245460	109.962651791057	7.87405929530786	47.8982892452768	0.620879689300185	82.7675873696125	95.5083122576678	3.45293351034719	6.04049162480091	2.76616053217592	0.316803689178823	0.838572237063585	3.60805750904389
PU02750_35_12623358	76.1301172982153	0	0	0	0	0	0	99.4252873563218	92	82.7586206896552	0	0	5.4471741811332	0.611556747999223	0.431128647204569	208.062970196728	1.51858470000436	1.09250639517391	1.83477542457671	379.678457754540	29.7654863894445	12.2009362747752	10.8254896919941	0.709151906890007	21.6857933366966	27.3150174466175	3.64143112133388	6.85445858133437	1.67472444558617	0.140400504274675	0.984645105003768	1.28376700849815
PU26767_36_12623358	70.9760507386544	0	0	0	0	0	0	100	95.6521739130435	93.778801843318	0	0	30.2783270480974	0.348292128191949	0.245535209202836	1541.93702980327	1.89829856244902	0.894131216513616	1.50162048446857	4.67845775454043	172.835173128346	13.7431894555754	105.657727937010	1.08314725707127	154.071092761943	161.739518299811	4.85809751952073	8.55093708021463	7.37249690458758	0.345622226572713	0.757346902127197	3.91825099810004
PU23711_36_12623358	82.2725346670936	0	0	0	0	0	0	99.4871794871795	100	90.6392694063927	0	0	12.9283694918501	0.663179943321636	0.467521407870759	841.937029803272	1.39227980067398	1.00134057471740	1.68166986137462	670.32154224546	64.277685346463	10.6329788742949	23.6932928937049	0.709363684167726	45.6078537855536	56.2408326598485	3.64143112133388	6.23755730901428	6.5361831236909	0.164533781180858	1.01042534014594	2.50555340700640
PU10404_37_12623358	77.1316183235379	0	0	0	0	0	0	97.953216374269	95.6521739130435	83.9506172839506	0	0	5.63615649120966	0.649713690885828	0.458028115196679	358.062970196728	1.65051330266205	0.939905398555894	1.57849449148791	304.678457754540	28.8058621880577	10.0160776019748	10.5432395810262	0.895899156763469	20.7261691353098	26.5096185633107	4.61819146917403	7.37711104816111	2.25974747093697	0.496923581481392	1.03165733813392	1.59923670810561
PU27402_38_12623358	74.0168730294506	0	0	0	0	0	0	96.4383561643836	85.1851851851852	81.0020876826722	0	0	4.61142301741047	0.764083888205836	0.538655577181871	216.937029803272	1.25420826375440	1.03849465737895	1.74406711423396	1704.67845775454	25.8498769248572	9.95610108938817	7.33511575226383	0.616154513644375	16.6220620597358	19.6551599819763	3.34154855840050	5.87769823349422	1.81120194288050	0.153268935255083	0.992739532857975	0.987497226679566
PU12764_40_12623358	51.9604753753999	0	0	0	0	0	0	100	100	93.8953488372093	0	0	28.4422891028058	0.419881038710716	0.296003183348784	683.062970196728	1.92996741607667	0.97019266908658	1.62935949318739	1795.32154224546	164.524142098478	13.4176026729620	82.3287145124216	1.01488359169159	129.712060578526	144.911822482635	5.08943549664077	9.02218110768136	12.7116369950124	0.85447490273287	0.802081827546682	3.71688361063194
PU04960_41_12623358	81.6771317242352	0	0	0	0	0	0	89.598108747045	96.4285714285714	81.1418685121107	1.47058823529412	0.840336134453782	5.86775511585991	0.84236283252561	0.593839818839897	1666.93702980327	1.88367938612231	0.969864469732926	1.62880830912924	2754.67845775454	34.0409549295518	16.9562169155759	8.46614758960746	0.9908779827191	18.9782821970695	30.3224111491779	5.23509274149412	7.81408278272118	0.88913946550205	0.0886289743110761	1.02596043516230	0.714077208841937
PU22635_44_12623358	71.6111961332421	0	0	0	0	0	0	100	95.8333333333333	94.0936863543788	0	0	14.4807767777720	0.364745635554538	0.257134424474699	2841.93702980327	1.87056620826326	1.00157598000178	1.68206520535842	604.67845775454	111.719106802524	24.3676002566437	48.2519429533603	0.952825621543912	72.691533255051	82.3734560011858	4.48110229754734	7.44565563397446	4.60531940264171	0.156871340694141	0.836775196337667	3.78271464407623
PU20359_44_12623358	79.9383022626196	0	0	0	0	0	0	100	95.8333333333333	94.4444444444444	0	0	36.0497538019991	0.284792165172879	0.200769693584674	2741.93702980327	2.91898002753717	1.15367797069729	1.93750809868162	204.678457754540	235.836215564036	45.6763983713669	153.846392283610	1.29083510103199	208.683991508725	227.542320680621	5.59495181701418	9.13356605962805	13.5011841858698	0.849048399212635	0.745225725012076	3.75052132795643
PU11243_44_12623358	90.7558000611525	0	0	0	0	0	0	92.3611111111111	92.3076923076923	87.2832369942196	0.833333333333333	0.584795321637427	6.86705157177412	0.842694550949951	0.594073670099011	1891.93702980327	1.61881200156923	0.925314186968682	1.55398974116949	3170.32154224546	36.3029262613922	11.0014060230417	9.9040579779373	0.892547704929883	24.3761683298704	33.158443387205	4.27546854010731	7.83978700240118	0.86120295832003	0.410073294420187	1.03165733813392	1.41270097440191
PU08790_47_12623358	54.7155766275098	0	0	0	0	0	0	100	88.8888888888889	90.7742998352554	0	0	26.7967275422688	0.323735342417055	0.228223432551758	5491.93702980327	2.78342750728277	0.687744734196235	1.15501121298647	4645.32154224546	163.701607068718	15.3968275883223	100.601555786854	2.0647947340577	145.057479727489	157.258416002264	8.07969305274789	12.1409597621885	9.49295454021712	0.573242774194624	0.765875387449654	7.11239483341703
PU01409_47_12623358	74.4443112867536	0	0	0	0	0	0	81.1377245508982	96	82.2546972860125	5.08474576271187	2.71493212669683	5.32428149560514	0.708217424718858	0.499271443320143	558.062970196728	2.78782283620061	0.78442653682256	1.31738041855466	1604.67845775454	34.5207670302452	25.6785154603239	9.13708050882581	1.81316420580703	20.1863805220297	27.4521066182441	7.15434114426775	11.1641994143484	1.66342124739237	0.332404204165853	1.02654885911370	0.653914003939577
PU29367_48_12623358	67.4857003624825	0	0	0	0	0	0	100	84.6153846153846	87.1345029239766	0	0	14.0520090505970	0.365936070119187	0.257973644130310	2966.93702980327	1.85673638805862	0.94687418520029	1.59019800052982	1345.32154224546	94.1288524681742	17.2646675517359	46.6709081593229	1.00041965404339	69.8640690902506	83.6758031316393	4.52394266368068	8.83368349669467	7.26095475920073	0.500019597339565	0.797848314285652	3.894079532947
PU05409_48_12623358	81.7710710561345	0.142857142857143	0	0	0	0	0	78.7142857142857	100	78.8900979325354	11.0344827586207	5.94795539033457	5.49450766407431	0.781779075727245	0.551130138672844	8591.93702980327	2.50957004334616	0.831990290897426	1.39725986590864	970.32154224546	38.5049210806458	19.4837985174429	8.54196508353584	1.53888195198817	18.4813339499228	25.6956516067772	6.605984457761	11.2156078537084	0.878832731829082	0.247698056556342	1.03165733813392	0.925022291612613
PU03176_1_12623431	82.4168332764239	0.462962962962963	0	0	0	0	0	81.9444444444444	81.8181818181818	81.3084112149533	1.04166666666667	0.591715976331361	5.58823838908164	0.774571959392207	1.13421989066324	426.294849537018	1.81207128182488	0.928453020048999	3.2146237003212	200.469292534701	36.1461552524236	14.5604418493305	6.97845214768633	0.798411116060878	17.0391162886621	27.577023619306	4.71656336169948	8.9940472512888	3.35567626280625	0.405003038117465	1.01982845718018	0.74185339360659
PU22628_2_12623431	86.5222359974726	0	0	0	0	0	0	82.9411764705882	81.4814814814815	81.6666666666667	2.72727272727273	1.45631067961165	6.06768020025787	0.640699975460687	0.938188695450822	3526.29484953702	2.48909982087062	0.738945351564427	2.55848297015161	950.4692925347	31.9819821943466	17.4923596147113	9.16038921828461	1.37797463238173	21.6282049649102	29.8857318113691	6.5012089580182	12.6624854214995	2.94178954236857	0.273910659240419	1.01982845718018	0.785927023813558
PU21444_2_12623431	63.0581850741893	0	0	0	0	0	0	100	90.9090909090909	91.2596401028278	0	0	21.0153345981518	0.343062805662674	0.502353142546845	4201.29484953702	2.69389721760405	0.80747405229524	2.79575290278629	800.4692925347	137.276072377151	29.0500644289659	59.2527655384311	1.36478322812064	91.456004884365	118.678932155195	6.43038968832301	13.4414973881466	4.33545414143878	1.08422268453901	0.856795314794439	3.74844945120802
PU30351_3_12623431	74.5279699169178	0	0	0	0	0	0	94.2238267148014	91.304347826087	87.0523415977961	4	2.35294117647059	5.31708229749911	0.550337852518361	0.805869785682689	1951.29484953702	2.11664775502295	0.820070607444426	2.83936650934533	649.530707465299	31.4862473064803	16.1467934905027	9.34522901610219	1.05586543843011	19.5461184358717	26.6422092593295	5.46724762046847	8.80991715008131	1.64457013079259	1.09526662699172	1.01982845718018	0.940198755705978
PU23555_3_12623431	74.6653640455615	0.421940928270042	0	0	0	0	0	83.5443037974684	95.4545454545455	77.8735632183908	0.892857142857143	0.537634408602151	5.70314454284335	0.664598543771079	0.973183806243744	951.294849537018	2.17131176990412	0.855512361420993	2.96207805193691	700.469292534701	38.0157839723766	21.6140411109712	8.30043674995349	1.03826240314379	18.7812703231637	24.2768456515102	5.35393678895617	10.2829579597412	3.81380119863231	0.234829165276225	1.01982845718018	0.67198596626819
PU08657_5_12623431	73.0394166951428	0	0	0	0	0	0	100	100	90.0641025641026	0	0	11.9061280908328	0.474685829078071	0.695091143731553	2126.29484953702	1.86950660992740	1.04777627662272	3.62776185626273	774.530707465299	67.9440073455628	18.9370727164931	24.2610858703668	0.729910606325065	47.0948143472996	62.8450199275093	4.61741638412622	8.75326173432516	2.86603136967727	0.621584257511235	0.887801532717785	2.84240328653283
PU08105_5_12623431	91.9302199462979	0.413223140495868	0	0	0	0	0	88.4297520661157	95.2380952380952	75.7225433526012	0.819672131147541	0.543478260869565	7.57009319223954	0.782592824466326	1.14596499013022	1076.29484953702	1.81439217441223	0.93021955932714	3.22074006690996	800.4692925347	48.2279226624226	14.7162442426599	9.35645462149757	0.797915547750594	26.4864068660001	32.0669653179809	4.58908867624814	9.19234120643532	4.03798147773531	0.263478143167041	0.991475276789422	0.701160538246554
PU23269_6_12623431	77.8249821476055	0	0	0	0	0	0	89.6551724137931	87.5	83.046683046683	0	0	6.64566333592085	0.588205362486657	0.86131987330222	3001.29484953702	2.52582463558543	0.900730047228869	3.11863723299704	1700.4692925347	34.5456397573124	23.8519300333391	10.9283679310824	1.14714885192575	23.2287204600215	31.9253267785905	5.75052469924922	11.1327891960835	2.29712092893044	0.531703499234772	1.01982845718018	1.25347089682486
PU11162_8_12623431	89.3159091649344	0	0	0	0	0	0	70.4697986577181	90.9090909090909	76.2331838565022	5.47945205479452	2.75862068965517	7.14214674795288	0.856992198972585	1.25490935533047	6201.29484953702	2.23688044392838	0.894016084280994	3.09539118397867	3875.4692925347	38.9505983323531	19.7302485370792	8.06116576623466	1.02354907679769	22.9737710891188	29.2908499459295	5.38226449683424	10.9061675330589	2.58406638886886	0.305165010930522	1.01982845718018	0.521373883842792
PU28259_10_12623431	78.8920406988465	0	0	0	0	0	0	100	95.6521739130435	92.5601750547046	0	0	17.4926232964306	0.392206263280176	0.574314806598658	5876.29484953702	2.19650788906166	0.820662718263515	2.84141660065976	725.469292534701	118.749751424890	17.5490150304674	43.1406187920884	1.09491219659198	74.7851487981179	86.923571623873	5.18397054168772	9.63142067854549	3.32593594788772	0.443574724301681	0.930722879650809	3.64989158325961
PU25293_10_12623431	78.2315055604743	0	0	0	0	0	0	100	95.6521739130435	93.3760683760684	0	0	18.1262400188528	0.455438377227629	0.666906747861499	6126.29484953702	1.98944657446439	0.959671830467884	3.32271395981876	124.530707465299	97.4048235387607	17.2232463898696	38.4967488954371	0.84804864460163	72.561423729689	90.7619760413522	4.58908867624814	9.65974838642356	10.9271716429679	0.327460687731914	0.880811190523914	3.410859488986
PU00892_10_12623431	80.6642295163093	0	0	0	0	0	0	100	91.304347826087	85.974025974026	0	0	7.79042132090306	0.502999391584912	0.736551211297122	3226.29484953702	1.65118986495089	0.969093906726665	3.35533642858526	1400.4692925347	51.79721385506	14.0788708154033	14.9809528543865	0.69701541322473	28.8234427659413	43.5963424243574	4.54659711443103	7.13858238527489	2.28360105496906	0.322263444421030	0.916574797185305	1.96377465315464
PU04914_11_12623431	70.8592765669923	0	0	0	0	0	0	100	90.4761904761905	87.6106194690265	0	0	20.0593022938309	0.371102878270008	0.543412733849163	2876.29484953702	2.58920370849978	0.809899769553329	2.80415157026837	500.469292534701	116.667664895852	31.2029702276996	52.2838369642777	1.30781458229433	87.2351764105318	100.251758180507	6.65701135134761	9.80138692581393	12.1544404782244	0.419530402871387	0.806329586687897	3.20712023890823
PU29092_12_12623431	81.5937922777154	0.324675324675325	0.324675324675325	0	0	0	0	93.8311688311688	83.3333333333333	83.9195979899498	0	0	7.62056435786244	0.663464998934544	0.971523935801795	2726.29484953702	2.17617575067115	0.883819175675854	3.06008597912257	1625.4692925347	62.5192512869114	18.6821233455904	11.1100258593957	1.00726043936254	26.7980116526589	32.874304992506	5.43891991259039	9.17817735249629	3.48779987446378	0.273874290336089	1.01613844014832	0.986534698509105
PU00111_13_12623431	81.1897657374059	0	0	0	0	0	0	100	94.4444444444444	90.9090909090909	0	0	13.4475287195423	0.399067645521994	0.58436205414196	1051.29484953702	1.80022391751062	0.910057803741819	3.15093313436185	1299.5307074653	76.9380545968516	14.1496900850984	32.5943190997028	0.809224046905915	55.3098496319414	75.3517029556794	4.78738263139467	7.56349800344601	4.46798561525997	0.261778371908996	0.835088060282651	2.8547757811983
PU27428_14_12623431	83.2249263226132	0	0	0	0	0	0	74.5454545454545	86.3636363636364	80.6748466257669	2	1.15606936416185	4.94814975979273	0.773856295488803	1.13317193091666	526.294849537018	1.85116562605432	0.858740394267747	2.97325461194643	500.469292534701	29.3475053616857	13.1723841633049	6.18483996594352	0.881849789757348	15.6510586026364	24.7584166854375	4.61741638412622	10.0280085888385	0.72697336455785	0.154499910014454	1.01982845718018	0.721054713818927
PU04307_14_12623431	79.8117407476412	0	0	0	0	0	0	98.6111111111111	94.7368421052632	86.411149825784	0	0	6.69216219532073	0.543997162710904	0.796584997596909	426.294849537018	1.61095689652305	0.939448821150446	3.2526949457816	699.530707465299	31.8545075088953	15.5802393329412	11.8991454969424	0.701490873407273	24.2060263818151	31.0330039804311	4.34830315928451	6.86946916043318	2.55548458282169	0.224179619242007	0.997404788376749	1.09663447931255
PU02425_14_12623431	80.2072102016085	0.326797385620915	0.326797385620915	0	0	0	0	69.6078431372549	92.3076923076923	75.051975051975	2.27272727272727	1.21457489878543	5.45806921106459	0.797255729018406	1.16743614951858	2676.29484953702	2.29413693858111	1.04439995156081	3.61607185759867	3450.4692925347	39.7437741529392	19.3761521886033	6.62197201333503	0.898594436001933	17.3082295135038	25.7357226072311	4.95734887866312	12.0534397021209	3.49819343943209	0.161400450396151	1.01982845718018	0.492000184633364
PU27457_16_12623431	76.2006841564143	0	0	0	0	0	0	95.970695970696	86.9565217391304	84.19452887538	0	0	8.61318171313897	0.550392441085414	0.805949720720104	1851.29484953702	2.4593394912857	1.09297301271656	3.78424850220715	1775.4692925347	54.9699171374045	44.3895182449435	15.1369055164245	0.92049254484109	29.8007486877349	46.1599999873231	5.11315127199253	8.2008714307027	3.32359431333390	0.66281933562178	1.01982845718018	1.42678737731440
PU04007_16_12623431	75.1469236186813	0	0	0	0	0	0	83.1460674157303	94.4444444444444	80.9338521400778	0	0	4.6412067998822	0.647526712028868	0.948185210700385	523.705150462982	1.84070036377382	0.99579467210769	3.44778366216314	999.5307074653	23.1720650442653	12.5633384439262	6.93296778651942	0.75617885727982	15.5519116250632	19.6169377055669	4.60325253018718	9.91469775732623	1.55987763583729	0.436381595169392	1.01982845718018	0.853858042029134
PU08851_17_12623431	85.2789189936265	0	0	0	0	0	0	100	100	87.4617737003058	0	0	11.8364220851675	0.52093858340966	0.762819898077391	2076.29484953702	1.76423105187056	0.949563399447083	3.28771509479184	275.469292534701	64.8987787486697	15.5660754790022	21.9775800287398	0.760050984131616	44.6869591776632	57.7460325094558	4.51826940655296	7.7476281046535	3.58299053308708	0.368052517489274	0.891750184995967	2.05575272991705
PU05818_17_12623431	75.9463679432689	0	0	0	0	0	0	96.2962962962963	80.952380952381	84.4660194174757	0	0	5.89218576640644	0.650427162469406	0.9524323933432	1101.29484953702	1.42137984976235	1.06414721543481	3.68444367727624	99.5307074652992	35.7070757803135	11.8834734548524	8.762412866294	0.546411299705573	19.27700521103	31.4154280367851	3.22935869810054	7.4076956101166	0.850365191153441	0.217483692741350	1.01982845718018	1.34753712033736
PU03742_17_12623431	79.3957297812142	0.319488817891374	0	0	0	0	0	96.1661341853035	95.4545454545455	84.7184986595174	0	0	9.4447661990465	0.670960010259768	0.982499018003953	2851.29484953702	1.74960633688537	1.04201416457178	3.60781144244224	1400.4692925347	65.6777907153168	17.9031113789434	13.6157173167897	0.686875381427464	32.2369315652493	40.9335378838183	4.56076096837007	7.7476281046535	3.26017309164756	0.269093105731004	1.01982845718018	1.87396788547988
PU30452_18_12623431	77.7290958961878	0	0	0	0	0	0	100	84	80.0970873786408	0	0	8.73179292247987	0.522305976630881	0.764822196987209	2901.29484953702	1.99049693577977	0.820898617503704	2.84223336496773	2150.4692925347	50.2108622138879	14.6029334111476	16.1705348075815	0.991935011810913	33.5824976894579	39.9703958159638	5.55223074410269	8.79575329614227	2.34253099425271	0.478585515695026	0.90268783141527	1.10793774295410
PU25224_18_12623431	89.2282503019865	0	0	0	0	0	0	90.7692307692308	96.1538461538462	84.5261121856867	0.819672131147541	0.476190476190476	6.97806900876937	0.698984064581342	1.02353515343738	4776.29484953702	1.94894921731073	0.92331569800813	3.19683652441446	3700.4692925347	41.8825160977338	16.2601043220150	9.6563708520227	0.863498394045867	22.2372506842888	34.8997361057883	4.97151273260215	9.7164038021797	1.80165050400109	0.176728156151384	1.01982845718018	0.867488574176026
PU23728_18_12623431	83.784190866083	0	0	0	0	0	0	77.4025974025974	92.5925925925926	82.9268292682927	0.862068965517241	0.546448087431694	6.33742298601822	0.742230850039323	1.08686221256844	4651.29484953702	2.13313456923584	0.908789128369937	3.14654054385872	200.469292534701	35.2113408924472	14.9145381978065	8.25885125877523	0.960210302388673	20.9341761218974	29.6024547325883	5.09898741805349	10.7645289936685	0.483508600093826	0.55326067240143	1.01982845718018	1.12770705089139
PU22988_18_12623431	78.7534925751683	0	0	0	0	0	0	97.4137931034483	95.4545454545455	83.7078651685393	0	0	5.67907881376858	0.648523282123902	0.949644506522449	826.294849537018	1.40637116883301	1.01788116729370	3.52425470523026	1175.4692925347	26.5855538435733	10.7786928476075	8.47028991101724	0.565215555784374	20.5942436273605	26.1889659332803	3.64011046233263	6.37373427256686	1.66755026152731	0.273835621599705	1.01982845718018	0.536279616249251
PU07736_18_12623431	84.7874347236667	0	0	0	0	0	0	99.6587030716723	94.7368421052632	92.9936305732484	0	0	18.0414326808455	0.522468731788165	0.765060522341569	2351.29484953702	1.94030332780449	1.07165600157331	3.71044167756297	399.530707465299	100.081791933239	19.4186437504204	33.4007846281717	0.740671200914861	70.5076649085286	79.8133169464762	4.61741638412622	8.7674255882642	19.3205786183301	0.441559503240484	0.976599823311623	3.32306984163003
PU02622_18_12623431	78.3617550784926	0	0	0	0	0	0	97.4820143884892	95.6521739130435	84.5549738219895	0	0	6.71389451647895	0.585135114410656	0.856824052875409	1976.29484953702	2.09427162424346	0.877979033418497	3.03986539788869	1800.4692925347	37.420902106937	15.4810923553680	11.0985004417634	0.975798382884233	24.9567106405840	31.7836882392001	5.25478981138290	10.3679410833754	1.66865925419990	0.29694019040881	1.01982845718018	0.851091944030305
PU30171_21_12623431	80.2435868533079	0	0	0	0	0	0	100	82.6086956521739	83.8235294117647	0	0	14.0864529049591	0.362609232853327	0.530975333477222	4076.29484953702	2.12536919643590	1.03983165618570	3.60025484772767	800.4692925347	96.6258115721137	19.7585762449573	37.5758437135630	0.836146887875106	60.7629333984708	79.6858422610248	5.09898741805349	10.6653820160952	7.82807129372819	0.635029392855617	0.834948864836135	3.28306618301967
PU03195_22_12623431	77.4855650214684	0	0	0	0	0	0	91.7562724014337	95.4545454545455	87.8116343490305	0	0	7.99047419527133	0.736479856344113	1.07844092728811	2001.29484953702	1.58030348789707	0.955587830177483	3.30857374610611	1400.4692925347	45.6784289533959	13.0874010396706	10.4944004387953	0.676520745782636	28.1152500689894	34.1207241391413	4.31997545140643	7.57766185738505	2.09393498039412	0.393241767045596	1.01982845718018	1.11030589141333
PU12084_24_12623431	79.796573082201	0.373134328358209	0	0	0	0	0	94.4029850746269	95.2380952380952	86.4942528735632	0	0	6.68011735797812	0.677463028368288	0.992021506390718	1726.29484953702	1.54432379214961	1.05529675464017	3.65380033785589	850.4692925347	46.5282601897381	12.2375698033284	9.53771727170253	0.598652761618149	21.2741086164343	30.9338570028579	3.66843817021071	7.71930039677543	1.75983994517911	0.183962150370266	1.01982845718018	1.06653039031818
PU04917_24_12623431	85.7071531462499	0	0	0	0	0	0	99.5	88.8888888888889	71.764705882353	0	0	24.3391356969983	0.513400790438994	0.751782169929138	26.2948495370183	3.17468494077461	1.02191199890662	3.5382108306939	899.5307074653	122.800613651455	44.601976054029	45.8558312239823	1.27086191171867	87.0227186014463	113.792402546227	6.77032218285991	14.0505431075252	35.0135190657653	1.28696290693000	0.970920777031724	1.8492400560319
PU10029_25_12623431	75.2667909791253	0	0	0	0	0	0	97.5206611570248	85	82.5503355704698	1.19047619047619	0.862068965517241	9.17235464281653	0.618077374030732	0.905062006304295	1076.29484953702	1.87075147464605	1.22504654648170	4.24153250329122	399.530707465299	47.3497637182023	21.4299110097637	14.3543636273498	0.624704646788992	32.2652592731274	42.8173304577103	3.99420681080857	8.8807364197765	5.52777144364453	0.236628554794392	0.982689329811507	1.76415659801392
PU07248_25_12623431	86.0484427806495	0	0	0	0	0	0	74.688796680498	87.5	74.585635359116	0	0	5.21372511214602	0.81957207105444	1.20011437743168	1051.29484953702	1.64397568023105	1.04156069032840	3.6062413586375	2300.4692925347	25.9765081241947	16.9541331650279	6.15328358325014	0.645686993699165	16.5575452547348	25.1974961575477	4.31997545140643	7.5210064416289	1.99178893371263	0.183464829280048	1.01982845718018	0.661806731169428
PU27344_27_12623431	72.8493643126298	0	0	0	0	0	0	100	88.8888888888889	90.530303030303	0	0	8.31057481757458	0.440442451459725	0.644947939414297	776.294849537018	1.56300216182595	1.16256541933357	4.02520135048549	1299.5307074653	42.3640871316611	17.2940656595648	18.2510495300545	0.54998824652169	33.0725989476525	38.9647621862921	3.68260202414974	8.314182262215	5.26107368624494	0.118712830479349	0.832772159537659	2.08592602788543
PU09190_27_12623431	82.0999425934247	0	0	0	0	0	0	100	95	94.0677966101695	0	0	38.0511909019422	0.320560062071885	0.469401963426967	3501.29484953702	2.10129785986298	1.07827931522060	3.73337386752355	99.5307074652992	234.680895915912	28.0869223611113	114.816628845524	0.797200522251836	174.342878135612	204.115299115469	4.57492482230911	10.1129917124728	37.1003561839755	0.650671712343894	0.786718579439099	4.1053711412074
PU30152_28_12623431	81.6990653888836	0.701754385964912	0	0	0	0	0	92.280701754386	88	76.923076923077	0	0	5.14387451042189	0.685096007472047	1.00319861733506	2151.29484953702	1.47936691559187	0.984314865896675	3.40803662453804	2975.4692925347	36.3727769154482	11.5577048142546	7.26247883394162	0.614827222331505	17.3648849292599	25.6790671914749	4.31997545140643	6.23209573317649	1.69806350214065	0.192573937209606	1.01982845718018	0.64001482452509
PU25702_29_12623431	81.7518653700952	0	0	0	0	0	0	99.7067448680352	100	88.9763779527559	0	0	8.9052589307137	0.435678158825556	0.637971498549003	3551.29484953702	1.8457306963877	0.92978280950108	3.21922788879040	1700.4692925347	61.2728321402761	14.8153912202332	19.7709125048397	0.812078575905238	35.7920589039477	44.6161399079681	4.61741638412622	8.8807364197765	2.51312233101046	0.319955783557473	1.00114172411229	2.32289528620308
PU20587_30_12623431	86.6858550862615	0.304878048780488	0	0	0	0	0	99.0853658536585	100	91.0326086956522	0	0	10.3736770142682	0.53622407321895	0.785202720447866	3226.29484953702	3.07315494782525	1.31895999125227	4.56669315096981	500.469292534701	78.6660447774142	58.0859650039927	18.7125238125815	0.953156176122396	36.4860877469605	54.5450015192333	4.39079472110162	9.17817735249629	3.10313376446735	0.570451408295431	0.947907256274302	2.31072133850083
PU09872_31_12623431	98.3962256623968	0	0	0	0	0	0	76.1006289308176	88	83.0699774266366	1.75438596491228	0.99502487562189	6.42404189912098	0.833522237380038	1.22054186119570	2976.29484953702	1.82104495309972	1.17595473580706	4.07155976942252	2675.4692925347	38.0299478263156	25.3532985508771	7.45481937573767	0.633492228846346	20.5234243576653	26.5997176975124	4.05086222656472	7.60598956526313	1.47929584050618	0.196252693843546	1.01982845718018	0.772098575024466
PU06335_31_12623431	81.3873576066932	0	0	0	0	0	0	100	95.2380952380952	89.3899204244032	0	0	11.5940437301058	0.499045388378351	0.730761292064638	3526.29484953702	1.50495824321321	1.12625154862775	3.89947023980940	500.469292534701	59.1340901954815	13.7247744669273	22.4719540757375	0.546638579866794	43.8937833570771	53.4685486198665	3.52679963082033	7.05359926164066	3.53565803762917	0.370849293995228	0.949544257309763	2.96828045412532
PU02163_31_12623431	78.2331968517698	0.347222222222222	0	0	0	0	0	84.375	91.6666666666667	82.8125	0	0	6.37532032133858	0.679316268327372	0.994735239567187	2226.29484953702	2.11929384984705	1.20372096575360	4.16769600779676	2000.4692925347	43.1714268061862	36.1036636906065	9.07770251361624	0.720238915865712	20.8491929982632	28.7667873501851	4.27748388958932	8.45582080160538	1.41293324925890	0.585380170597044	1.01982845718018	0.98913785814212
PU31032_33_12623431	69.837000398777	0	0	0	0	0	0	100	100	94.4289693593315	0	0	22.5289990790095	0.275029035747071	0.402730048605215	3651.29484953702	1.68272748140056	1.07779691039430	3.73170361608994	200.469292534701	143.62147894184	16.4159067153444	79.233584246554	0.638687010484903	116.809303435242	132.856949948172	4.00837066474761	8.01674132949521	12.3391730441797	0.283041014548432	0.758819729233139	3.83002080991548
PU30344_33_12623431	74.1009149520183	0	0	0	0	0	0	98.2658959537572	95.6521739130435	89.0274314214464	0	0	8.4826750500669	0.558253963827783	0.817461492295586	3676.29484953702	2.21465322912717	1.22507399266889	4.24162753143149	1850.4692925347	52.137146349597	43.1147713904301	14.6976183653702	0.739528038012065	30.0556980586375	42.2507763001488	4.23499232777221	8.32834611615404	2.80366484619651	0.531533256213992	0.982832812961323	1.68320555520658
PU22780_33_12623431	79.903879307063	0	0	0	0	0	0	100	91.304347826087	84.029484029484	0	0	8.96361428372681	0.488882031149308	0.715878902139057	2976.29484953702	2.15438838598042	0.887514486583717	3.07288041650169	2224.5307074653	54.6441484968066	15.1269960068920	17.7347485868378	0.993024078096876	35.7354034881916	43.7804725255648	4.99984044048023	10.6795458700343	0.526560942203074	0.26915488323565	0.874489399247908	1.66197210983875
PU27905_34_12623431	81.9760990406517	0	0	0	0	0	0	99.715909090909	95.6521739130435	88.631090487239	0	0	14.3806158862274	0.690454122230743	1.01104460280107	3826.29484953702	2.05644661981263	1.07164073135307	3.71038880680827	2000.4692925347	81.597962542795	22.1664314145937	20.1459898407671	0.78501771843984	51.754722293243	68.1706290085874	4.88652960896793	9.07903037492302	18.9616216349807	0.170379997303484	0.95470750041183	1.29958652744999
PU00412_34_12623431	63.2752447624734	0	0	0	0	0	0	100	90.4761904761905	90.561224489796	0	0	27.3053466303946	0.276888487969481	0.405452878512522	4126.29484953702	2.15018494168563	0.900643070086175	3.11833608821292	200.469292534701	190.517999333993	18.894581154676	95.386902381001	0.976639611460432	139.938876917690	167.558392098813	5.42475605865135	9.41896286945992	10.4645000332253	0.60143074414257	0.795163945245147	3.9563246219485
PU20889_35_12623431	78.6491034016657	0	0	0	0	0	0	99.375	95	88.0222841225627	0	0	9.37742150230522	0.499876590668747	0.731978436785022	3026.29484953702	1.43586777166685	1.06619672648755	3.69153978947784	99.5307074652992	58.3550782288344	12.1950782415113	18.1454018053880	0.550919739552288	34.8714083979103	41.1601595468429	4.22082847383317	6.44455354226205	1.75484199105539	0.595668746213965	0.987190049427103	2.95878408965104
PU05766_35_12623431	85.9737698861688	0	0	0	0	0	0	94.055944055944	100	82.8254847645429	0	0	6.59675074371458	0.683807122458621	1.00131127943019	2176.29484953702	1.60378560510770	1.26843295150848	4.39175116041127	900.4692925347	34.772261420337	27.0671248775006	9.33130545172532	0.517237526229721	21.9398097515691	30.2964835756012	3.17270328234440	6.54370051983531	1.01061204335195	0.331115386130818	1.01982845718018	1.24687024394901
PU20727_36_12623431	86.4792792362788	0.36231884057971	0	0	0	0	0	75	84	77.3148148148148	2.54237288135593	1.33928571428571	4.87518869269256	0.791582892992519	1.15912931194330	1926.29484953702	1.72728042218391	1.06571964374487	3.68988796492828	3050.4692925347	32.4635532282739	15.3677815238557	5.95718353914959	0.663026841034384	14.8153912202332	22.7046578642771	3.75342129384493	8.97988339734976	1.33135294341501	0.605404467167705	1.01982845718018	0.539573722519343
PU00664_36_12623431	81.9042223832837	0	0	0	0	0	0	100	94.7368421052632	87.8980891719745	0	0	11.7143589217622	0.475269865677759	0.695946359209223	1626.29484953702	2.26330378150948	0.928933746429237	3.21628814039724	699.530707465299	68.5813807728195	22.7046578642771	23.8409852371135	0.996711201907805	46.471604773982	64.8562871868526	5.80718011500537	9.88637004944816	3.08562005550628	0.347340027344098	0.862393532401081	1.99265434255648
PU30177_37_12623431	57.3025210187278	0	0	0	0	0	0	100	100	89.7142857142857	0	0	12.8667082315037	0.389134388948373	0.569816604815725	3026.29484953702	1.51959334526765	0.95291683542877	3.29932584358737	1100.4692925347	69.6153421103692	10.9769868027540	31.9826018629565	0.652354426615284	55.0265725531606	65.8052654007681	4.10751764232087	7.26605707072623	1.02972283088229	0.318972852091758	0.847356071424994	2.69116430102091
PU11376_37_12623431	88.979300336774	0	0	0	0	0	0	74.7292418772563	88.4615384615385	85.3535353535353	0	0	5.58544883818318	0.803556168412341	1.17666199818747	1951.29484953702	1.86201092433772	1.03278786036818	3.57586680386732	2900.4692925347	31.9536544864686	22.0247928752033	6.72338204597892	0.73753448357441	18.7387787613466	25.0983491799744	4.30581159746739	8.66827861069094	2.34101064877652	0.290868278897421	1.01982845718018	0.700140277768115
PU04397_38_12623431	77.9590920717115	0	0	0	0	0	0	88.425925925926	90	82.018927444795	1.02040816326531	0.602409638554217	4.88802581509039	0.642449390037204	0.940750395220148	426.294849537018	1.73795795004799	1.09803736038305	3.80178301572997	24.5307074652992	23.2145566060824	22.5346916170086	7.35936801588943	0.64749046578457	17.0249524347230	22.8179686957894	3.89505983323531	7.56349800344601	2.06903325001060	0.483628353493838	1.01982845718018	0.768909666671427
PU30938_39_12623431	58.4997365714942	0	0	0	0	0	0	100	90.9090909090909	88.5786802030457	0	0	39.4248476205111	0.341057982522456	0.49941744334508	4151.29484953702	2.17180231362848	0.907776316692306	3.14303384147037	50.4692925347008	205.956600127544	16.3309235917102	111.811830104598	0.978706953416282	172.586560247172	187.841030939515	5.87799938470055	10.0846640045947	47.2373252086624	0.911068704357293	0.813895494329282	3.80528458410643
PU04805_39_12623431	83.8322243012452	0	0	0	0	0	0	79.6680497925311	84	78.6096256684492	0	0	4.48163140191975	0.718321954386552	1.05185197925914	1051.29484953702	1.63920288725879	1.13741617980003	3.93812603304474	2075.4692925347	21.2457809085562	16.8549861874546	6.03480088805886	0.58955528788985	15.4810923553680	19.7160846831402	3.92338754111338	7.66264498101928	1.1960982804006	0.43291292694994	1.01982845718018	0.530994322771347
PU02737_39_12623431	69.5330151495701	0	0	0	0	0	0	100	95	92.0679886685552	0	0	21.9338564793209	0.355639191463722	0.520768974355934	3401.29484953702	1.51559171280202	0.978961731811218	3.38950223310357	24.5307074652992	131.55387538578	9.88637004944816	59.6556159815652	0.633326611845533	99.8268425623361	114.118171186825	4.46161399079681	6.89779686831125	10.9282392399651	0.388946137002079	0.803495259911162	3.79941432404799
PU20580_40_12623431	75.9201403283436	0	0	0	0	0	0	99.5850622406639	100	85.7627118644068	0	0	8.1022094099768	0.573067041753405	0.839152553302194	1051.29484953702	1.87904437502427	0.990419748275174	3.42917382712968	399.530707465299	46.4999324818600	23.2853758757776	13.6755242196206	0.776120179801174	28.2143970465627	42.0949739068194	4.63158023806526	8.11588830706848	2.32895886349591	0.557658008828901	1.01982845718018	1.78755374246527
PU30264_41_12623431	86.7705348176402	0	0	0	0	0	0	98.6206896551724	95.4545454545455	88.0886426592798	0	0	9.44305728458197	0.577016275096039	0.844935487935667	2276.29484953702	1.69218220064986	1.04096064160104	3.60416378355435	1400.4692925347	55.1398833846729	11.6568517918278	15.8296208440196	0.665003672630188	34.8572445439712	48.7803129660451	4.13584535019894	8.80991715008131	2.82549745740637	0.336882784077340	1.00577979986188	1.31644001313997
PU11231_43_12623431	96.0792827521922	0.315457413249211	0	0	0	0	0	67.192429022082	96.1538461538462	77.038626609442	1.53846153846154	0.87719298245614	6.48383073112594	0.890650869752383	1.30419636272703	2951.29484953702	2.23053850543383	0.954547189678211	3.30497069076542	3775.4692925347	42.1233016146975	22.4497084933744	7.04158009220975	0.955924410604893	20.1551641552503	30.2115004519669	5.24062595744387	11.6710156457669	2.15976374909725	0.520526915424385	1.01982845718018	0.598173699422731
PU08438_44_12623431	85.763269851977	0	0	0	0	0	0	88.4868421052632	95.8333333333333	75.3180661577608	0	0	7.03408925074266	0.688401535720572	1.00803896282286	2626.29484953702	2.000088599426	1.08568580541052	3.75901768405125	2900.4692925347	42.7748388958932	20.3817858182749	9.88352796033539	0.753626749552096	23.3278674375947	29.9848787889423	4.97151273260215	8.89490027371554	3.37027811698232	0.322868119431279	1.01982845718018	1.34319415281981
PU06079_45_12623431	78.8840812710663	0	0	0	0	0	0	97.560975609756	86.9565217391304	84.0782122905028	0	0	8.39058326137394	0.576200909122209	0.84374153262335	2201.29484953702	2.04416792628473	0.99591637473223	3.44820503850937	674.530707465299	44.5594844922119	17.3932126371380	14.0852371469647	0.839662827802093	29.4183246313808	40.6219330971595	5.07065971017542	9.91469775732623	2.59075016684354	0.382870723345207	0.984782805730692	1.35767136514395
PU23295_46_12623431	77.2096869933739	0	0	0	0	0	0	100	95	90.3225806451613	0	0	11.0450345465071	0.414158705657152	0.606460169583581	2526.29484953702	1.82541060370574	0.972369402321005	3.3666773209519	99.5307074652992	62.703381388119	17.9456029407605	25.7956357093932	0.767963386593523	46.1741638412622	60.083068409397	4.36246701322354	9.61725682460645	6.42998456834035	0.437348334406502	0.810611672532637	2.38843288951089
PU22167_46_12623431	84.0956905234004	0	0	0	0	0	0	72.5806451612903	91.304347826087	77.6595744680851	0	0	4.7974236384622	0.743572500889505	1.08882681645340	1226.29484953702	1.95654219309272	0.907875538029991	3.14337737986899	1225.4692925347	23.2428843139605	14.362147894184	6.24066258031704	0.881605181293389	16.0759742208075	21.9539736055081	5.12731512593157	9.68807609430164	1.42197720582872	0.34594324027143	1.01982845718018	0.59619274618931
PU10036_46_12623431	76.2865558443973	0	0	0	0	0	0	100	90.4761904761905	91.0919540229885	0	0	15.8967749593655	0.41732274229851	0.611093326322474	3151.29484953702	1.91230866464796	0.936376786347999	3.24205850465759	774.530707465299	88.9490027371554	15.0278490293188	36.8453702450326	0.835446386100616	64.983761872304	83.8075237572848	4.58908867624814	9.12152193674014	4.60154604176079	0.187055000712085	0.86053640221252	3.45922364376833
PU08802_47_12623431	75.5324356357255	0	0	0	0	0	0	95.7236842105263	86.3636363636364	80.5333333333333	0	0	9.94338425406382	0.531542293009966	0.778347104036307	2626.29484953702	2.85809965909806	0.79749773273234	2.76121145306685	1549.5307074653	58.595863745798	28.4976741253434	18.0943234071204	1.46608497041090	37.024314196644	44.8285977170536	7.66264498101928	12.5066830281701	2.57502158531221	0.436737867225080	1.01982845718018	1.97106572719628
PU12168_48_12623431	72.0762083057588	0	0	0	0	0	0	100	100	89.7435897435898	0	0	11.7343538578464	0.392077116723935	0.574125694933664	2801.29484953702	1.76021534057255	0.98048826489206	3.39478761568624	500.469292534701	79.3175820586099	18.2005523116632	28.9490046479667	0.734403320841706	48.4545443254472	65.2670389510847	4.40495857504066	8.25752684645885	6.10908810935206	0.221423173263462	0.802165277134389	2.43199170584805
PU29641_9_12623496	59.3457865304416	0	0	0	0	0	0	99.546485260771	92.3076923076923	91.1538461538461	0	0	7.18148954330728	0.601834690338849	0.86690943368193	3486.51168258104	1.5892814298595	0.956356703482838	4.04875271638172	1104.17842158550	43.9971196613112	12.0571386223720	13.5340786436899	0.64130916827582	27.0877179348140	35.1911606945653	4.16608448333990	7.67866551831276	1.42565737983411	0.346002610280046	1.03549391380449	1.08266293101301
PU05442_9_12623496	92.874798908507	0	0	0	0	0	0	98.471615720524	82.1428571428571	85.7418111753372	3.44827586206897	2.81690140845070	18.0931930292881	0.732460887175621	1.05506921267379	3911.51168258104	2.17987814964441	0.913751262727457	3.86838184287522	1804.17842158550	109.772241739454	15.7984458642733	28.0170340831141	0.92064198008034	63.5041975950675	78.3714010454177	5.84885586288504	9.59016310478637	2.54400870841646	0.187309342308460	1.03626322577612	1.61154081739199
PU01640_9_12623496	52.3641902202733	0	0	0	0	0	0	99.7624703087886	95.8333333333333	88.5281385281385	0	0	13.7487896800374	0.541450003478005	0.779928647213604	2986.51168258104	2.35889081054877	0.892372721693086	3.77787541805489	1004.17842158550	81.1651282871868	30.9597258663887	28.8003316036580	1.02011256885798	53.8813593178628	62.6709806983995	5.13000206968129	9.99860276001577	3.53018262062872	0.0684701562860949	0.955286370222237	2.21982448806730
PU00106_9_12623496	32.2282252233186	0	0	0	0	0	0	100	85.7142857142857	89.8255813953488	0	0	28.6221487709408	0.313269454278286	0.451247243732878	486.511682581045	1.98302309955485	0.85290498334039	3.61078806217295	1395.82157841450	173.570515886287	17.3995293127725	103.627629759866	0.89725041420094	149.292862779451	158.735987608355	5.11366448347212	8.16879310458805	4.70481380352638	0.521622821911862	0.776706804795387	2.57751882494582
PU05082_10_12623496	82.5507293122663	0	0	0	0	0	0	94.9579831932773	92.5925925925926	90.1459854014599	0.833333333333333	0.617283950617284	13.8811824166053	0.87898283866119	1.26612594307397	4361.51168258104	2.13572248482638	0.966276062240893	4.09074649398602	1754.17842158550	69.0099641475598	18.3797844853231	17.9117263694943	0.852962907039677	44.3728841441223	62.9323820777463	4.54184896615095	12.2858648293004	2.83729808079462	0.484966772239616	1.03626322577612	1.28685449616104
PU01850_10_12623496	28.6016099936266	0	0	0	0	0	0	100	83.3333333333333	89.3939393939394	0	0	41.6961699380443	0.314347729089260	0.452800438689468	3361.51168258104	2.05286145628055	0.840547611005095	3.55847291174041	104.178421585504	272.265874175920	16.7460258644055	150.444812493310	0.942505446839969	216.685405892303	243.952837275417	5.22802758693635	9.39411207027625	10.3711011763640	0.564327456975291	0.850888632770378	3.22097132523588
PU30271_11_12623496	36.0961089275308	0	0	0	0	0	0	100	80.7692307692308	85.408560311284	0	0	37.5093876338578	0.404141264781763	0.582143037953161	4261.51168258104	2.06472755546587	0.913741857171813	3.86834202429202	504.178421585504	224.380408996824	18.0366951749304	105.268433042888	0.872018663914775	162.918409677904	181.592270714992	5.14633965589047	9.37777448406708	10.5581152927771	0.506290438942115	0.927589284615656	2.71799442563767
PU09217_13_12623496	60.8138732868093	0	0	0	0	0	0	98.5257985257985	95.8333333333333	89.4505494505495	0	0	9.6097440235554	0.67360202364894	0.970286289944044	2636.51168258104	1.79032510921496	1.00700378302289	4.26316800736865	1054.17842158550	52.6233651797562	14.5731268985851	16.1807935513554	0.686099885430171	34.5703324186166	43.6213551785002	4.99930138000788	8.34850655288898	2.1559830728961	0.284179603377693	1.03626322577612	1.63246413223155
PU02413_13_12623496	35.0244441278986	0	0	0	0	0	0	100	94.4444444444444	91.7562724014337	0	0	22.0039943874640	0.38461073436011	0.554010393991061	1138.48831741896	1.77044885323665	0.966213442057653	4.09048139035254	2595.82157841450	134.915786915376	19.5070779337563	64.8890633010797	0.707126081465875	98.4502944964951	125.71772587961	4.01904620745732	9.0183475874652	6.80128175723186	0.256733497572767	0.825066131148118	2.39968358488352
PU28003_15_12623496	64.3147294862469	0	0	0	0	0	0	100	88	90.215264187867	0	0	35.2484800140926	0.299047889773675	0.430761870209758	4586.51168258104	1.75309535060755	1.03762855597556	4.39281851562476	1004.17842158550	214.332793478181	15.6350700021815	133.687570975639	0.652003863159438	188.127305198663	203.729700028426	4.13340931092155	8.98567241504685	7.77026739371744	0.129739655190516	0.769026895591238	3.12115733105935
PU12254_15_12623496	49.7753790066662	0.245098039215686	0	0	0	0	0	100	95.8333333333333	87.0824053452116	0	0	13.0970553733936	0.572415488493433	0.824532707945458	2661.51168258104	1.50913392451046	0.963875819831926	4.08058502605476	1229.17842158550	94.2188596683185	9.9169148289699	25.9509743139657	0.604217420675085	49.2414848344567	62.8180189742821	3.82299517294721	7.76035344935864	5.37809978248987	0.379596373915396	0.963445665992617	1.94488094966312
PU04541_16_12623496	47.0598600237123	0	0	0	0	0	0	100	94.7368421052632	88.785046728972	0	0	17.4422451411034	0.410221998329602	0.590901996785127	163.488317418955	1.52259382907929	1.00774277253141	4.26629653228942	1695.82157841450	109.478165187689	13.4785086225703	48.225286972246	0.583070298931929	77.9139486315608	91.6375210472687	3.64328172464627	7.33557620792007	5.12595234007506	0.099013766546076	0.83090533456961	2.52750342035094
PU27329_17_12623496	60.4308734915235	0	0	0	0	0	0	100	100	94.6882217090069	0	0	17.9277077107533	0.392185526679178	0.564921461473536	2836.51168258104	1.97805226075947	0.889973575724444	3.7677185919228	404.178421585504	118.676226223455	18.9516000026443	51.8471133125934	0.857723275981745	81.834969321763	92.1603238059623	4.98296379379871	9.2307362081845	3.16035819463677	0.526771121252966	0.844180459469376	2.67068101523635
PU27515_18_12623496	50.7749466889897	0	0	0	0	0	0	100	95.6521739130435	89.8104265402844	0	0	15.2714551779700	0.469926962956132	0.676903681140084	1786.51168258104	2.18329062253203	0.987085845049894	4.17884507097975	404.178421585504	87.6184748398114	20.22593172696	36.8588209018795	0.85357791828688	65.4647079401686	74.3360172517512	4.68888724203354	9.50847517374049	2.78465080498625	0.139859639517947	0.84986597152146	1.72114707100752
PU09788_19_12623496	49.514146249468	0	0	0	0	0	0	99.755501222494	86.9565217391304	86.2527716186253	0	0	12.6066507459382	0.556146955688351	0.801098790314441	2686.51168258104	1.65565578824628	0.96421173563006	4.08200713142111	270.821578414496	66.706364492066	13.1680944845959	25.7099680914382	0.662649973464845	50.0420265587064	57.3122524217897	4.29678517301331	7.97274207007793	2.77932791399552	0.183545147494035	0.999859368470217	2.63206875959438
PU30090_20_12623496	68.2800950580425	0.23094688221709	0.23094688221709	0	0	0	0	99.0762124711316	92.3076923076923	88.5826771653543	0	0	8.62015162026496	0.6160447209343	0.887378193249726	3286.51168258104	2.1769460635675	1.00987266035438	4.27531344938474	1904.17842158550	70.2679582856664	20.8140848304903	15.8706255465323	0.831893249637144	33.1979751770458	40.6642520746393	5.04831413863541	11.4036351740049	1.72820261956513	0.52942167588898	1.01527561614014	1.26238324080946
PU20697_20_12623496	60.3290908046192	0	0	0	0	0	0	99.360341151386	92.3076923076923	89.7485493230174	0	0	8.95779708629955	0.582921029624773	0.839665356260503	4186.51168258104	1.63671904192287	1.11448641110908	4.71819758037526	2204.17842158550	58.357857939177	19.7848168993123	17.4294176901019	0.566742659502789	34.423294142734	44.8303365579792	3.46356827634533	8.47920724256239	3.13383491157128	0.151213895188648	0.975985886739397	1.77289995519502
PU05122_20_12623496	60.8037116090803	0	0	0	0	0	0	100	95.8333333333333	94.3478260869565	0	0	13.4719278643785	0.521892247680595	0.75175678661036	3411.51168258104	1.40635471378142	0.956423157823507	4.04903405198727	1004.17842158550	80.6423255284932	11.0115331049847	29.2779242978971	0.56745488138852	55.0413279387143	68.6995500095855	3.52891862118204	6.81277344922643	7.24266732636198	0.215992500030137	0.914907967216792	2.56827344190493
PU12198_21_12623496	25.7010264220217	0	0	0	0	0	0	100	90.9090909090909	89.6551724137931	0	0	44.1231972236119	0.270616632576179	0.389808223848712	1911.51168258104	2.58949606422707	0.913165031248887	3.86590002172769	570.821578414496	298.749101420994	36.1060655222792	184.928509549612	1.09434064383085	246.207424172284	281.284221763385	5.44041620765564	11.5996862085150	20.3349275144421	0.228202067903245	0.811348839994365	2.73636439776781
PU23633_22_12623496	60.7419283615033	0	0	0	0	0	0	100	100	91.2133891213389	0	0	12.9627767471389	0.581392559968282	0.837463680641635	3461.51168258104	2.5264680947581	0.776438604141591	3.28706631759214	1329.17842158550	81.1161155285593	19.8501672441490	25.2883184682620	1.25572125155903	48.9474082826916	58.7009472495697	6.6984103457622	10.9461827601480	6.21034755634621	0.76657588716343	0.94298159668144	2.06345486724396
PU10342_22_12623496	82.3523450335087	0	0	0	0	0	0	100	91.304347826087	88.5057471264368	0	0	15.8867667170165	0.574356650055564	0.827328843325365	2536.51168258104	2.15308648396158	0.776512260057763	3.28737814119268	20.8215784144959	96.5061217376032	15.8801337953192	31.3722195132333	1.07003923907494	61.2822858706195	79.3516562179683	5.89786862151257	9.99860276001577	3.02177973380234	0.363976230742552	0.930705564281569	2.4974109490851
PU23488_23_12623496	79.5280701403885	0.239808153477218	0.239808153477218	0.239808153477218	0	0	0	98.800959232614	96.1538461538462	84.3253968253968	0.847457627118644	0.602409638554217	10.6953341697345	0.715599604515136	1.03078147180906	2886.51168258104	1.72366325975711	0.89287063340766	3.77998333594741	979.178421585504	93.2876172543955	15.1776175883246	16.9517932571407	0.74498998008977	34.5049820737799	48.5389686274622	4.34579793164084	7.69500310452194	2.04654589911513	0.233294410505536	1.03626322577612	1.07367390885706
PU10942_23_12623496	49.8420493494141	0	0	0	0	0	0	100	92	90.6382978723404	0	0	20.3971668138144	0.527997091703044	0.760550475241433	3436.51168258104	2.34674624168863	0.967169111411879	4.0945272331639	1229.17842158550	112.533293808805	35.3872117290754	43.8156943019269	0.936375968490556	82.3414344942475	102.093576221141	5.65280482837493	9.47580000132213	1.72833107432401	0.468421936025949	0.944253172433064	2.4392715691747
PU01313_23_12623496	63.4823255204874	0.278551532033426	0	0	0	0	0	99.4428969359331	100	82.983682983683	0	0	8.1221104289944	0.63099861479761	0.908918446526058	1436.51168258104	1.73330298223811	0.993398536708386	4.20556996076922	704.178421585504	55.3517420766886	14.6548148296310	14.5992943416778	0.673344806128433	29.7344069007005	37.6417986259417	3.93735827641144	8.05443000112381	2.34480667848808	0.365353275913046	1.03626322577612	1.41852623565504
PU27825_24_12623496	65.3939012109736	0	0	0	0	0	0	99.6932515337423	95.2380952380952	88.5869565217391	0	0	8.49115185319972	0.60093415892307	0.86561226821075	611.511682581045	1.5827524711263	0.997140567019017	4.2214119110894	645.821578414496	51.496071731323	11.4036351740049	16.0262198805945	0.612552280834857	31.1557769008988	42.1346348334651	3.90468310399309	8.72427103570003	2.61919400372963	0.224849944655835	0.9843378800985	1.71891397413287
PU10983_25_12623496	71.2594295857635	0	0	0	0	0	0	100	91.304347826087	88.6699507389163	0	0	21.1308987394825	0.467059387404532	0.672773097879624	1761.51168258104	2.8307702646342	0.838076747471156	3.54801246804988	770.821578414496	118.284124154435	23.1340220721934	51.3141623708972	1.30348902810516	92.7321393232835	106.079947256180	7.40092655275677	13.1027441397592	11.4035327615087	0.505098812124388	0.94408407648575	2.34900385760676
PU27938_28_12623496	58.230295361735	0	0	0	0	0	0	100	90.9090909090909	93.2668329177057	0	0	19.4064587780406	0.411393026205925	0.592588797379021	1986.51168258104	1.75837306164163	1.11681768096847	4.72806705181981	495.821578414496	110.523770705076	17.1544655196349	53.5033221524556	0.607596532951156	91.0657055299476	104.756602773237	4.00270862124814	8.2014682770064	21.3568781296646	0.112782046734312	0.83490205445221	2.54802125758777
PU23027_28_12623496	63.8765248405412	0	0	0	0	0	0	99.23273657289	100	94.170403587444	0	0	9.9509226445153	0.620859659173485	0.894313844266777	2236.51168258104	2.38574647716471	0.783761446647233	3.31806769853963	370.821578414496	65.6444213884695	23.3627482791218	18.1786357896429	1.17469992432860	38.6057162122831	49.9930138000788	5.91420620772175	11.4199727602141	7.70817184416093	0.652797233633403	1.01431822764345	1.31945102112580
PU06732_28_12623496	56.0255097880643	0	0	0	0	0	0	100	95.6521739130435	92.6190476190476	0	0	11.3332307019184	0.521041963555279	0.750531999569367	1961.51168258104	1.59509366346189	1.05147181120573	4.45142417710296	404.178421585504	70.692735527105	12.4655782776014	24.6701851123351	0.585430172495476	47.7384269032125	53.3748941453783	3.62694413843709	8.2014682770064	3.08358002196951	0.129628019871796	0.906085042767637	1.84147308940691
PU04832_28_12623496	75.826482276048	0	0	0	0	0	0	98.4567901234568	95.2380952380952	95.1841359773371	0	0	12.4792670530117	0.715869878710321	1.03117078677087	561.511682581045	1.66899995466527	1.31993588682825	5.58797150454803	795.821578414496	58.080118973621	25.421284141478	19.7718073399235	0.487966529898408	45.2877889718361	53.3748941453783	3.49624344876368	8.1361179321697	1.94990420866515	0.406419416074504	1.03626322577612	1.80028243374169
PU00864_28_12623496	33.6246775547036	0	0	0	0	0	0	100	100	90.3903903903904	0	0	26.4803271632593	0.345704217052275	0.497967717443318	261.511682581045	1.40824596169686	1.00866358253882	4.27019479745055	1095.82157841450	183.438417956629	11.5670110360967	86.8780470545622	0.538788998962829	128.168363810986	140.470566226496	3.70863206948297	6.09391965602268	11.9731305989807	0.348172114991108	0.856556604875296	2.55941798584139
PU08973_30_12623496	65.7959882584157	0	0	0	0	0	0	98.409090909091	89.2857142857143	72.4452554744526	0	0	14.7855290903915	0.653643214100656	0.94153673369509	3461.51168258104	2.9237646874044	0.723272365384029	3.06198612229936	679.178421585504	75.8717503554138	28.8031644867775	25.6559141579684	1.56000895261877	55.5804682836171	64.8928924228474	7.48261448380265	11.6650365533517	4.79953718128266	1.66199612574525	0.969323946761613	1.33359001608500
PU08362_33_12623496	44.7263229278434	0	0	0	0	0	0	99.2753623188406	95.6521739130435	91.4414414414414	0	0	12.9745301760835	0.478566863777542	0.68934897824308	2811.51168258104	2.93498210512667	0.898820185277119	3.80517086713217	279.178421585504	69.3693910441617	26.0584500036359	30.7496655490181	1.26014113003643	54.5348627662298	61.6417127672214	7.13952517340995	14.752840346886	3.19619937866736	1.89898123622686	0.979299603653745	2.34162214391252
PU07630_33_12623496	47.2706043031429	0	0	0	0	0	0	100	91.6666666666667	91.7391304347826	0	0	21.1491351098234	0.406596217528754	0.585679260988777	3286.51168258104	2.14004814674985	0.937077420435562	3.96713353671446	554.178421585504	149.194837262196	17.8733193128386	58.9957406931084	0.881322011617221	95.8689558754453	112.876383119198	5.6037920697474	10.0312779324341	9.72270833233776	0.118623159266355	0.886946971924827	2.44908789447856
PU01748_33_12623496	56.6926493333514	0	0	0	0	0	0	99.3197278911565	88.8888888888889	80.3468208092486	0	0	13.5048987547143	0.563819225531337	0.812150268754298	3486.51168258104	2.41701561618375	0.933521444553769	3.95207925105058	2129.17842158550	70.4476717339673	33.4593765563926	27.1670719249728	0.999175332524768	51.8391610417157	61.5436872499663	5.42407862144646	10.3416920704085	1.80295165385659	0.335373123229067	0.956763995252703	1.48817877318792
PU02348_34_12623496	43.9161399774604	0	0	0	0	0	0	100	80	87.0762711864407	1.02040816326531	0.943396226415094	15.8990416391198	0.488937706498793	0.704287600982195	3336.51168258104	1.23543360069285	1.10918028637799	4.69573400915733	404.178421585504	101.766824496958	9.75353896687813	36.8815187233386	0.429837016272017	65.5627334574237	76.54159138999	3.16949172458016	6.24095793190527	5.26605763119431	0.233924529813203	0.944066160129521	2.74681902704016
PU03659_37_12623496	53.5038653876032	0	0	0	0	0	0	100	95.6521739130435	89.2694063926941	0	0	12.8149565003779	0.538751261463772	0.77604125928338	2411.51168258104	1.93417663978308	1.15350038791703	4.88336392887557	270.821578414496	75.6920369071128	30.9433882801795	26.9786501796437	0.647090367551344	50.7118675932826	59.6648648359111	4.14974689713073	7.66232793210359	2.66568857414886	0.189735208137079	0.958338986529968	2.06283204451492
PU02521_38_12623496	55.0404967143499	0	0	0	0	0	0	100	86.9565217391304	91.9117647058823	0	0	18.2669132419980	0.417066921502731	0.600761728314184	2136.51168258104	1.49271972440404	1.13679407853848	4.81263747792813	195.821578414496	115.294345878156	15.030579312442	49.6764783442742	0.506737465587945	81.0180900113043	97.421026565317	3.59426896601874	7.1068500009916	6.45841430538972	0.570028593829534	0.89709026643857	2.85898142859240
PU08409_39_12623496	54.8545609722017	0	0	0	0	0	0	100	95.4545454545455	93.2853717026379	0	0	15.5641819399789	0.450691105616769	0.649195497381077	2311.51168258104	2.17320626074434	1.06243565365869	4.49783979457263	195.821578414496	88.1739527709234	26.5159024174928	39.1686580152673	0.789377707006692	66.0691986299081	76.5742665624084	4.93395103517118	9.19806103576614	3.48390335705247	0.781906664979787	0.850935231964291	2.68688079377126
PU01585_39_12623496	48.9202614252812	0	0	0	0	0	0	100	82.6086956521739	87.7697841726619	0	0	11.3420825932433	0.45445552479053	0.654617934050904	1961.51168258104	1.83698218091118	1.06366390698480	4.50303962636384	495.821578414496	64.2557265606896	20.3402948304242	28.3069318024977	0.666479916580061	49.7969627655687	55.3027293180611	4.34579793164084	9.06736034609273	3.11357520803472	0.332282677848086	0.900359851903838	2.54133353775158
PU23660_40_12623496	63.1269114671963	0	0	0	0	0	0	100	95.2380952380952	91.9354838709677	0	0	11.5453705046356	0.56837402619498	0.818711206046944	1086.51168258104	1.36267564508508	1.05520006083554	4.46720778667151	795.821578414496	59.746552766957	10.9461827601480	23.0390746508908	0.498361211071177	43.3436162129442	55.4007548353161	3.65961931085545	7.25388827687419	5.14907627859615	0.0976741713150741	0.942647801202085	2.39954483001982
PU10470_40_12623496	45.1691945582689	0	0	0	0	0	0	100	89.4736842105263	90.6896551724138	0	0	18.2624119886561	0.461138413935999	0.664244264565676	788.488317418955	1.22123470802692	1.01290813614951	4.28816418889049	2270.82157841450	123.299763120652	8.77328379432756	44.9177728989876	0.465281328912691	72.1467806997216	90.9676800126925	2.95710310386087	6.14293241465021	5.9604342755941	0.277840907801634	0.937160585713247	2.21488094928582
PU05207_40_12623496	69.9921193317621	0	0	0	0	0	0	100	94.7368421052632	93.3774834437086	0	0	14.7954301094951	0.558553983523811	0.804565980177691	438.488317418955	1.97091039521312	1.48942067412689	6.30548829557565	1995.82157841450	87.5041117363472	29.2442793144252	30.0437280311467	0.510664947470434	54.5838755248573	72.6859210446244	3.25117965562604	8.10344275975134	6.03035866586604	0.453227176044213	0.956278808780292	2.48763032182256
PU09833_41_12623496	70.3743964092401	0.247524752475248	0.247524752475248	0	0	0	0	99.5049504950495	87.5	86.6962305986696	0	0	13.7875124575747	0.653767556375347	0.941715841833364	2561.51168258104	2.22375821072556	0.86950916470645	3.6810821524055	404.178421585504	109.167751049715	19.6377786234297	23.9196011556079	0.986960898233436	48.6369941447172	62.2952162155884	5.71815517321163	11.1912465532856	3.14560419322887	0.444992941545892	1.00450036828106	1.8641914656489
PU31180_42_12623496	39.8526712028766	0	0	0	0	0	0	100	84	88.646288209607	0	0	19.0564800825107	0.399646860926283	0.575669098907044	3061.51168258104	1.44277240806275	1.00909939085400	4.27203979952295	629.178421585504	116.764728636982	15.1776175883246	54.0826121781706	0.55176027619354	86.7199075983067	96.1303572547921	3.52891862118204	6.38799620778785	10.5520013619738	0.330503822742975	0.867392673111405	2.48618250997189
PC20077_42_12623496	34.2781521404924	0	0	0	0	0	0	100	95.2380952380952	94.1919191919192	0	0	54.260491046277	0.358306373108624	0.516120423070556	1911.51168258104	1.86772223825492	0.940154939190892	3.98016226582252	495.821578414496	366.876835913258	14.6548148296310	171.759420979083	0.766653996604814	260.274085898384	288.848524178233	4.63987448340601	9.65551344962307	37.0105027321209	0.623814716438541	0.888415406044607	2.85036746333535
PU04618_43_12623496	70.627750191155	0	0	0	0	0	0	100	86.9565217391304	92.6108374384236	0	0	26.4185309954045	0.518934239530371	0.74749594021599	2061.51168258104	2.36649996694735	1.47566021064277	6.24723313439245	195.821578414496	164.682868988495	53.3095438005416	57.7414544261599	0.618880332977597	103.433258290294	124.394381396667	3.52891862118204	6.66573517334385	8.22288917811707	0.389549321175043	0.896841857192931	2.7244807580975
PU10487_44_12623496	57.6016476811754	0	0	0	0	0	0	100	100	93.8689217758985	0	0	48.44166018055	0.541944127487512	0.78064040539592	3611.51168258104	1.3731393395061	1.01866714084805	4.31254503531729	1004.17842158550	299.647668662499	10.2763417255718	101.380839864926	0.520198215964636	188.503069681474	222.615949686233	3.57793137980956	7.53162724243018	14.4764126875915	0.207661246334393	0.934404390373994	2.47816656002714
PU09820_45_12623496	68.7683829457573	0	0	0	0	0	0	99.7679814385151	100	90.02079002079	0	0	10.328610933652	0.570595029320328	0.821910437650754	3236.51168258104	2.33787562979906	1.12973700660834	4.78276124132856	1154.17842158550	56.2829844906116	29.5710310386087	20.5307736487563	0.798602370490986	41.3340931092155	47.9834906963502	4.8522631041253	9.27974896681202	3.0336491735408	0.806715853776636	0.938253816701051	1.70302174809839
PU08365_45_12623496	77.8684834155534	0	0	0	0	0	0	99.4652406417112	95.4545454545455	93.4624697336562	0	0	11.8966435619691	0.587867857748131	0.846790987327944	1811.51168258104	2.12051277941069	1.10176723394522	4.66435072291637	104.178421585504	70.137257595993	21.8923655202960	22.9528233887825	0.742741324555043	44.9773748338618	53.7669962143985	4.49283620752343	10.5214055187094	3.57148739069795	0.360004488033512	1.03626322577612	1.87383005321332
PU03063_45_12623496	32.1108445700357	0	0	0	0	0	0	100	95.2380952380952	90.9090909090909	0	0	22.4493557407758	0.334924341448692	0.482439905562945	1336.51168258104	3.98852343003898	1.36750293412293	5.78934742552314	795.821578414496	146.907575192911	63.9126372502969	76.0236208751047	1.12556460333165	114.183390015932	132.677537604719	5.86519344909422	14.8998786227686	12.3652276601445	1.04648388223723	0.80470860592967	2.32870349560405
PU02327_46_12623496	78.3900457962565	0.275482093663912	0	0	0	0	0	100	100	92.6952141057935	0	0	11.6423777953084	0.523501617063327	0.754074993790115	1536.51168258104	3.41197038113029	0.99272776572611	4.20273024016427	195.821578414496	88.7621058744537	40.5989017298026	25.2240629217298	1.32636065270496	47.313649661774	59.468813801401	6.79643586301725	16.2885734505486	3.69799221646423	0.662463851156957	0.915892844141234	2.05316144502475
PU10288_48_12623496	73.4236959276091	0	0	0	0	0	0	98.7915407854985	100	91.1764705882353	0	0	11.3483601847638	0.718629681755416	1.03514612972352	736.511682581045	1.34559939832878	1.17158822442421	4.95993909891958	404.178421585504	54.9106272490409	15.8311210366916	17.9109796701728	0.443228147256902	41.1380420747054	50.4504662139358	2.82640241418746	6.48602172504291	3.90522960775712	0.302449048990737	1.03626322577612	1.36847832496023
PU05397_48_12623496	62.505308232897	0	0	0	0	0	0	99.4444444444444	81.4814814814815	78.7946428571429	0	0	8.16815225263251	0.561797172813964	0.809237614159551	1461.51168258104	1.730227306078	1.09890534699524	4.65223487480183	1604.17842158550	43.0005269025515	18.0693703473488	16.4905695511515	0.607616307758407	33.0509369011632	37.6744737983601	4.06805896608485	8.34850655288898	3.43632523289353	0.5288710049999	0.943014575561138	1.18200782577463
PU12215_1_12618706	143.62621111468994	0.7843137254901961	0.7843137254901961	0.7843137254901961	0.39215686274509803	0.39215686274509803	0.39215686274509803	98.43137254901961	85.71428571428571	87.65432098765432	0.0	0.0	32.81311210189056	1.0355281338191036	3.727766009971528	1936.414930555522	3.4351421844050276	1.1473330106894206	10.842629563401808	2167.9796006943434	359.7645464493219	62.37942020873596	24.285080625530743	0.8740793672447622	47.5639630428398	176.29566348245146	5.793754198953804	12.884205766244888	23.053421217375497	0.5817749495490245	1.0045162839988253	0.7958647219352313
PU12389_1_12618706	93.40967429380969	0.3968253968253968	0.3968253968253968	0.3968253968253968	0.3968253968253968	0.3968253968253968	0.0	97.22222222222223	79.16666666666666	82.25352112676056	0.0	0.0	13.012252810990631	0.5700263768209912	2.0520204936042	1861.414930555522	3.044094387352423	0.8244498635707308	7.791290219151908	2267.9796006943434	143.3540324655427	30.431004197362125	17.494904260854494	1.0779273817088508	36.804133816211305	54.350932247328544	7.7801842100236795	14.318849663128686	4.0315612447161735	0.9154200076964408	1.021451134351601	0.5133637005006441
PU11079_1_12618706	159.7734716800759	0.6060606060606061	0.30303030303030304	0.30303030303030304	0.30303030303030304	0.30303030303030304	0.30303030303030304	98.18181818181819	100.0	85.0	0.0	0.0	58.00262551288628	0.9698737886608843	3.4914189438757814	3811.414930555522	4.467216704872575	0.6740677238768483	6.370135403190727	3467.9796006943434	843.5154327562552	44.6670859433629	45.83386276299644	1.9347690361292034	91.78962009485383	289.6049420305623	10.621882698081974	21.271354701873253	25.33449972733416	0.6672771424890861	1.021451134351601	1.36975129068517
PU05438_1_12618706	128.9650100502817	0.7220216606498195	0.7220216606498195	0.36101083032490977	0.36101083032490977	0.36101083032490977	0.0	88.8086642599278	87.5	73.621103117506	0.0	0.0	24.953615090746638	0.926994599510956	3.337059464275041	2486.414930555522	2.416807659367343	0.8680408319744424	8.203237507609504	3992.9796006943434	246.3173213726646	22.595641375919836	20.63052584651707	0.8128259762443867	55.81316544992165	137.6430461837168	5.462682530442158	12.332419652058812	17.905961029078348	0.3353509194723077	1.021451134351601	0.45553155424150465
PU30497_4_12618706	101.00492418679752	0.6514657980456026	0.6514657980456026	0.6514657980456026	0.3257328990228013	0.3257328990228013	0.0	100.0	95.45454545454545	88.37209302325581	0.0	0.0	17.857017958254943	0.5132078117981713	1.8474810817716425	3236.414930555522	3.2575976383080563	1.4024245076978787	13.253318161278335	2967.9796006943434	200.9605027865691	50.51601875373531	26.66672651578034	0.6781309859727862	48.47441013124683	77.08452015179489	3.53143113079089	12.939384377663496	14.558723348879033	0.8842947257034153	0.9642040731789734	0.8480517376751732
PU22699_5_12618706	95.71423649362933	0.29850746268656714	0.29850746268656714	0.0	0.0	0.0	0.0	78.50746268656717	77.77777777777779	84.31372549019608	0.9090909090909091	0.6622516556291391	16.027796168154335	0.705038264105202	2.538045651128417	3936.414930555522	3.8535775340213783	1.3614786285959934	12.866367733535647	4292.979600694343	115.13017272492488	92.53453134900504	17.4226877334936	0.8263212342634106	47.398427208583975	71.45630178709692	5.7661648932445	11.75304423216343	2.5587187661654216	0.2627099898329275	1.021451134351601	0.9376959952936252
PU08273_5_12618706	74.72989705005979	0.0	0.0	0.0	0.0	0.0	0.0	100.0	94.73684210526315	55.092592592592595	0.0	0.0	30.643329141164322	0.4172718016723711	1.5021239775080553	763.585069444478	3.6755617350412355	0.7827982727421368	7.397670611005656	1267.9796006943434	142.05733509720542	26.347786952385157	56.2821836469798	1.3707855038937247	118.1098177415297	140.89858425741465	8.938935049814441	17.71233426537306	19.741072849576632	1.198312758100674	0.9275768036793027	0.8043424183448553
PU05431_5_12618706	88.88426518430212	0.0	0.0	0.0	0.0	0.0	0.0	72.63843648208469	95.45454545454545	88.26530612244898	1.0416666666666665	0.6211180124223602	15.154076084217198	0.625397579158093	2.25134958883819	3236.414930555522	5.3779627409605295	1.3074957149159445	12.356213549586773	2967.9796006943434	67.17995940215482	134.0840257472166	18.57065823550193	1.2008068455450713	48.30887429699101	63.73129618849185	7.255987401546907	12.74625923769837	4.293208278386353	1.1823641093894672	1.021451134351601	0.7558885593629568
PU12466_8_12618706	104.73611268034287	0.44742729306487694	0.44742729306487694	0.22371364653243847	0.22371364653243847	0.22371364653243847	0.22371364653243847	100.0	85.18518518518519	84.16206261510129	0.8771929824561403	0.5988023952095809	24.374773924547895	0.5435412552147811	1.956677515592132	6736.414930555522	2.9851595250407446	1.0347207243833423	9.778410811453881	5292.979600694343	398.85859263940546	60.80682978330564	34.368621504602494	0.8422480944543588	64.91763633399191	77.30523459746932	5.462682530442158	12.442776874896026	2.928271826663377	0.5446759185442959	0.9848146151655645	1.0229295619943675
PU02493_8_12618706	112.0663344568093	0.6696428571428571	0.6696428571428571	0.6696428571428571	0.44642857142857145	0.22321428571428573	0.22321428571428573	89.50892857142857	93.10344827586206	72.92993630573248	2.083333333333333	1.2396694214876034	18.06956353960179	0.8364379719525308	3.0110674345414297	6761.414930555522	2.828131622134238	0.9820109040870361	9.280287729051755	7592.979600694343	208.2992581052439	27.89278807210617	16.55647783935092	0.8407733702582455	39.259582024339345	83.29211393638826	5.407503919023551	15.174118140117105	12.656613544388106	0.6628340213964602	1.021451134351601	0.48822322011959346
PU01917_8_12618706	96.5387521216921	0.49627791563275436	0.49627791563275436	0.49627791563275436	0.49627791563275436	0.49627791563275436	0.24813895781637718	100.0	91.30434782608695	89.87068965517241	0.0	0.0	28.80106530492419	0.5905800321278873	2.1260109677704024	5636.414930555522	1.9921888760564648	0.8093818071610104	7.648892717843313	3267.9796006943434	349.5840926425888	17.79510218250097	37.375225598412335	0.7185760077923231	67.84210273917812	136.73259909530978	5.269557390477031	8.883756438395833	7.6248898604629805	0.23590249780733016	0.9825447351798904	1.390587682474637
PU25439_9_12618706	149.46589989023454	1.272264631043257	1.0178117048346056	0.7633587786259542	0.2544529262086514	0.0	0.0	93.38422391857506	95.83333333333334	88.470066518847	2.727272727272727	2.097902097902098	36.85565849179861	0.9719108432519223	3.498752074301627	5386.414930555522	3.932501270535767	0.7579344429259887	7.162700211206939	4492.979600694343	348.01150221715847	46.04655122882809	29.062420190230124	1.5147217746916595	60.00673991773583	282.5420797689805	7.945720044279502	18.760727882326602	15.557553690880637	0.6455571402895245	1.021451134351601	1.2265679832178267
PU29618_11_12618706	104.85515046116181	0.6172839506172839	0.30864197530864196	0.30864197530864196	0.30864197530864196	0.30864197530864196	0.30864197530864196	97.22222222222223	95.65217391304348	88.48039215686273	0.0	0.0	17.45179546039195	0.7855635400279217	2.8279261253760932	3661.414930555522	2.07237424357728	0.9470857506217025	8.950234903985713	3867.9796006943434	228.90846947009388	17.35367329115211	17.02600770976507	0.6388141446955717	40.30797564129289	66.65576259367805	5.269557390477031	10.621882698081974	7.507527227316068	0.2720817002437137	1.021451134351601	0.7595358381574817
PU08907_12_12618706	87.16439772458118	0.6802721088435374	0.3401360544217687	0.3401360544217687	0.3401360544217687	0.3401360544217687	0.0	98.9795918367347	95.23809523809523	92.98245614035088	0.0	0.0	17.378006567740794	0.5419880658965965	1.951086236940894	2911.414930555522	2.8499181673951766	1.1601180443821566	10.963451838185527	2392.9796006943434	186.6140638177311	47.89503471135145	24.57334415763268	0.7171761661131847	52.86110973902613	78.32603890871357	4.331520996360701	11.918580066419254	10.514990798667181	0.8749963138665767	1.015428427191509	1.0449821750472703
PU25364_13_12618706	126.03880309042262	0.7604562737642585	0.38022813688212925	0.38022813688212925	0.38022813688212925	0.38022813688212925	0.38022813688212925	98.85931558935361	90.47619047619048	84.31372549019608	1.0204081632653061	0.6211180124223602	23.208087415055985	1.0383428832969337	3.7378987403989883	2136.414930555522	1.9378814401394837	0.9216342520970846	8.709710864526517	2092.9796006943434	319.78764247654067	15.256886057245017	17.129811776385374	0.6138527938757319	34.07279255099023	92.75524579467947	4.772949887709562	9.932150055349378	7.377598156976081	0.2370933650462729	1.021451134351601	0.6475527397799924
PU23309_14_12618706	87.43985725572155	0.30864197530864196	0.30864197530864196	0.30864197530864196	0.30864197530864196	0.30864197530864196	0.30864197530864196	98.14814814814815	95.45454545454545	88.54166666666666	0.0	0.0	13.579159554674552	0.5929749004948394	2.1346321810480706	3661.414930555522	2.115104794478193	0.9171650424765965	8.667475537986904	3267.9796006943434	160.43181269960175	23.009480961559394	17.55054512695429	0.6732556962673171	38.293956324513715	51.01262625650278	4.966075027674689	10.180453806733112	3.4501601575548504	0.5343207251077907	1.021451134351601	1.0550185302978285
PU07767_15_12618706	174.35976685238788	0.5952380952380952	0.5952380952380952	0.5952380952380952	0.5952380952380952	0.5952380952380952	0.5952380952380952	100.0	95.23809523809523	93.93139841688655	0.0	0.0	97.05207994340306	1.0488188823288	3.7756109684264967	3961.414930555522	2.150315375647588	0.9844900872446343	9.303716728607437	2367.9796006943434	1301.8289791992104	29.32743196898997	70.91831032576545	0.6376560035167534	105.39114780954063	389.009210501184	4.6074140534537396	9.628667692547037	23.91155693584093	0.4633816722358342	0.9909995222460878	1.3724306238280257
PU28165_16_12618706	73.31192519739861	0.36764705882352944	0.36764705882352944	0.36764705882352944	0.36764705882352944	0.36764705882352944	0.36764705882352944	98.8970588235294	82.6086956521739	81.76638176638177	0.0	0.0	13.390683755114683	0.6298335827795513	2.267318622397129	2361.414930555522	1.7035957389216336	1.1520193289547678	10.88691662957524	3217.9796006943434	171.4675349833233	17.877870099628883	16.294122234389643	0.4317202495929289	37.71458090461833	48.9986069397236	3.034823628023421	9.849382138221467	3.2838655548107463	0.13523668412912704	1.0198089299555375	0.645434768941247
PU09743_17_12618706	131.77717201926512	0.8982035928143712	0.8982035928143712	0.5988023952095808	0.2994011976047904	0.2994011976047904	0.2994011976047904	91.61676646706587	91.30434782608695	83.72641509433963	0.8928571428571428	0.6060606060606061	47.57937721802705	1.2940647817054005	4.658464169535848	3911.414930555522	2.7843013603184987	0.7324303780152475	6.921679404159858	2842.9796006943434	538.8743191141224	23.671624298582685	28.178428249180346	1.109802071596835	66.82129842793387	240.82704953651313	7.338755318674818	13.049741600500711	22.768108550815512	0.8830406599151047	1.021451134351601	0.7829783022981449
PU09420_17_12618706	68.82284031745193	0.0	0.0	0.0	0.0	0.0	0.0	99.38080495356037	100.0	87.70053475935828	0.0	0.0	15.901738716049463	0.42013130150347633	1.5124178033615356	3636.414930555522	3.7939263426188523	1.3862809821627085	13.100757164955228	3267.9796006943434	82.02300587376028	63.73129618849185	29.007720602829217	0.798975146147213	59.7860254720614	76.14648375767857	4.7177712762909545	13.270456046175141	1.0461864724968095	0.7500842489716979	0.9588385444402542	1.2582117361581107
PU01632_17_12618706	90.26511184906684	0.30120481927710846	0.30120481927710846	0.30120481927710846	0.0	0.0	0.0	79.21686746987952	96.29629629629629	72.3044397463002	0.0	0.0	12.080802898257456	0.5770900568308974	2.0774488189063143	3861.414930555522	5.341687219911651	0.9226705598167504	8.71950427290346	5467.979600694343	104.53587933255221	51.39887653643303	16.043762972188983	1.6901584895324644	38.01806326742068	52.03343056774702	9.463131858291213	28.30662765774573	3.179657240457278	3.2660066824753287	1.021451134351601	0.4945025569516461
PU27515_18_12618706	241.28373483488642	1.791044776119403	1.1940298507462686	0.5970149253731343	0.5970149253731343	0.29850746268656714	0.0	100.0	90.9090909090909	81.21827411167513	0.0	0.0	161.26608502108985	1.8977421065641757	6.831623680228774	3936.414930555522	2.2087954694315184	1.1215205716512842	10.598694531453038	2717.9796006943434	1579.1015015777139	23.671624298582685	65.12682092056389	0.5749682970353228	86.13381242444655	1077.4727451711517	4.000449327849055	10.456346863826152	118.40261350597865	0.4623433650317206	1.012779106627809	1.484750443659024
PU05074_18_12618706	208.66135563449328	1.3297872340425532	0.7978723404255319	0.7978723404255319	0.5319148936170213	0.5319148936170213	0.26595744680851063	99.20212765957447	95.45454545454545	90.99756690997567	0.0	0.0	181.59638564797834	1.7134973530546418	6.168366635617755	4961.414930555522	2.4761984824009464	1.0870611502915928	10.273043009801272	2967.9796006943434	2171.857734742107	38.98368896724631	81.22276925656432	0.6650083803084892	121.17223067526241	1107.9589279799325	4.772949887709562	11.228847423686657	96.17003921027653	0.44315322295569276	1.021451134351601	1.9476595115843764
PU03007_18_12618706	154.6858822757412	0.8356545961002786	0.8356545961002786	0.5571030640668524	0.5571030640668524	0.2785515320334262	0.2785515320334262	97.21448467966574	92.3076923076923	86.38297872340426	0.0	0.0	31.291709259089362	1.248866236268623	4.495755310281614	4536.414930555522	2.2807987553419506	1.0304085337291031	9.737659359665194	5067.979600694343	392.3751057977191	28.996360300478322	19.202925278012774	0.6462092356934972	39.949314667071945	152.8171643238339	4.966075027674689	10.566704086663366	17.67538546706498	0.42811588433992526	1.021451134351601	0.5964217252093104
PU23773_20_12618706	101.44194199164274	0.783289817232376	0.783289817232376	0.26109660574412535	0.26109660574412535	0.26109660574412535	0.0	99.21671018276763	95.65217391304348	89.81900452488688	0.0	0.0	19.89329117421701	0.649706057597489	2.3388569357861737	5136.414930555522	1.804806031993429	1.0708350713781012	10.119701860120765	3567.9796006943434	219.7764092803143	18.429656213814958	23.46625325268915	0.4920436002061041	48.115749157025874	96.64533789969131	3.3107166851164593	9.159649495488871	9.495207807220645	0.07576555527275805	1.021451134351601	1.2835469230514487
PU03808_20_12618706	135.84733022633418	0.8746355685131195	0.8746355685131195	0.5830903790087464	0.2915451895043732	0.0	0.0	95.04373177842565	95.65217391304348	89.67136150234741	0.0	0.0	22.46524819363564	0.8604088755731578	3.097359556239484	4136.414930555522	2.132734922887617	1.0551986811614453	9.971933439576388	3667.9796006943434	211.2789031218487	26.623680009478196	20.01061190978104	0.5900628613397021	52.17137709629354	121.39294512093684	4.579824747744436	10.152864501023808	14.82168617994916	0.13914910762804109	1.021451134351601	0.8239295140078132
PU28422_21_12618706	114.02704835981142	1.0723860589812333	0.8042895442359249	0.5361930294906166	0.2680965147453083	0.2680965147453083	0.2680965147453083	99.46380697050938	75.0	80.86021505376344	0.0	0.0	27.077994942747907	0.7819520214482006	2.8149251302643403	4886.414930555522	2.042942231587088	0.9252658853483664	8.744030851563341	4767.979600694343	346.963108600205	21.76796220464072	26.539358807042262	0.6445923937199555	49.35726791394455	170.8329809520093	4.579824747744436	10.042507278186594	12.664356699414117	0.4370770068173343	1.021451134351601	0.8850998853495775
PU27634_21_12618706	163.72773076982318	0.5698005698005698	0.5698005698005698	0.5698005698005698	0.5698005698005698	0.2849002849002849	0.2849002849002849	99.14529914529915	100.0	92.19512195121952	0.0	0.0	35.61999470817531	1.2577545998260438	4.527752257995069	4336.414930555522	2.023911330504259	1.024491593467227	9.681742558866661	3867.9796006943434	560.4491561787979	17.050190928349767	21.704608984123077	0.5767382068496382	40.50110078125802	114.24731494222715	4.469467524907221	10.649472003791278	14.155874404958317	0.18818255081223115	1.021451134351601	1.0090338330101
PU12384_21_12618706	118.86791874111752	0.8849557522123894	0.8849557522123894	0.8849557522123894	0.8849557522123894	0.8849557522123894	0.0	100.0	95.45454545454545	87.5	0.0	0.0	127.06460072641913	0.6405879952292592	2.306033102359524	4036.414930555522	1.994231445767372	1.0329349295052161	9.761534532152803	2967.9796006943434	1406.0613761689604	17.270905374024196	152.0196787585081	0.5636353672791753	212.49283257305808	592.7838224701021	3.862502799302536	12.084115900675076	56.010825423552866	0.45263704679326566	0.9837580490810478	2.1209386161338855
PU06379_21_12618706	128.87265543577945	1.4124293785310735	0.847457627118644	0.5649717514124294	0.0	0.0	0.0	99.15254237288136	91.30434782608695	84.55882352941177	0.0	0.0	39.78966770540364	0.7563509667037432	2.722764677468299	4411.414930555522	2.306458259782612	1.0669973426899684	10.083434211458533	3267.9796006943434	336.01015423361133	22.512873458791923	40.318185243123196	0.6310705331183691	94.16230038585397	269.65787400273564	4.7177712762909545	12.11170520638438	22.861454660895788	0.2159383770930602	1.021451134351601	1.543134106449429
PU01439_21_12618706	179.71899877426722	0.6172839506172839	0.6172839506172839	0.6172839506172839	0.6172839506172839	0.30864197530864196	0.30864197530864196	96.29629629629629	91.66666666666666	75.35211267605634	0.0	0.0	26.116498693676714	1.0757069002197872	3.872404320433133	3661.414930555522	2.371769176258702	0.9837357262151885	9.296587798189552	3867.9796006943434	344.75596414346063	29.934396694594653	18.606943048650667	0.7038653998238812	37.96288465600207	94.05194316301674	5.076432250511904	10.37357894669824	12.654652070913112	0.35291856142617145	1.021451134351601	0.871916140742007
PU10912_22_12618706	64.81867408093	0.0	0.0	0.0	0.0	0.0	0.0	99.06542056074767	95.23809523809523	88.72832369942196	0.0	0.0	23.49981477370224	0.36292277610956203	1.3064745851338393	3586.414930555522	8.42229963736596	2.588721472519956	24.464168386902628	2667.9796006943434	128.42821807680932	217.56926482357	49.625425651679805	0.9498193267630123	94.05194316301674	119.29615788702975	4.7177712762909545	11.339204646523873	4.931197413371389	1.8496232784015567	0.8954426493237478	2.0486896867968576
PU08152_24_12618706	326.7616786169169	0.3448275862068966	0.3448275862068966	0.3448275862068966	0.3448275862068966	0.3448275862068966	0.3448275862068966	98.62068965517241	100.0	80.96385542168674	0.0	0.0	55.2915085543655	1.8743713376165418	6.747491964957477	2811.414930555522	2.6692444786592606	0.9428018707682201	8.909750997471491	4042.9796006943434	902.7772614198399	30.458593503071427	22.607723589109767	0.8265393943725339	44.47396080339777	168.90172955235803	5.959290033209627	11.835812149291343	17.17534416807865	0.7242988594049263	1.0190191820766576	0.49688344655311467
PU04725_24_12618706	209.2495669185942	0.6430868167202572	0.6430868167202572	0.6430868167202572	0.6430868167202572	0.6430868167202572	0.6430868167202572	100.0	95.0	93.19526627218934	0.0	0.0	158.30657909429613	1.160987890377282	4.179404744683664	3336.414930555522	3.58592609384088	0.9497314256274744	8.9752372997727	1767.9796006943434	1863.2989396892526	52.00584126203772	104.50216892686235	1.1022907578883876	161.4802063165553	782.9844960300427	7.338755318674818	14.98099300015198	100.42778038087233	0.9345110939423635	1.000642465739385	1.7017040279268711
PU26253_25_12618706	303.64118690460606	1.3745704467353952	1.3745704467353952	1.0309278350515463	0.0	0.0	0.0	100.0	95.0	90.0	0.0	0.0	237.92914623322943	2.260343011626625	8.136939571639253	2836.414930555522	2.541499372773891	0.9811919928518736	9.272548780476711	2667.9796006943434	1851.1044665657403	19.80912149928015	80.67283644899665	0.7561912567458927	168.34994343817195	1813.9968503867267	5.904111421791019	13.491170491849573	188.77723089511025	0.4912429155462154	1.0151980643028224	1.1514807867369288
PU21632_25_12618706	78.81687056444747	0.0	0.0	0.0	0.0	0.0	0.0	74.43181818181819	94.73684210526315	74.5019920318725	0.0	0.0	9.59825682498322	0.5371255858610892	1.9335819440022957	38.585069444477995	5.430386374608938	1.2984664701752042	12.270884569204421	1167.9796006943434	56.28218364697981	111.07454478565721	13.695268651130908	1.2209436814744454	31.506987120024974	44.225657052014036	7.06286226158178	15.20170744582641	3.7832054185164914	0.9861861272204673	1.021451134351601	0.6255675605725157
PU09316_25_12618706	271.9140690071293	0.6920415224913494	0.6920415224913494	0.6920415224913494	0.6920415224913494	0.6920415224913494	0.3460207612456747	98.96193771626298	90.0	84.472049689441	0.0	0.0	108.04400867235806	1.718073295778607	6.184839431665374	2786.414930555522	3.20754658706772	1.0004759507455032	9.454787773000099	1492.9796006943434	1287.9239691217213	42.84619176654885	48.19622592073847	0.9359700660881722	79.70550419417876	540.6400346795178	6.235183090302665	14.12572452316356	75.06807632027159	0.3688332282504524	1.0199643059173191	1.705305971896636
PU07620_25_12618706	98.85278672543872	0.34965034965034963	0.34965034965034963	0.34965034965034963	0.34965034965034963	0.34965034965034963	0.34965034965034963	100.0	100.0	88.92405063291139	0.0	0.0	45.095661626225464	0.4582843788825039	1.649763897962378	2711.414930555522	1.9745748730540873	0.9563179597651073	9.03748195681272	2142.9796006943434	631.4916183802553	21.18858678474534	75.41430602923934	0.6027912429471854	125.75205542300685	168.4327113552999	4.221163773523486	9.849382138221467	13.934913568130883	0.47514915388245443	0.9708790756333837	1.4045185492586296
PU06846_25_12618706	194.5994298210832	0.35842293906810035	0.35842293906810035	0.35842293906810035	0.35842293906810035	0.35842293906810035	0.35842293906810035	98.5663082437276	95.23809523809523	84.15300546448088	0.0	0.0	38.21098846435229	1.1977299100550076	4.311671215887292	2536.414930555522	1.977883405850453	0.9784398048367697	9.246539805873363	2992.9796006943434	548.9444156980182	17.822691488210275	24.450255815267496	0.5901497326243659	54.102628495944806	169.59146219509063	4.662592664872347	9.932150055349378	24.723780093587493	0.1971548875455264	1.021451134351601	0.7411599711052846
PU00816_26_12618706	99.46425927083551	0.3424657534246575	0.3424657534246575	0.3424657534246575	0.3424657534246575	0.3424657534246575	0.3424657534246575	100.0	90.47619047619048	86.14958448753463	0.0	0.0	21.251158253408853	0.5874144172757985	2.114615167829404	2861.414930555522	3.0514032219178997	0.9321699767341273	8.809276516658166	2417.9796006943434	294.7917315039114	27.147876817954966	27.726307398613724	0.9556527845692366	54.29575363590993	75.29121528069015	6.428308230267792	15.587957725756663	9.18952591465699	0.5716491126898089	0.9859436367624062	0.8282691430179059
PU22623_28_12618706	99.67495187419101	0.8174386920980926	0.8174386920980926	0.8174386920980926	0.8174386920980926	0.2724795640326976	0.2724795640326976	98.36512261580381	88.0	81.83856502242153	0.0	0.0	25.780357398231647	0.7857184315825438	2.828483714739139	4736.414930555522	2.003473232380947	0.9740312671363235	9.204877846566964	4242.979600694343	295.3711069238068	24.168231801350153	25.146411762901835	0.6004907007992519	52.281734319130756	95.90042664554011	4.331520996360701	9.932150055349378	8.580668208532195	0.28143796657382997	1.021451134351601	1.098832513821754
PU01743_29_12618706	85.31733202019154	0.2824858757062147	0.2824858757062147	0.2824858757062147	0.2824858757062147	0.2824858757062147	0.2824858757062147	100.0	95.45454545454545	91.19170984455958	0.0	0.0	31.53634849832869	0.4163890861373089	1.49894631689159	4411.414930555522	2.1064021885115127	0.900670540821565	8.511597715582964	2967.9796006943434	487.8616928576196	23.450909852908254	58.04517145616107	0.6827645744957589	101.69418084449391	119.82035469550652	4.938485721965385	9.628667692547037	10.2534757071353	0.4034935959985683	0.9672436532882956	1.738460022508933
PU03301_30_12618706	145.44739268885024	0.2770083102493075	0.2770083102493075	0.2770083102493075	0.2770083102493075	0.2770083102493075	0.2770083102493075	98.06094182825485	92.0	83.52668213457076	0.0	0.0	54.34632142280258	1.1388486607119324	4.099706409951737	4586.414930555522	2.905375090708578	0.8700676143276993	8.222391188412953	4517.979600694343	907.6329792246773	42.321994958072075	36.572796341468745	0.9748658235905079	79.01577155144616	165.12199467018343	5.848932810372411	13.022152294791407	20.74513040023272	0.7278321601406817	1.0212648571318779	0.997220447233673
PU12742_31_12618706	172.8181861276109	0.7299270072992701	0.7299270072992701	0.48661800486618007	0.24330900243309003	0.24330900243309003	0.24330900243309003	65.45012165450122	92.5925925925926	87.33705772811918	0.0	0.0	29.048411208815118	1.3380405237262825	4.816771096228539	5836.414930555522	5.90597386343613	0.8571226006915446	8.100057056785666	5242.979600694343	471.00462706923497	74.02210721806217	16.638230906116185	2.011611983559997	40.80458314406036	64.00718924558488	10.23563241815172	31.838058788536618	10.48633765757136	2.7873956472612846	1.021451134351601	0.5370669446578599
PU09375_31_12618706	234.76015287741424	0.9900990099009901	0.7425742574257426	0.7425742574257426	0.49504950495049505	0.49504950495049505	0.24752475247524752	75.74257425742574	83.87096774193549	79.92700729927007	0.6493506493506493	0.4132231404958678	38.48703302764582	1.434506854269451	5.164037284718519	5661.414930555522	4.206219459478565	0.7253194641573619	6.8544792067455225	6167.979600694343	437.0421917410819	53.21977071324709	20.56202272562933	1.6930049832783038	50.488429448026004	191.55254953969649	10.125275195314504	18.429656213814958	19.793821235346968	0.296828013798308	1.021451134351601	0.4402727252864191
PU08042_31_12618706	115.69423987620262	0.6060606060606061	0.30303030303030304	0.30303030303030304	0.30303030303030304	0.0	0.0	100.0	95.23809523809523	88.76712328767124	0.0	0.0	43.78362408235157	0.7044633150900846	2.5359759097799937	3811.414930555522	1.6090498567716214	1.0089260615375477	9.534643769676066	2392.9796006943434	403.3004708586034	15.367243280082233	47.63293630711305	0.4655923123333638	107.95695324050588	249.21419847214148	3.724556270756017	8.00089865569811	28.669612162471225	0.13239867902888733	1.0086743152679374	1.7093820181458625
PU03883_31_12618706	141.70871487883772	1.0666666666666667	0.8	0.5333333333333333	0.5333333333333333	0.26666666666666666	0.26666666666666666	100.0	90.9090909090909	86.29807692307693	0.0	0.0	67.97143455531639	0.9300066192269311	3.347902341790272	4936.414930555522	3.4288508036404868	0.9026649487136443	8.530445448342912	2142.9796006943434	941.5126466357025	44.25324635772334	56.0137213095578	1.108964515699541	99.84569736197055	462.56229952218797	7.338755318674818	14.401617580256598	26.74551784708292	0.9421093186622678	0.996614135774187	1.9424795660748437
PU30752_32_12618706	156.23107695613595	0.5747126436781609	0.5747126436781609	0.28735632183908044	0.28735632183908044	0.28735632183908044	0.28735632183908044	68.10344827586206	100.0	79.65116279069767	1.639344262295082	0.847457627118644	15.514157758474207	1.2248108072603472	4.409158908229635	4261.414930555522	2.7720255284369824	0.9396962668614103	8.880402140236086	5667.979600694343	234.15043755486158	35.81091881067637	9.707630188197802	0.8612026632389558	26.59609070376889	34.76252519372282	6.400718924558488	12.497955486314634	6.695490077501818	0.5438669616213692	1.021451134351601	0.3987735887817503
PU20236_32_12618706	80.94432409689861	0.5037783375314862	0.5037783375314862	0.5037783375314862	0.5037783375314862	0.2518891687657431	0.0	100.0	95.65217391304348	91.27358490566037	0.0	0.0	120.07740879211279	0.2836412454892976	1.0210714315036677	5486.414930555522	4.294978971350929	0.7358971213233897	6.95444113343234	3367.9796006943434	1415.027900524484	47.370837902874676	324.44863676853817	1.7038822470720811	467.0869456585138	555.6762062910884	9.904560749640074	20.52644344772205	37.69359680327559	1.7206192978070223	0.923572338073098	2.255017543904696
PU12760_32_12618706	111.53474596022488	0.4618937644341801	0.4618937644341801	0.4618937644341801	0.0	0.0	0.0	97.6905311778291	88.46153846153845	88.16568047337277	0.0	0.0	27.1529361428091	0.6392641506526487	2.301267434818486	6386.414930555522	3.0777521677038635	1.003910837956703	9.487248452921378	4842.979600694343	245.54482081280406	32.72091657123434	32.552959504606804	0.895022891764866	82.32648823656262	111.07454478565721	5.848932810372411	15.643136337175271	3.3121334407407663	0.4013545972708455	1.021451134351601	0.9908914996500249
PU07121_32_12618706	138.26756883258577	0.6389776357827476	0.6389776357827476	0.6389776357827476	0.6389776357827476	0.6389776357827476	0.3194888178913738	97.12460063897764	100.0	85.6470588235294	0.0	0.0	18.61262638226162	0.8485113034120271	3.0545298506477336	3386.414930555522	2.1414154021881138	0.9430675243835416	8.91226150114939	4192.979600694343	226.67373570764025	25.65805430965256	16.811406809606936	0.6629087821756606	38.9009210501184	51.09539417363069	4.82812849912817	10.23563241815172	7.456017422513755	0.24549845223178	1.021451134351601	0.5199999999735772
PU02205_32_12618706	164.83629947127932	0.2849002849002849	0.2849002849002849	0.2849002849002849	0.2849002849002849	0.2849002849002849	0.2849002849002849	92.02279202279202	92.0	79.47598253275109	0.9259259259259258	0.5847953216374269	33.99073928496441	1.4205757116334845	5.11388699106412	4336.414930555522	2.8827980157062214	1.3192966260208383	12.467735580617774	4767.979600694343	555.2071880940302	56.88914837258449	18.33792766748233	0.6379217399921188	36.91449103904852	127.90402126833254	4.7453605820002585	10.649472003791278	21.35122374267664	0.7512035519445537	1.021451134351601	0.7661010268683435
PU02193_32_12618706	336.0048176733483	1.2012012012012012	1.2012012012012012	0.6006006006006006	0.0	0.0	0.0	54.95495495495496	92.3076923076923	79.40552016985139	0.0	0.0	123.72877468317877	2.52695272268632	9.096699704037817	3886.414930555522	9.618173307207496	2.813386077376911	26.58731403317691	5367.979600694343	1009.5478745148457	278.56921974684076	37.52559830304804	0.9980651802829208	65.11076147395704	807.8148711684161	5.379914613314247	10.704650615209886	91.60522628305567	0.989984292277075	1.021451134351601	0.4959920224846329
PU30652_33_12618706	347.11922623302104	0.9029345372460497	0.9029345372460497	0.9029345372460497	0.6772009029345373	0.6772009029345373	0.6772009029345373	79.45823927765237	96.66666666666667	64.31924882629107	1.4084507042253522	0.881057268722467	92.6338885725179	2.8772664505344667	10.35778336255951	6636.414930555522	3.2595680406898597	0.8065040549299617	7.6216971249981595	6317.979600694343	1048.7798672334757	29.24466405186206	24.674243333828937	1.179910690230829	40.25279702987429	377.22857696331124	7.669826987186465	17.491619819698627	47.65850476706751	0.9361197186320391	1.021451134351601	0.5486850922775348
PU06502_34_12618706	137.05513437936398	1.0706638115631693	0.6423982869379015	0.6423982869379015	0.21413276231263384	0.21413276231263384	0.21413276231263384	98.92933618843684	93.33333333333333	77.55443886097152	4.6875	3.125	63.0446819258507	1.108273507390173	3.989639852047446	7236.414930555522	4.28786270367963	0.9040366737263272	8.5434086473765	7392.979600694343	753.8501892010178	47.09494484578163	43.59689263945702	1.3846833255209738	104.75659377822663	372.3452698527645	7.9181307385701984	22.48528415308262	66.20585261274721	1.655609921494657	1.021451134351601	0.8085103278786897
PU08065_36_12618706	154.63061432674542	0.8403361344537815	0.8403361344537815	0.8403361344537815	0.42016806722689076	0.42016806722689076	0.42016806722689076	95.3781512605042	95.0	83.43373493975903	1.0416666666666665	0.6134969325153374	24.394077849687523	0.9790195787988435	3.5243425936513586	1511.414930555522	3.0293162165335152	1.1727347151317975	11.082683034348499	2117.9796006943434	269.7130526141542	42.5151200980372	19.09620456603554	0.7541200170488129	41.632262315339474	127.13152070847204	5.324736001895639	13.049741600500711	4.713250339641104	0.5099704548280553	1.021451134351601	0.5717061933931765
PU05921_37_12618706	284.1395589471148	1.597444089456869	1.2779552715654952	0.9584664536741214	0.6389776357827476	0.3194888178913738	0.0	90.73482428115015	82.6086956521739	88.88888888888889	0.0	0.0	146.9978171039125	2.372750875661058	8.541593198243916	3386.414930555522	3.965928106365659	1.8121929085855741	17.125748341721827	2967.9796006943434	1371.519565420912	95.8176587284122	47.48022553349843	0.6389046525989168	77.60871696027166	958.1489979784127	4.138395856395574	11.284026035105265	99.3563315036746	1.131030902899121	1.021451134351601	1.1464830118793008
PU23636_40_12618706	77.30729448579356	0.33444816053511706	0.33444816053511706	0.33444816053511706	0.33444816053511706	0.33444816053511706	0.33444816053511706	99.66555183946488	100.0	88.66279069767442	0.0	0.0	24.655549216050712	0.5924476788614856	2.1327342520393344	3036.414930555522	3.483078120395593	1.3006474433063628	12.291495397559022	2367.9796006943434	329.1404171119947	74.1600537466087	31.894713750762406	0.7818064764688039	63.427813825689505	117.28213857025058	5.269557390477031	12.718669931989066	3.2092698839796086	0.2711460415882016	1.0168380741145027	1.347560940488918
PU25781_41_12618706	241.6603348294856	0.4672897196261682	0.4672897196261682	0.4672897196261682	0.4672897196261682	0.4672897196261682	0.4672897196261682	95.79439252336448	95.45454545454545	79.09604519774011	0.0	0.0	48.11960446285646	1.5106873648674457	5.438277171356973	911.414930555522	2.775781196875166	1.0967507967509247	10.364612977875087	3017.9796006943434	570.8503244312055	36.88690173333922	24.411894361119238	0.7388782985549235	75.01532222359711	202.78139696338314	4.993664333383993	15.036171611570586	27.505445039283117	0.5757830623811483	1.021451134351601	0.26505329514084075
PU03652_41_12618706	327.1991883118858	0.591715976331361	0.591715976331361	0.591715976331361	0.2958579881656805	0.2958579881656805	0.2958579881656805	97.92899408284023	85.18518518518519	74.32712215320912	0.8771929824561403	0.5154639175257731	97.64361477715643	2.6336681453664257	9.480861285374568	4011.414930555522	3.061036536769949	1.1065502051000382	10.457220227627362	5067.979600694343	1600.0693739167848	40.41833286413011	28.41429125014389	0.8075939012662072	49.02619624543291	229.7637379470823	4.6350033591630435	15.505189808628751	42.78798506060116	0.76790234224229	1.021451134351601	0.5731712380316403
PU29892_45_12618706	90.54278684206918	1.2658227848101267	0.6329113924050633	0.31645569620253167	0.31645569620253167	0.31645569620253167	0.31645569620253167	99.68354430379746	95.23809523809523	92.87531806615776	0.0	0.0	25.123159608841082	0.6647661598610555	2.3930713366231338	3461.414930555522	2.465438484493582	1.1303788310437395	10.682407650725361	2667.9796006943434	307.6759372701563	36.776544510502006	28.96405636657819	0.6367453693976699	51.61959098210746	165.0944053644741	4.331520996360701	10.263221723861024	9.320371898744813	0.3944037726625565	1.021451134351601	0.8287223177536901
PU03465_45_12618706	330.2499205233328	2.030456852791878	0.0	0.0	0.0	0.0	0.0	77.91878172588832	100.0	50.92724679029958	5.0	2.5735294117647056	300.9280361667194	2.297361269418611	8.270200463969035	5411.414930555522	2.1141523897318955	1.1439867614914483	10.811006538401733	6867.979600694343	1814.2727434438198	29.161896134734146	100.38929071278609	0.5395242005374973	627.1876866896039	1808.0651496592263	3.724556270756017	10.787418532337798	171.10578129130573	0.30763702553134853	1.021451134351601	0.3398830936073245
PU29342_46_12618706	259.05821488819817	0.2915451895043732	0.2915451895043732	0.2915451895043732	0.2915451895043732	0.2915451895043732	0.2915451895043732	99.12536443148689	90.9090909090909	84.34343434343434	0.0	0.0	78.36675081541128	1.5966575534848377	5.747758620032649	4136.414930555522	2.472668083318773	1.251222964783713	11.824419747340093	2967.9796006943434	1430.64344755595	39.78377883281612	37.61612810523584	0.5769348274672498	70.76656914436433	142.6367105171008	4.083217244976967	10.73223992091919	23.962095795624393	1.100160647558637	1.0210178654479698	1.6268566630256829
PU23627_46_12618706	107.86138570790793	0.48661800486618007	0.48661800486618007	0.0	0.0	0.0	0.0	94.8905109489051	81.48148148148148	86.93790149892934	0.8620689655172413	0.7042253521126761	27.610980394532742	0.6486807683748863	2.335166028519065	5836.414930555522	5.668308179837893	1.2328060327678134	11.650374400712472	4892.979600694343	219.7764092803143	126.66250251141388	32.62156821977504	1.3423146917796183	79.56755766563224	140.31920883751928	7.476701847221338	17.822691488210275	18.12171497332224	0.7388756105212412	1.021451134351601	1.300877139656543
PU13080_46_12618706	132.36251751969823	1.3513513513513513	0.9009009009009009	0.9009009009009009	0.45045045045045046	0.0	0.0	98.1981981981982	90.47619047619048	87.26708074534162	0.0	0.0	22.788150998639843	0.8255323943027266	2.971808779605506	1111.414930555522	2.6708135853105355	1.0660539484988263	10.074518862861813	2367.9796006943434	204.40916600023206	35.121186167943776	21.155777880658597	0.7314085516215177	45.16369344613037	146.1405523421824	4.855717804837473	12.442776874896026	12.341346763120464	0.5264959172858811	1.021451134351601	0.46264516291578855
PU06289_46_12618706	99.79845997586028	1.4450867052023122	1.1560693641618498	0.5780346820809249	0.28901734104046245	0.28901734104046245	0.0	100.0	85.71428571428571	91.46005509641874	0.0	0.0	205.7296935966592	0.5601573408386279	2.0164932532668876	4211.414930555522	5.385410535725295	0.8958675620912933	8.466208174196073	1767.9796006943434	2160.794423152676	53.937092661688986	281.47574512952826	1.7549738275168218	389.47822869824216	1665.5939749763813	9.270006718326087	29.90680738888535	139.19417415654266	3.314855080972855	0.9625787461706299	2.787836079225155
PU23604_48_12618706	113.01610010600706	0.5524861878453039	0.5524861878453039	0.27624309392265195	0.27624309392265195	0.27624309392265195	0.0	86.46408839779005	100.0	82.57261410788381	0.847457627118644	0.5102040816326531	27.7327323869579	0.7102154005381541	2.5566826659940274	4611.414930555522	8.126636565693893	0.9664564337677406	9.133293475286052	5217.979600694343	289.4669955020158	132.7045604617514	29.926546698771265	2.4548456830608263	72.67023123830629	136.45670603821674	13.546349103268179	38.26636701880441	18.284046787955777	2.413213327446159	1.021451134351601	0.6014057507681626
PU13482_1_12623072	82.46458854546596	0.3448275862068966	0.3448275862068966	0.3448275862068966	0.3448275862068966	0.3448275862068966	0.3448275862068966	98.96551724137932	95.23809523809523	88.98550724637681	0.0	0.0	13.876249384696372	0.6752553735282835	1.1227647370091736	1534.5703124999982	2.6052517767404555	1.0054018224192318	4.312385099182332	252.18731915497483	168.3052942325575	32.803349173980195	20.00081857134786	0.9776797096963076	38.93678249264743	67.07936967249526	5.7288532844543605	13.18930911533984	2.821371482253282	0.35924026298556927	1.0253795115680489	1.324144547520019
PU30516_2_12623072	89.67223873592121	0.4319654427645788	0.4319654427645788	0.4319654427645788	0.4319654427645788	0.2159827213822894	0.2159827213822894	100.0	95.83333333333334	91.9917864476386	0.0	0.0	25.06524865695212	0.5225414739505256	0.8688433496070118	5859.570312499998	2.526393478324024	0.838521355405338	3.5965988103096382	2077.187319154975	340.5107399949271	21.475108216019596	46.68689316098625	1.1367721714922436	77.11295452097465	121.53584227754872	6.084883714561694	11.441523367540206	11.235967820404783	0.7259435084474616	0.966313108132234	3.2783439921995865
PU27128_2_12623072	84.22209715579166	0.5076142131979695	0.25380710659898476	0.25380710659898476	0.25380710659898476	0.25380710659898476	0.25380710659898476	97.20812182741116	96.15384615384616	84.25357873210633	0.0	0.0	11.702812152798925	0.7909812998841651	1.3151852557696393	4134.570312499998	2.1209040864778697	0.8352070002114995	3.582382826577965	2852.187319154975	171.4286520966809	14.710530043980265	14.400174029918077	0.9581058076801003	28.255869589427437	46.1706735043737	5.777402888559906	10.470531285429297	4.839288257650295	0.27844703781936986	1.0253795115680489	1.0719863666650853
PU22628_2_12623072	78.90079829116758	0.22026431718061673	0.22026431718061673	0.22026431718061673	0.22026431718061673	0.22026431718061673	0.22026431718061673	100.0	96.0	92.33870967741935	0.0	0.0	13.754421362563626	0.6362657170185898	1.0579356173111714	5634.570312499998	2.0801901779393432	0.970854952427445	4.164206128293367	2602.187319154975	206.65948147593838	23.1905275610822	21.040086653241286	0.808416670483035	39.71357615833616	64.4415078494273	4.984426021502664	8.204883093837177	5.76828409401499	0.37595843990846595	0.9858479460348976	2.072971119220995
PU21520_2_12623072	132.59384082076608	0.6564551422319475	0.437636761487965	0.437636761487965	0.437636761487965	0.437636761487965	0.437636761487965	99.34354485776805	92.3076923076923	88.37209302325581	0.0	0.0	50.01708153921677	1.8876082667395897	3.1385755408482465	5709.570312499998	1.834145847230238	0.834239451464994	3.57823280147942	1402.1873191549748	794.9835840269378	10.923660923747722	25.789932148512957	0.8295254454288327	48.22594007817513	103.83141998039315	4.903510014660088	8.204883093837177	23.472541138614602	0.340353018559994	1.0241695750093252	1.7292805494881933
PU25448_3_12623072	98.44579356510494	0.3546099290780142	0.3546099290780142	0.3546099290780142	0.3546099290780142	0.3546099290780142	0.0	86.17021276595744	90.9090909090909	86.55913978494624	0.0	0.0	9.884826624519537	0.8731102328210985	1.451743176527774	1334.5703124999982	2.316228384961507	0.8478152746728215	3.6364624330606494	1102.1873191549748	109.60882286895306	23.75693960898023	11.019038514791948	1.0307817297525073	25.051595718461442	44.30960534699446	5.647937277611785	10.357248875849692	3.920305377336872	0.08083343948865462	1.0253795115680489	0.7496217226826299
PU25444_3_12623072	111.23437103321224	0.5934718100890207	0.5934718100890207	0.29673590504451036	0.29673590504451036	0.29673590504451036	0.29673590504451036	98.21958456973294	95.23809523809523	88.88888888888889	0.0	0.0	28.066708425790207	1.1621380797551641	1.9323173226551156	2709.570312499998	2.7432198861002615	0.9463493996615474	4.059096531077203	577.1873191549748	422.09025809361196	24.825030899302227	23.505931912976585	1.0936936206120331	47.33586400290679	113.55752400287075	5.858318895402482	14.59724763440066	13.904849991104596	0.7440982697787145	1.0253795115680489	2.1760516748383694
PU09640_3_12623072	95.66936470170755	0.3021148036253776	0.3021148036253776	0.3021148036253776	0.3021148036253776	0.3021148036253776	0.3021148036253776	90.93655589123867	95.83333333333334	84.04761904761905	0.0	0.0	13.367326162635045	0.9053967648337837	1.5054268361405065	2559.570312499998	2.5911461305180254	0.8361930349152832	3.5866121419313446	1177.1873191549748	167.54468376823726	18.69159758063499	14.369753870147782	1.1691545655349738	35.3764781915741	55.233266270742185	6.473280547406057	13.221675518076871	2.9833680510195113	0.21196015824814038	1.0253795115680489	0.9790966367607921
PU08313_3_12623072	107.81577819418919	0.0	0.0	0.0	0.0	0.0	0.0	99.42528735632185	90.9090909090909	90.07633587786259	0.0	0.0	75.65995310892244	1.116873819470787	1.8570552554633248	2984.570312499998	2.870462494468958	0.8305060780154176	3.5622195581426452	577.1873191549748	372.58584510732413	29.501976094803105	65.93343160317646	1.3040541665259493	235.9834423556878	332.2411240956159	6.149616520035754	15.082743675456113	68.70592709051306	0.7877101391223866	1.0253795115680489	1.9883850556726927
PU30469_4_12623072	136.20378285302405	0.967741935483871	0.6451612903225806	0.6451612903225806	0.6451612903225806	0.3225806451612903	0.3225806451612903	99.35483870967742	100.0	91.78470254957507	0.0	0.0	38.90940779068734	1.0661630692957655	1.7727371673505303	2034.5703124999982	2.938754778189994	0.6977761375543621	2.992912237729869	2347.812680845025	491.7913063878067	26.21678621699453	35.52014325662617	1.5890362486608673	60.250058694981874	183.30712190117103	8.269615899311237	12.719996275652901	9.777434311580178	0.7774149850269827	1.0165102022055126	1.8977423623068455
PU29056_4_12623072	99.32636044821132	1.0344827586206897	0.3448275862068966	0.3448275862068966	0.3448275862068966	0.0	0.0	97.24137931034483	100.0	88.35227272727273	0.0	0.0	14.23636254268549	0.9149759651983429	1.5213544226502966	1534.5703124999982	2.0209955057117077	0.9154873852460388	3.926722699909932	22.81268084502517	130.71171745349682	18.529765566949838	15.143737603372628	0.8329128317247064	31.735257883658196	87.06562336261146	5.275723646135936	9.53190560605542	4.879440351779596	0.31646442211728126	1.0253795115680489	1.365200863667977
PU23289_6_12623072	168.54463372994374	0.28328611898017	0.28328611898017	0.28328611898017	0.28328611898017	0.28328611898017	0.28328611898017	97.45042492917847	90.9090909090909	88.80597014925374	0.0	0.0	26.663678231940906	1.6709470808030051	2.778327331082618	3109.570312499998	1.5965987767713854	1.049878068194538	4.503153302772304	877.1873191549748	463.0337575559553	16.911445430098325	15.53105961365076	0.5737774792901106	33.19174600682456	62.952653323523904	4.142899550339877	6.82931097751339	13.084630433070085	0.13021332270489894	1.0253795115680489	1.7412155001131078
PU30208_7_12623072	91.61431547783631	0.27472527472527475	0.27472527472527475	0.27472527472527475	0.27472527472527475	0.27472527472527475	0.27472527472527475	99.72527472527473	100.0	89.1891891891892	0.0	0.0	14.19676637247455	0.6911469482205366	1.1491880730972377	3384.570312499998	1.7838295135733968	1.0044412758007806	4.3082651077201	1077.1873191549748	179.58498558641253	14.516331627558083	19.992300160957193	0.670062577475309	41.44517870476728	62.49952368520548	4.256181959919482	9.839386432057207	4.584653350049263	0.33216618978282714	1.0128894431781468	1.9779527102538992
PU03039_7_12623072	380.1423779445518	0.8086253369272237	0.5390835579514824	0.5390835579514824	0.2695417789757412	0.2695417789757412	0.2695417789757412	90.8355795148248	85.18518518518519	75.20833333333333	0.0	0.0	64.26194986864657	3.438359247745008	5.717049679095646	3559.570312499998	2.3666374664242733	0.8865268710052081	3.802504812800573	3352.187319154975	1026.4680964021784	19.662589662745898	18.19057264554398	1.0072247786902457	31.18502903712868	315.11929704772683	5.469922062558118	11.39297376343466	22.961747649948233	0.23475301912219054	1.0253795115680489	1.0711320014305477
PC20474_9_12623072	111.56803976352032	0.30120481927710846	0.30120481927710846	0.30120481927710846	0.30120481927710846	0.30120481927710846	0.30120481927710846	91.26506024096386	88.0	84.3817787418655	0.0	0.0	14.317180418813093	1.0612299976483301	1.7645348203452187	2584.570312499998	2.2552664223412133	0.9699674046934639	4.1603992447792475	2177.187319154975	193.09795872912267	30.230220156386284	13.13081561641749	0.8772578905305309	32.60915075755801	52.59540444767421	5.210990840661876	10.454348084060783	6.523503708428717	0.666014201015098	1.0253795115680489	0.6105154724377269
PU24306_9_12623072	82.12245851148887	0.6006006006006006	0.6006006006006006	0.6006006006006006	0.6006006006006006	0.0	0.0	98.7987987987988	100.0	90.60913705583756	0.0	0.0	15.326630366670702	0.8432394606808866	1.4020762639180646	2609.570312499998	1.6425501030155667	1.0397886810598298	4.459877746900619	877.1873191549748	150.51995592855934	18.303200747790626	17.690474613093212	0.5960190073247883	41.590827517083916	67.19265208207487	4.045800342128786	6.974959789830026	4.6617975046083675	0.37311269821854365	1.0253795115680489	1.277628262768777
PU25820_11_12623072	99.40457576315522	0.7853403141361257	0.7853403141361257	0.7853403141361257	0.5235602094240838	0.0	0.0	93.97905759162303	85.18518518518519	82.53968253968253	0.0	0.0	17.549912449803934	1.1537195333872572	1.9183195858442637	3834.570312499998	2.3479343010438223	0.9585228580653373	4.11131111777817	1077.1873191549748	168.46712624624263	30.327319364597376	14.805341574510999	0.9242086649567494	36.266554266842434	93.36088869496386	5.178624437924846	10.22778326490157	7.30681266039755	0.2973337898582631	1.0253795115680489	0.7992440305305245
PU04710_11_12623072	304.1529514228892	1.7094017094017093	0.8547008547008547	0.8547008547008547	0.8547008547008547	0.0	0.0	88.88888888888889	84.21052631578947	59.22330097087378	0.0	0.0	204.31917334837098	3.5674191250689384	5.931640906211545	2790.429687500002	4.039716265743819	0.858194687171568	3.6809819702245647	1522.8126808450252	1742.0407113138126	35.57067660799628	55.74407449855354	1.7760353712411667	324.0038745990417	1134.927911973967	9.111142370474026	22.332817888550895	29.1317853634983	2.042057998970168	1.0253795115680489	0.5593603807236989
PU01892_11_12623072	99.06184896668337	0.3125	0.3125	0.3125	0.3125	0.3125	0.3125	85.0	100.0	77.80320366132723	0.0	0.0	25.39677516582808	2.0346411670309683	3.383050982435283	2284.570312499998	2.3360015719555007	0.9621939470336281	4.127057209551245	2677.187319154975	434.0658271063132	21.89587145160099	12.148830412352876	0.9160033873200026	25.77983978004462	52.22319081619837	5.69648688171733	10.72946250732554	11.765682421367476	0.12863831844118717	1.0253795115680489	0.6764438918273791
PU26817_12_12623072	104.00876837217392	0.3436426116838488	0.3436426116838488	0.3436426116838488	0.3436426116838488	0.3436426116838488	0.0	98.96907216494846	100.0	85.83333333333333	0.0	0.0	14.240680091715127	0.771461821121529	1.2827297088778389	1559.5703124999982	2.27068091068349	0.9707979193612126	4.163961501180608	277.18731915497483	157.25216769786164	19.19327682305896	17.966356587346997	0.8824982270084731	42.270521974561554	75.78593200875642	5.3566396529785125	12.784729081126963	6.132886428230159	0.47563440272151514	0.9980999185511084	1.14815774911805
PU25986_12_12623072	128.76889515323745	0.9375	0.9375	0.9375	0.9375	0.625	0.0	100.0	95.23809523809523	91.13573407202216	0.0	0.0	30.576036836895753	0.8962860132367543	1.490278151625275	2284.570312499998	1.7436438531352427	0.9218043653421046	3.9538175889688727	577.1873191549748	330.8170023751865	13.642438753658265	33.2030742477825	0.7136833947268736	54.893419042003366	119.9175221406972	4.660761994132361	7.784119858255783	16.92243206403379	0.2186472313928954	0.9714584397965366	1.7679612717232804
PU25982_12_12623072	155.26132493450584	0.3067484662576687	0.3067484662576687	0.3067484662576687	0.3067484662576687	0.3067484662576687	0.3067484662576687	100.0	95.45454545454545	92.99191374663073	0.0	0.0	20.16662652964516	0.7909336513104384	1.3151060292422447	2434.570312499998	2.1975735556872706	1.1060637848714907	4.744145950668599	877.1873191549748	303.80723929113475	31.395410654919377	24.81629395623212	0.7496349341613083	50.13555783965991	65.4124999315382	4.515113181815725	8.787478343103722	4.845921144925285	0.5507345715722812	0.991959575695311	1.6336603587919205
PU22569_12_12623072	84.81132392742568	0.5208333333333334	0.2604166666666667	0.2604166666666667	0.2604166666666667	0.2604166666666667	0.2604166666666667	100.0	95.45454545454545	91.19804400977995	0.0	0.0	41.14756244886745	0.4032562398915734	0.6705046770134386	3884.570312499998	2.913047097664096	1.1730851607926345	5.031615076349696	877.1873191549748	582.465783655597	50.087008235554364	99.31314601706018	0.9369243684607778	141.87812639777226	254.62649033221726	5.09770843108227	10.373432077218206	15.669725914240932	0.642860816862838	0.9448556207148548	3.055037077537829
PU27666_13_12623072	85.73994367627695	0.3115264797507788	0.3115264797507788	0.3115264797507788	0.3115264797507788	0.3115264797507788	0.3115264797507788	95.32710280373831	88.0	82.18527315914488	0.0	0.0	9.189696919555	0.7649883012373511	1.2719660183761177	2309.570312499998	2.134730691655081	1.0512298605112547	4.5089514313551335	1927.1873191549748	108.5730979813681	28.870831241431013	11.69203529152821	0.7661820531125347	25.618007766359472	39.29281292275476	5.227174042030391	9.418623196475814	1.2055111837780863	0.52059540649323	1.0253795115680489	0.8244512064192533
PU21535_13_12623072	108.38934191542208	0.2824858757062147	0.2824858757062147	0.2824858757062147	0.2824858757062147	0.2824858757062147	0.2824858757062147	77.96610169491525	92.0	86.0125260960334	0.0	0.0	9.115996002326249	0.9069917604216644	1.5080788769416045	3134.570312499998	2.685357070634172	0.9918198716139457	4.25412918501499	2827.187319154975	113.55752400287075	25.100145322566988	9.782379505202575	1.0215410094624482	23.773122810348745	40.11815619254904	5.825952492665452	13.59388914955272	3.076784115998919	0.5064856000054181	1.0253795115680489	0.6701635469018884
PU06753_13_12623072	100.89398994604295	1.3468013468013469	0.3367003367003367	0.0	0.0	0.0	0.0	95.95959595959596	86.95652173913044	86.00508905852418	0.0	0.0	19.173319098376773	0.9750382365435295	1.6212215291328302	1709.5703124999982	2.9700083722238224	0.8992528458522869	3.857089261604395	802.1873191549748	149.8240782697132	25.77983978004462	19.13900588513626	1.2461273331766554	43.54899488267425	132.15202237529465	7.347173421305874	17.25129265883714	7.973942816530175	1.271675053768002	1.0253795115680489	0.8574830307948048
PU04673_13_12623072	91.62068996790642	0.4830917874396135	0.24154589371980675	0.24154589371980675	0.24154589371980675	0.24154589371980675	0.24154589371980675	91.30434782608695	100.0	80.50682261208577	0.0	0.0	11.774453884201115	0.8319445066259417	1.3832958489577687	4634.570312499998	2.647407447472282	1.0214057742874103	4.381029497894776	3877.187319154975	153.98316102142158	34.14655488756695	13.77495337355988	0.9779328773645166	30.505334579651045	43.62991088951682	5.405189257084057	13.52915634407866	4.985883092454213	0.4147856566975276	1.0253795115680489	1.1810075116427523
PU27812_14_12623072	102.54627156730635	0.8955223880597015	0.29850746268656714	0.29850746268656714	0.29850746268656714	0.0	0.0	92.83582089552239	81.48148148148148	74.50110864745011	0.0	0.0	13.33342962014974	0.8218820642288985	1.366564763305604	2659.570312499998	3.3870897835784497	0.8728391197978835	3.743795097906931	2877.187319154975	124.78866575262026	44.58471977025922	15.789780497036963	1.4641280996263826	37.78777519548286	72.75967335284408	7.266257414463299	17.769155102629625	6.5330033949903905	0.7472391613954626	1.0253795115680489	0.8046134576509013
PU26836_15_12623072	124.31837700928307	0.8849557522123894	0.8849557522123894	0.0	0.0	0.0	0.0	83.1858407079646	100.0	33.33333333333333	0.0	0.0	21.79575596605137	1.171757999022494	1.9483126135475037	2890.429687500002	2.138212057529078	0.8807354029205	3.7776639580159763	4697.812680845025	161.67018167146628	16.280300576726233	18.104133049540742	0.9159924408351467	56.349907165169725	82.35631176437356	5.615570874874755	10.66472970185148	18.36663889715521	0.6415551798652773	1.0253795115680489	1.0621553717760965
PU21532_15_12623072	99.42693185191658	0.5305039787798409	0.26525198938992045	0.26525198938992045	0.26525198938992045	0.26525198938992045	0.26525198938992045	97.34748010610079	92.5925925925926	76.74897119341564	0.7936507936507936	0.5681818181818182	16.50624914200166	0.8273470366573741	1.3756515156247437	3709.570312499998	2.2936004224325655	0.8183589288565423	3.5101178174632484	2177.187319154975	203.53612361181496	16.76579661778169	19.41799581288437	1.0574516134607277	44.956933401735064	63.648530982370055	5.6641204789802995	10.7941953127996	6.990145209357412	0.6061313107642365	1.0253795115680489	0.968280700374014
PU13370_15_12623072	115.97318227133084	0.8356545961002786	0.5571030640668524	0.5571030640668524	0.5571030640668524	0.2785515320334262	0.2785515320334262	96.37883008356546	88.0	78.86710239651417	0.0	0.0	13.385674946536506	0.9771007126827875	1.6246508620502154	3259.570312499998	1.9176842511381302	0.9822817794875245	4.213218252248194	2602.187319154975	148.39995654928384	13.739537961869356	13.333515413885461	0.7365929923245368	31.476326661761952	55.476014291269905	4.9196932160286035	9.499539203318388	3.1082688147565376	0.52556245442961	1.0253795115680489	1.0119548733237527
PU09795_15_12623072	277.19106145929914	1.0416666666666667	0.78125	0.78125	0.5208333333333334	0.2604166666666667	0.2604166666666667	82.55208333333333	88.88888888888889	80.8880308880309	0.819672131147541	0.4830917874396135	33.58744749262212	2.166589241418664	3.6024444902050696	3884.570312499998	2.802449053928424	1.123439863184494	4.818675695421712	3202.187319154975	466.0923826146046	52.967618079150064	15.088433082187226	0.9411838486623731	31.24976184260274	205.68848939382747	5.340456451609997	11.117859340169902	13.995216915358712	0.523587632955875	1.0253795115680489	0.7129774504744169
PU05885_16_12623072	89.83851251733691	0.6756756756756757	0.33783783783783783	0.33783783783783783	0.33783783783783783	0.33783783783783783	0.33783783783783783	93.91891891891892	78.57142857142857	63.67614879649891	0.0	0.0	12.706143573485097	0.8519973078044949	1.4166381649528186	1684.5703124999982	3.3294773972862446	1.0428341768389715	4.472940534658444	3052.187319154975	156.572473240384	40.27998820623419	14.515074149073369	1.204612553077847	32.900448382191286	66.99845366565269	6.246715728246845	15.827170938407809	4.332628320669795	1.5645796798377098	1.0253795115680489	0.5714587623905967
PU03048_16_12623072	91.09627383537888	0.37174721189591076	0.37174721189591076	0.37174721189591076	0.37174721189591076	0.37174721189591076	0.0	98.51301115241635	95.0	83.53658536585365	0.0	0.0	15.977777887614604	0.7621752508676435	1.2672886860921326	1009.5703124999982	2.4655808796096648	0.8317458827158493	3.56753734770381	247.81268084502517	176.15414689628733	18.545948768318354	20.40352761090438	1.1184463672332834	43.07968204298731	73.27753579663657	5.874502096770997	12.396332248282599	5.544764340966607	0.8587015461635661	1.0253795115680489	1.5633845565205868
PU00759_16_12623072	212.39430342190704	0.7067137809187279	0.7067137809187279	0.7067137809187279	0.35335689045936397	0.35335689045936397	0.35335689045936397	97.17314487632508	95.0	88.49557522123894	0.0	0.0	50.87569143496758	2.2678718429435185	3.7708497157280845	1359.5703124999982	2.4807335375755946	0.9572817255091123	4.105987632757329	297.81268084502517	767.5206913045677	24.873580503407773	21.834112237897834	0.9777479615362369	40.182888998023095	112.24668469202103	5.987784506350603	10.988393729221782	18.61065347795671	0.6504281606003692	1.0253795115680489	1.3322477393725431
PU27709_17_12623072	104.13100917391681	0.5899705014749262	0.2949852507374631	0.2949852507374631	0.2949852507374631	0.2949852507374631	0.2949852507374631	82.89085545722713	96.0	81.22171945701358	0.0	0.0	12.642853124244782	0.9484049188198901	1.5769376164948343	2759.570312499998	2.6912261252996617	1.013051359771564	4.345195613504316	2752.187319154975	144.1599577907329	27.770373548371985	12.974631072407062	1.002317460198502	34.61586772725389	45.36151343594794	5.680303680348815	13.076026705760235	5.62509040509153	0.45479844593199004	1.0253795115680489	0.8706821151904263
PU23182_17_12623072	141.52591005523257	0.2702702702702703	0.2702702702702703	0.2702702702702703	0.2702702702702703	0.2702702702702703	0.2702702702702703	97.02702702702703	91.66666666666666	86.21495327102804	0.0	0.0	23.517617571457745	1.3735474204109448	2.2838331521736914	3534.570312499998	2.737934840734974	0.9818782750808964	4.211487534885449	1627.1873191549748	415.5360615393633	35.53831020525925	16.664542263273262	1.0520879023020238	34.01708927661883	56.80303680348815	6.440914144669026	12.703813074284387	8.575213866436874	0.5535255690840944	1.0253795115680489	1.7966647445185928
PU21310_17_12623072	78.0330583280777	0.30120481927710846	0.30120481927710846	0.30120481927710846	0.30120481927710846	0.30120481927710846	0.30120481927710846	99.09638554216868	91.30434782608695	90.625	0.0	0.0	13.958217224650287	0.7247454052933399	1.205053104755042	2584.570312499998	2.8537587880712545	1.2847908878278607	5.510745014269355	1177.1873191549748	174.7462083772265	59.149601001922846	18.745119132148936	0.8380528042023739	39.843041769284284	55.912960728219815	4.644578792763846	9.75847042521463	4.128199515284159	0.3644489641525707	1.0153629022024406	1.5629196094405806
PU06596_18_12623072	198.35276441076473	0.8108108108108109	0.8108108108108109	0.5405405405405406	0.5405405405405406	0.5405405405405406	0.2702702702702703	100.0	100.0	88.19095477386935	0.0	0.0	72.35721129491618	1.6183647638243248	2.6908973399883998	3534.570312499998	2.0476757992506363	1.0801436832396711	4.632969048504857	577.1873191549748	1046.875113327876	23.562741192558047	43.51601614258814	0.7152637854855182	77.97066419350595	293.7898376440239	4.774044403711967	10.38961527858672	31.790791258736817	0.47698300283555817	1.0136538639972057	3.261668163345443
PU05644_18_12623072	103.51584796932673	0.27100271002710025	0.27100271002710025	0.27100271002710025	0.27100271002710025	0.27100271002710025	0.27100271002710025	87.26287262872629	95.83333333333334	84.0	0.0	0.0	13.948214111847436	1.113869075461997	1.8520591891615028	3509.570312499998	1.6820035179103172	1.0474055780398845	4.492548259631297	1952.1873191549748	189.3758224143642	16.58778140272802	12.187880334720118	0.6058966995966669	33.9847228738818	53.67967893936473	3.867785127075119	8.318165503416783	2.4980631947754697	0.2933504878447467	1.0253795115680489	1.104934205915355
PU00122_18_12623072	102.32660500116867	0.5698005698005698	0.2849002849002849	0.2849002849002849	0.2849002849002849	0.2849002849002849	0.2849002849002849	80.05698005698005	96.29629629629629	74.60317460317461	3.076923076923077	1.82648401826484	11.701626277671066	0.9703699620031242	1.6134594671898679	3059.570312499998	2.8985152830337353	0.8848663481246319	3.795382472292161	4177.187319154975	134.70896819152006	37.41556156400701	11.736878319012312	1.2359032808286305	29.45342649069756	62.75845490710172	7.088242199409632	12.671446671547356	6.867050626195002	0.5685245403843634	1.0253795115680489	0.5822428282744151
PU21885_20_12623072	152.848700063151	1.2	0.4	0.4	0.4	0.0	0.0	98.8	85.71428571428571	81.32530120481928	0.0	0.0	30.20493258236496	1.26217715062235	2.0986548972914374	534.5703124999982	2.4751828883479847	0.8491950613369812	3.642380635432966	302.18731915497483	270.9067909089435	18.82106319158311	23.291704936038155	1.0997308385721998	63.6970805864756	199.6359720820028	6.068700513193178	11.943202609964175	23.79989594072338	0.6337363449586401	1.0253795115680489	0.9863898188299398
PU06824_20_12623072	90.2486503174549	0.25906735751295334	0.25906735751295334	0.25906735751295334	0.25906735751295334	0.25906735751295334	0.25906735751295334	100.0	95.83333333333334	93.21663019693655	0.0	0.0	22.47681789937148	0.7686674131780897	1.278083373842668	3934.570312499998	1.8853719371655346	0.9370263441612852	4.019107936744403	1702.1873191549748	373.49210438396096	19.840604877799564	28.460339726925465	0.7591573601382906	52.91906847504452	93.15050707717316	4.838777209186028	8.46381431573342	3.3956561191447863	0.19553740084913776	0.9835965695456655	1.184733894905034
PU23989_22_12623072	91.8173455081818	0.6976744186046512	0.23255813953488372	0.23255813953488372	0.23255813953488372	0.23255813953488372	0.23255813953488372	99.53488372093024	100.0	83.59683794466403	0.0	0.0	18.602299959350884	0.7230844575058996	1.2022914035100636	5034.570312499998	2.51910564307517	0.9947127214476195	4.2665372414146585	3302.187319154975	226.69428477016012	26.799381466261075	25.039251322998958	0.9555100912919985	52.43357243398906	90.78775967736995	5.793586089928421	11.247324951118024	7.667702670751519	0.10848785913174058	1.004799456353538	1.627112989671604
PU23629_22_12623072	186.69537665479118	0.7915567282321899	0.7915567282321899	0.7915567282321899	0.5277044854881267	0.5277044854881267	0.2638522427440633	100.0	95.45454545454545	87.58782201405153	0.0	0.0	36.0466408187166	1.0726987395342056	1.7836041968687089	3759.570312499998	2.5027507260667963	0.8855116011639742	3.7981501016419528	1177.1873191549748	470.3323813731556	30.01983853859559	32.706249965769096	1.066374890176854	59.214333807396905	154.88942029805844	5.777402888559906	11.603355381225358	14.566692935967792	0.5957441003784639	1.008722037505512	2.165511310632042
PU11488_22_12623072	101.6643042821396	0.1834862385321101	0.0	0.0	0.0	0.0	0.0	77.98165137614679	90.9090909090909	77.61780104712042	4.794520547945205	2.5	14.793588909037783	0.9860095467111192	1.639463812952944	7909.570312499998	2.4794998679983844	0.969201760234486	4.157115230684045	5302.187319154975	89.83295079662756	25.909305390992742	14.602800402576632	0.9652425643833278	45.668994261949734	60.99448595793357	5.874502096770997	12.185950630491902	3.8665822046204514	0.4520856389083308	1.0253795115680489	0.5530516605741512
PU07345_22_12623072	92.32456620251219	0.5882352941176471	0.5882352941176471	0.29411764705882354	0.29411764705882354	0.0	0.0	79.11764705882354	79.3103448275862	77.84431137724552	0.0	0.0	10.875262283956806	0.9046171711091203	1.5041305853033273	2784.570312499998	2.769021466369613	0.8708840550361638	3.7354094037910306	3277.187319154975	101.46867258058994	21.879688250232473	11.700882968296195	1.199644460350762	28.98411365101062	53.56639652978512	7.088242199409632	12.218317033228933	8.0147098135548	0.8501845880339477	1.0253795115680489	0.5249433805695083
PU29919_23_12623072	92.76469887122158	0.47393364928909953	0.47393364928909953	0.0	0.0	0.0	0.0	99.0521327014218	89.47368421052632	76.53429602888086	0.0	0.0	18.723402953904213	0.7338793608881098	1.2202403711630534	440.4296875000018	3.9255339100309135	1.178340814071321	5.054157705953191	322.81268084502517	149.12820061086703	68.92425462850599	24.831550198431717	1.2569395226851916	50.6534202834524	106.89004503904252	7.233891011726269	14.516331627558083	9.437248073840285	0.893180417965754	0.9946893711897427	1.0245844894416838
PU28015_23_12623072	109.66103005779759	0.30959752321981426	0.30959752321981426	0.30959752321981426	0.30959752321981426	0.30959752321981426	0.30959752321981426	100.0	82.6086956521739	78.45744680851064	0.0	0.0	29.371512972356257	0.6255970837943302	1.0401966023460703	2359.570312499998	2.1957983744546072	0.8318710329458815	3.5680741440126247	677.1873191549748	455.5085689195957	17.526407082101898	45.6956990493473	0.9959167277419501	75.4622679813861	98.28058191099247	5.615570874874755	11.198775347012479	17.468111989699697	0.3373186035249877	0.9790205934465959	1.9097292720346226
PU07561_23_12623072	86.62101077919874	0.2801120448179272	0.2801120448179272	0.2801120448179272	0.2801120448179272	0.2801120448179272	0.2801120448179272	98.03921568627452	95.45454545454545	90.99756690997567	0.0	0.0	14.259302250283609	0.7691893142607803	1.2789511523970098	3209.570312499998	1.9233080574359036	0.8467155556796976	3.631745501289207	1127.1873191549748	180.86345849452522	12.55816426196775	18.043000255198823	0.8570336653855283	39.389912130965854	59.97494427171712	5.389006055715543	8.52854712120748	1.5044152964500477	0.3630942095927811	1.0253795115680489	1.5355913619287684
PU02261_23_12623072	124.02691615068956	0.9009009009009009	0.6006006006006006	0.3003003003003003	0.0	0.0	0.0	90.69069069069069	85.18518518518519	77.54629629629629	0.0	0.0	14.03506182902933	0.9836508477717384	1.6355419426529414	2609.570312499998	1.9001594142892027	0.9061977994872117	3.8868776645115	2527.187319154975	121.90805590902457	13.998469183765598	13.887276496885233	0.7911404754125875	35.149913372414886	81.23967086994601	4.774044403711967	9.450989599212843	8.786668282968478	0.5111840517177274	1.0253795115680489	0.7825171212421242
PU29701_24_12623072	106.94486249979441	0.5681818181818182	0.5681818181818182	0.5681818181818182	0.2840909090909091	0.2840909090909091	0.2840909090909091	84.6590909090909	82.75862068965517	78.89125799573561	0.0	0.0	19.488741145978395	1.4102953909172387	2.3449349620349524	3084.570312499998	2.937398063537273	0.9349732354026689	4.010301710795504	3402.187319154975	285.76296976524037	40.47418662265637	13.449849462372164	1.1853598005792074	32.07510511239701	58.55082255128779	5.890685298139512	13.02747710165469	5.530299483387138	0.5788633123143206	1.0253795115680489	0.7215982515420846
PU09136_25_12623072	82.83621814990269	0.9375	0.3125	0.3125	0.3125	0.0	0.0	100.0	100.0	87.39495798319328	0.0	0.0	23.08182765677772	0.6301450456753642	1.0477586172895514	2284.570312499998	2.8875976059665356	1.351992199557764	5.79898592341374	877.1873191549748	220.65795065970397	62.871737316681326	35.65113746230039	0.8058404373758057	71.41646763925732	133.65706010256656	4.757861202343452	10.502897688166328	7.576804002215023	0.35622965512418053	0.9900521793978363	1.993785129048104
PU28100_27_12623072	109.73315719746915	0.32786885245901637	0.32786885245901637	0.32786885245901637	0.32786885245901637	0.32786885245901637	0.32786885245901637	100.0	95.0	88.66279069767442	0.0	0.0	24.55703519629327	0.8532256595214267	1.4186805774185047	1909.5703124999982	2.1469917419752136	0.9834777551993213	4.218348049831141	22.81268084502517	354.3797435677446	20.64976494622532	28.012750151163388	0.8236683954590904	54.084258973577604	99.05737557668118	5.081525229713755	10.357248875849692	8.9382425688005	0.5457422134619356	0.9960249306643182	2.0053940871406635
PU03326_27_12623072	156.3769022689468	1.0526315789473684	0.7017543859649122	0.7017543859649122	0.7017543859649122	0.3508771929824561	0.3508771929824561	94.03508771929825	90.9090909090909	85.41114058355438	0.0	0.0	14.877865006951582	1.338939576275522	2.2262897862969666	1409.5703124999982	1.87539835110388	1.0208406636968885	4.378605616780167	602.1873191549748	174.14742992659146	18.49739916421281	10.814921167183835	0.6931418770803425	22.268085083076837	90.8363092814755	4.142899550339877	10.065951251216418	8.118024403213376	0.17551742422343772	1.0253795115680489	0.813012417435228
PU00444_27_12623072	173.82934344527672	0.851063829787234	0.851063829787234	0.425531914893617	0.425531914893617	0.425531914893617	0.425531914893617	94.8936170212766	89.47368421052632	81.90184049079755	0.0	0.0	13.703122568116445	1.1615901994036373	1.9314063476922947	159.57031249999818	1.8681581412615527	0.9827660195351615	4.215295262175263	572.8126808450252	169.7132327516183	17.42930787389081	11.481809209244814	0.7172161736700107	23.870222018559836	47.060749579642035	4.547479584552755	8.916943954051844	6.296407675978397	0.2607445155979688	1.0253795115680489	0.7682524017288664
PU30467_28_12623072	149.26967057198672	0.36101083032490977	0.36101083032490977	0.36101083032490977	0.36101083032490977	0.36101083032490977	0.36101083032490977	99.63898916967509	100.0	93.6046511627907	0.0	0.0	18.584901649697876	0.8296170823725076	1.3794259798945108	1209.5703124999982	2.7024942394776743	1.0088235441370215	4.327061601074718	22.81268084502517	230.4326042862871	26.394801432048197	21.80350451527021	1.01073228224569	51.478763553246665	67.30593449165448	5.631754076243269	12.541981060599236	10.567658157232477	0.4869345478437666	1.000059742814617	1.0627718582190728
PU00858_28_12623072	124.71759468563187	1.171875	1.171875	0.78125	0.390625	0.0	0.0	98.828125	94.73684210526315	83.43949044585987	0.0	0.0	14.166542109269365	0.827809692848026	1.3764207861505136	684.5703124999982	2.620729414712309	1.0371237484443383	4.448447276570142	1022.8126808450252	139.49919579660053	30.74808260017877	16.65624393039248	0.9534066431238145	34.74533333820201	109.31752524431978	5.809769291296936	12.46106505375666	4.864884071771084	0.7414037413561135	1.0182670525282704	1.513593478764283
PU12520_30_12623072	155.85087025658538	0.9584664536741214	0.6389776357827476	0.6389776357827476	0.6389776357827476	0.6389776357827476	0.3194888178913738	95.2076677316294	83.33333333333334	85.64356435643565	0.0	0.0	56.738784700917556	2.353044138483355	3.9124679149326065	2109.570312499998	1.6164926202360077	1.0162886905943447	4.359081223108335	1177.1873191549748	644.6578265148007	16.733430215044656	23.468951009546913	0.6001270507491031	56.99723521991033	280.6814445355266	3.867785127075119	8.123967086994602	37.31375685579572	0.15635332572185212	1.0253795115680489	0.8822893463797622
PU03283_30_12623072	275.35069503965485	0.0	0.0	0.0	0.0	0.0	0.0	95.76271186440678	86.66666666666667	80.0	0.0	0.0	385.9985198761241	2.542717884655844	4.227843404099268	2765.429687500002	2.2951525438333253	1.0874323322196946	4.664231634819842	3322.812680845025	1945.7710333420496	19.274192829901533	147.75125703680015	0.7963351457726037	1285.2051198819986	1945.7710333420496	5.275723646135936	11.39297376343466	366.4226696888444	0.7332899007791078	1.0253795115680489	0.8048589122814317
PU06521_31_12623072	97.22145966016589	0.273224043715847	0.273224043715847	0.273224043715847	0.273224043715847	0.0	0.0	99.72677595628416	90.9090909090909	89.4088669950739	0.0	0.0	20.025609343755338	0.6644857928951804	1.1048578741521708	3434.570312499998	1.612605716570625	1.1128786943285582	4.77337656606993	877.1873191549748	192.72574509764684	19.905337683273626	29.33214091322809	0.5467224862330033	65.68761435480296	85.02653999017856	3.673586710652937	7.751753455518753	4.462683095152065	0.29090609556790514	1.0057656320220865	2.3212948138777447
PU03313_31_12623072	110.15630001532686	0.33557046979865773	0.33557046979865773	0.33557046979865773	0.33557046979865773	0.33557046979865773	0.33557046979865773	93.6241610738255	86.95652173913044	89.56743002544529	0.0	0.0	11.624019759720136	0.9967896600188594	1.6573881887630197	1734.5703124999982	2.135494540311546	1.0695657360976616	4.587597953468071	902.1873191549748	163.6121658356881	25.45617575267432	11.350017681949783	0.753316627083698	25.14869492667253	45.070215811314675	4.401830772236119	10.033584848479387	4.872635134331796	0.25506261150092185	1.0253795115680489	0.7741505519611165
PU09902_32_12623072	112.90807041237852	0.2680965147453083	0.2680965147453083	0.2680965147453083	0.2680965147453083	0.2680965147453083	0.2680965147453083	89.00804289544236	88.0	84.19913419913419	0.0	0.0	13.27359266268675	0.9567826481598873	1.5908674857678586	3609.570312499998	2.28220581268549	0.9734885155967218	4.17550204830833	2152.187319154975	184.1324651709653	32.366402737030285	13.502647132185466	0.8845258798531377	31.007013822075013	52.724870058622336	5.372822854347027	8.981676759525904	6.702933809024236	0.18888334538448323	1.0253795115680489	1.1591886697607525
PU03541_32_12623072	255.877528869389	1.214574898785425	0.4048582995951417	0.0	0.0	0.0	0.0	95.95141700404858	95.45454545454545	73.68421052631578	0.0	0.0	261.6317399008147	2.955893654120131	4.914841541881139	459.5703124999982	2.091191024593714	0.9463437623060046	4.059072351244325	1177.1873191549748	1681.8392022229361	20.665948147593838	86.14802929311324	0.8337413705044486	682.2352200924929	1440.3372882005847	4.4503803763416645	10.308699271744146	245.23025568649243	0.2645708223731491	1.0253795115680489	0.39163922064740647
PU30296_33_12623072	104.38082275164408	0.25906735751295334	0.25906735751295334	0.25906735751295334	0.25906735751295334	0.25906735751295334	0.25906735751295334	97.40932642487047	95.83333333333334	87.81512605042016	0.0	0.0	12.391746334189987	0.7870648809308823	1.3086733237384667	3934.570312499998	2.393983957596891	1.0821739996964186	4.641677513358874	827.1873191549748	156.26499241438222	30.84518180838986	15.323772754905843	0.8346621312506921	36.088539051788764	57.741662482862026	4.5960291886583	10.29251607037563	3.7423358236366986	0.4031953752722571	1.0205063369082563	0.9802255830008422
PU00046_34_12623072	90.75036207247626	0.2898550724637681	0.2898550724637681	0.2898550724637681	0.2898550724637681	0.2898550724637681	0.2898550724637681	88.98550724637681	88.0	84.88612836438924	0.0	0.0	8.240327124140842	0.8569045587708229	1.4247975792376077	2909.570312499998	1.785263550120396	1.0009189428042589	4.293157062369626	2227.187319154975	93.57127031275455	15.9242701466189	9.359566238438244	0.6729611590665153	22.834497130974867	33.01373079177089	4.53129638318424	7.9459518719409346	3.000502293170887	0.1865013372841885	1.0253795115680489	0.6223945293311549
PU20509_35_12623072	107.55282232601914	1.21580547112462	0.60790273556231	0.60790273556231	0.303951367781155	0.303951367781155	0.303951367781155	98.48024316109422	95.45454545454545	89.25	0.0	0.0	16.770301937118052	0.9993805459902364	1.6616961225023312	2509.570312499998	2.41121786249793	1.204592702425734	5.166757712876357	1477.1873191549748	193.8747523948114	42.49708679372076	16.332539360475053	0.7552361922239504	32.13983791787107	107.65065550336273	4.401830772236119	10.567630493640388	4.632342713680327	0.3082394135659371	1.0190652830704174	1.1949719972545274
PU04434_35_12623072	150.5752045276043	0.8264462809917356	0.5509641873278237	0.27548209366391185	0.27548209366391185	0.27548209366391185	0.27548209366391185	100.0	100.0	92.5257731958763	0.0	0.0	47.019919925166896	0.8531561542334959	1.4185650091618367	3359.570312499998	2.9209217915507493	0.8527296420021485	3.657541213673861	877.1873191549748	675.3249931081369	21.313276202334443	53.64102649973249	1.2923946108284312	91.72638535674383	255.8402304348559	7.233891011726269	13.869003572817476	13.741038228257617	0.7110902767992568	0.9946411195064078	2.7758215468665695
PU27878_36_12623072	137.0373503534801	0.28169014084507044	0.28169014084507044	0.28169014084507044	0.28169014084507044	0.28169014084507044	0.28169014084507044	92.11267605633803	96.29629629629629	76.71232876712328	2.4193548387096775	1.3636363636363635	14.172452939292796	1.1044591350135284	1.8364130355327017	3159.570312499998	2.020376384077017	0.9742888702391108	4.1789349418608746	3227.187319154975	203.42284120223533	17.34839186704823	12.489328673048151	0.7824040890464616	31.58960907134156	59.44089862655612	4.741678000974937	10.017401647110873	7.721364769380889	0.5649603739995276	1.0253795115680489	0.5835368040450291
PU25984_36_12623072	193.45953338000686	1.0169491525423728	0.3389830508474576	0.3389830508474576	0.3389830508474576	0.3389830508474576	0.3389830508474576	98.30508474576271	100.0	89.01408450704226	0.0	0.0	25.218362999656957	1.202668862606517	1.9997089133522743	1659.5703124999982	2.3303196038212715	0.9426971305480938	4.043431161717554	472.81268084502517	337.6463133526999	23.676023602137654	20.40866267498932	0.9326740061433093	43.88884211141307	169.3086527174054	5.178624437924846	11.732820992173478	14.50239927062108	0.7846324038516014	1.0253795115680489	1.0430971503167357
PU20319_36_12623072	189.80908462924683	1.9396551724137931	0.0	0.0	0.0	0.0	0.0	100.0	81.48148148148148	78.66666666666666	0.0	0.0	319.9737617072065	1.6520447214192804	2.746897884691946	5884.570312499998	2.248760584815894	0.9537225658190249	4.0907216297813145	2077.187319154975	1945.7710333420496	38.32182084064386	188.5108233256992	0.8896265418969849	480.7543630544793	1945.7710333420496	5.016792424239694	8.658012732155601	258.7708971024681	0.4420084350954124	1.0108151833610606	2.8404917939044396
PU29184_37_12623072	114.12104863771587	0.2932551319648094	0.2932551319648094	0.2932551319648094	0.2932551319648094	0.2932551319648094	0.2932551319648094	99.41348973607037	91.30434782608695	82.52427184466019	0.0	0.0	14.483576825949704	0.6086160403846923	1.0119617781811874	2809.570312499998	2.0306783482062527	1.03145859395069	4.424148208000533	852.1873191549748	192.7904779031209	17.55877348483893	23.162005261896052	0.7428068653820636	42.17342276635046	61.479981998989025	4.288548362656512	11.749004193541994	5.295486385142078	0.2061540374745798	1.0088163454361418	1.3645875818416446
PU12098_37_12623072	274.205174539103	1.095890410958904	1.095890410958904	0.547945205479452	0.547945205479452	0.273972602739726	0.273972602739726	100.0	95.45454545454545	88.26530612244898	0.0	0.0	171.60288481697881	1.7381366402294163	2.8900451655146266	3409.570312499998	2.214354410913313	0.9361467597970361	4.015335209839319	877.1873191549748	1945.7710333420496	20.55266573801423	96.09137163490546	0.8924620600854863	127.00576434010684	1220.472314407938	5.453738861189603	10.680912903219994	132.73135297212784	0.2456482168462778	1.0079271068389701	2.7371820047181528
PU08756_37_12623072	89.77663669715803	0.3048780487804878	0.3048780487804878	0.3048780487804878	0.3048780487804878	0.3048780487804878	0.3048780487804878	93.59756097560975	100.0	90.68627450980392	0.0	0.0	12.273418938549874	0.9487682453166498	1.5775417289455824	2484.570312499998	1.3320208078752238	1.0870614202145163	4.662640713291184	877.1873191549748	154.77613788847881	12.736179477021418	12.590678681790456	0.4623208667879781	30.893731412495406	42.3190715786671	3.1071746627549075	6.861677380250421	7.183370055796925	0.27460614405510864	1.0253795115680489	1.0722842032641198
PU23683_38_12623072	167.56750371510054	0.47393364928909953	0.47393364928909953	0.47393364928909953	0.47393364928909953	0.23696682464454977	0.23696682464454977	100.0	74.19354838709677	55.497382198952884	1.5625	1.342281879194631	100.67663343065972	2.212622129990485	3.678984575715324	4834.570312499998	3.4809590463493216	0.758641708554237	3.253977789412983	3827.187319154975	1793.0825284301093	41.671743523926494	44.28586742839938	1.7312060760189754	65.16975191101048	208.48818323058057	7.865035865098359	16.11846856304108	25.949004844062912	0.4816984797820534	1.0165335987623503	1.5122555087619969
PU21719_38_12623072	87.11512384979893	0.33444816053511706	0.33444816053511706	0.33444816053511706	0.33444816053511706	0.33444816053511706	0.33444816053511706	97.65886287625418	100.0	79.51482479784366	0.0	0.0	13.079912118070341	0.8248429409277631	1.3714878902860634	1759.5703124999982	1.9217111129438635	1.055596945717138	4.5276828009914	877.1873191549748	164.8906387438008	15.034194071350568	15.433957032246404	0.6868731596231571	34.08182208209289	48.85708493154721	3.96488433528621	11.409156964803175	5.539478350819922	0.31574100170030084	1.0253795115680489	1.4294765285161193
PU07641_38_12623072	154.923893483508	1.1494252873563218	0.28735632183908044	0.28735632183908044	0.28735632183908044	0.28735632183908044	0.28735632183908044	100.0	90.9090909090909	87.2	0.0	0.0	33.17456233290185	0.7214268842737939	1.1995353132263324	2984.570312499998	2.205617699600859	1.179229790514294	5.057970717508091	577.1873191549748	400.06492103106285	32.15602111923959	44.75655002616914	0.7056971534265264	85.02653999017856	222.4057364075036	4.612212390026816	9.807020029320176	9.225817059523568	0.36914638492910246	0.9924041226985171	2.942530929449099
PU08989_39_12623072	317.9857170190188	0.0	0.0	0.0	0.0	0.0	0.0	99.06759906759906	84.0	80.5668016194332	0.0	0.0	231.80632144772466	2.619985782679637	4.356318755210712	5009.570312499998	2.1729465783483666	1.1888416346062283	5.099197988349895	1752.1873191549748	1094.6155573649958	25.71510697457056	86.11326648207653	0.6896228018754982	883.4409627072416	1078.0115927608992	4.304731564025028	8.900760752683329	240.0965324491069	0.09368804321674709	1.0253795115680489	2.580755565264116
PU29687_40_12623072	99.9583888487866	1.4388489208633093	0.9592326139088729	0.7194244604316546	0.23980815347721823	0.0	0.0	69.06474820143885	88.57142857142857	45.86160108548169	13.636363636363635	8.16326530612245	18.899516089430936	1.481555228731492	2.463420554596454	4709.570312499998	3.10737647434541	0.9729421422325025	4.173158535195553	22.81268084502517	175.19933801554492	25.698923773202047	12.415852992379389	1.2050177051268423	37.20517994621631	121.64912468712832	7.33099021993736	15.32549169598384	13.72775093244122	0.7528476845015692	1.0253795115680489	0.38381916405071215
PU28467_41_12623072	99.56547966115556	0.6329113924050633	0.31645569620253167	0.31645569620253167	0.31645569620253167	0.0	0.0	99.0506329113924	84.61538461538461	77.84810126582279	0.0	0.0	13.00077988925126	0.7664024860098652	1.2743174203144656	2184.570312499998	1.5910947040612164	1.0317006208151365	4.425186313383443	3252.187319154975	123.38072723355944	12.817095483863993	16.510347856939426	0.5818739408626912	37.674492785903254	58.59937215539333	3.819235522969574	8.399081510259359	3.5693002424330222	0.2486567707948363	1.0253795115680489	0.4836182149104542
PU30474_42_12623072	118.39249447656867	0.42016806722689076	0.42016806722689076	0.0	0.0	0.0	0.0	95.3781512605042	91.30434782608695	80.97826086956522	0.0	0.0	15.760394588398752	1.0419704385799982	1.7325114487143038	234.57031249999818	1.9341323911659547	0.9804118811455362	4.205197855261472	1702.1873191549748	113.73553921792443	20.018620092853233	14.721613497018364	0.7443277352680027	56.12334234601052	67.51631610944517	4.8873268132915735	9.370073592370268	5.425870105770643	0.1248351028642396	1.0253795115680489	0.4212990659522147
PU13081_42_12623072	129.32680207728419	0.9216589861751152	0.4608294930875576	0.0	0.0	0.0	0.0	99.53917050691244	100.0	71.01449275362319	0.0	0.0	18.436568248661246	1.0446401433502628	1.736950436528079	290.4296875000018	1.9458243865090978	1.0717938987860476	4.597155023449136	1502.1873191549748	129.3199621358045	24.032054032244986	17.177386886688765	0.684981640036542	53.79296134894433	104.86714486797813	4.369464369499089	8.204883093837177	15.03907148008584	0.2773781372432714	1.010096249689007	0.44036684568865
PU22069_43_12623072	182.31060031135866	1.21580547112462	0.60790273556231	0.60790273556231	0.60790273556231	0.0	0.0	96.04863221884499	80.76923076923077	84.98845265588915	0.0	0.0	20.01206873766523	1.2906346485026527	2.145971921895876	2509.570312499998	1.661624447585646	1.0665817446882613	4.574798971207405	2077.187319154975	191.44727218953415	16.539231798622474	15.091499328476164	0.5877942004308265	33.91999006840774	122.95996399797805	3.9001515298121494	8.269615899311237	12.223968414937666	0.3127958970394863	1.0253795115680489	0.8449982769842189
PU13303_43_12623072	91.56602664488406	0.4854368932038835	0.24271844660194175	0.24271844660194175	0.24271844660194175	0.24271844660194175	0.24271844660194175	100.0	100.0	94.02298850574712	0.0	0.0	23.003393133645968	0.575520556363217	0.9569330529458647	4584.570312499998	1.9139161106815359	0.9560911082143982	4.100880818580089	1277.1873191549748	277.2344226440329	21.847321847495444	38.90225571108694	0.7552838327139916	71.15753641736109	108.39508276631443	4.3856475708676035	8.96549355815739	5.251477859655311	0.28895800776875885	0.9793883967488017	2.7588588483923595
PU13111_43_12623072	85.53914295521673	0.32679738562091504	0.32679738562091504	0.32679738562091504	0.32679738562091504	0.32679738562091504	0.32679738562091504	96.73202614379085	91.30434782608695	86.94516971279373	0.0	0.0	12.514428153962964	0.8509744608510781	1.4149374506221009	1934.5703124999982	2.0216513673417045	0.869850184610729	3.730974910718	1177.1873191549748	152.0735432599368	14.354499613872932	14.313248316266913	0.8768965741538225	32.49586834797841	46.882734364588366	5.065342028345239	10.22778326490157	6.7020441710990415	0.5374375787811683	1.0253795115680489	1.1114329214586183
PU29034_44_12623072	215.88152921351954	0.6329113924050633	0.6329113924050633	0.6329113924050633	0.6329113924050633	0.31645569620253167	0.31645569620253167	94.30379746835443	100.0	88.12351543942994	0.0	0.0	26.848047049929896	1.7664839780938615	2.9371790241849878	2184.570312499998	2.6384968046347788	0.8145954781405511	3.493975566248609	1402.1873191549748	363.1186723067428	20.55266573801423	14.792675154724236	1.2220842501607285	29.469609692066076	142.34743923745918	6.489463748774572	12.99511069891766	12.039272366011739	0.3652120170014114	1.0253795115680489	0.6819772483698203
PU01992_44_12623072	109.41787490988902	0.6172839506172839	0.6172839506172839	0.30864197530864196	0.30864197530864196	0.30864197530864196	0.0	93.82716049382717	95.45454545454545	87.34177215189874	0.0	0.0	12.607964929657077	0.8754827058369397	1.4556879493442776	2384.570312499998	2.0124661924171825	1.0239477431268045	4.391932550088587	1027.1873191549748	131.06774788360414	22.75358112413229	14.016550414924229	0.7415447588911468	33.79052445745962	50.07082503418585	4.320914765393543	9.434806397844328	4.717721335152594	0.156214011137532	1.0253795115680489	1.1456389040766857
PU08365_45_12623072	215.41646117791439	0.7561436672967864	0.7561436672967864	0.7561436672967864	0.5671077504725898	0.5671077504725898	0.5671077504725898	100.0	92.3076923076923	92.6916221033868	0.0	0.0	78.94927368291138	0.814298845518591	1.3539559475971499	7509.570312499998	4.783040725363834	1.723998668799181	7.394601844315845	2977.187319154975	1090.5859402242354	77.14532092371168	94.36436954806412	1.046775916297265	138.6253029227007	269.14282195977535	5.146258035187815	12.331599442808539	38.49131587446855	1.4796840451279014	0.9866555251804132	3.1823302891019045
PU13418_46_12623072	117.04655145602455	1.0204081632653061	0.6802721088435374	0.6802721088435374	0.3401360544217687	0.0	0.0	97.95918367346938	95.45454545454545	89.6103896103896	1.0	0.5882352941176471	10.710690611211959	0.8548771331990607	1.4214265258137877	1634.5703124999982	1.7277649439735079	1.1626469695060246	4.98684342429671	1177.1873191549748	100.09310046426616	17.607323088944476	12.194317455689228	0.5606907140808786	27.770373548371985	66.85280485333605	3.819235522969574	8.981676759525904	8.586992043748149	0.3847957836036742	1.0253795115680489	0.8093469766401037
PU07831_46_12623072	149.20268954897995	0.7731958762886598	0.5154639175257731	0.5154639175257731	0.5154639175257731	0.5154639175257731	0.5154639175257731	100.0	100.0	94.05940594059405	0.0	0.0	55.99572590223074	0.5639110647387225	0.937629648157721	3984.570312499998	2.0283082407348005	1.1182084323517856	4.796236961109405	802.1873191549748	731.3350530445678	28.692816026377347	96.64691275841001	0.6843807127001792	141.586828773139	258.38099304971274	4.4503803763416645	8.787478343103722	10.861493381153172	0.1936036491923988	0.9623063010763133	3.214140337805964
PU04611_47_12623072	127.93847879349818	0.6802721088435374	0.6802721088435374	0.3401360544217687	0.3401360544217687	0.3401360544217687	0.3401360544217687	92.51700680272108	84.0	72.11538461538461	0.0	0.0	15.784031309159506	1.1172947606047223	1.8577551652753264	1634.5703124999982	2.0790470491382615	0.9711979336341418	4.1656772486077305	1977.1873191549748	183.30712190117103	20.698314550330867	13.74972126885296	0.8076870828643017	34.195104491672495	67.41921690123408	4.547479584552755	9.807020029320176	9.345306812936201	0.33050335652009216	1.0253795115680489	0.8093469766401037
PU12180_48_12623072	155.37456755478937	0.36231884057971014	0.36231884057971014	0.36231884057971014	0.36231884057971014	0.36231884057971014	0.36231884057971014	94.20289855072464	100.0	75.92592592592592	0.0	0.0	17.034600272716418	1.0988070960977276	1.827015242881743	1184.5703124999982	2.5073154359474215	1.0848931943636078	4.653340725323566	877.1873191549748	247.21458410543732	32.188387521976615	15.088783058575517	0.8719840860460956	33.04609719450792	50.00609222871179	5.518471666663664	13.011293900286175	6.326579198352252	0.7097118649898896	1.0253795115680489	0.9380186678116598
PU11428_48_12623072	110.61071649255217	0.5847953216374269	0.29239766081871343	0.0	0.0	0.0	0.0	61.40350877192982	88.46153846153845	80.80357142857143	0.9523809523809524	0.5988023952095809	12.24734827892553	0.8991369156292878	1.4950184214557345	2834.570312499998	5.342298339587014	1.051260983387356	4.509084924078293	3472.812680845025	95.51325447697637	68.74623941345233	13.257448910575697	1.91736219778325	37.78777519548286	56.3175407624327	8.755111940366692	15.956636549355931	2.2957219741352755	1.49432493486099	1.0253795115680489	0.9756149009222734
PU07873_48_12623072	152.9607089660493	0.2849002849002849	0.2849002849002849	0.2849002849002849	0.2849002849002849	0.2849002849002849	0.2849002849002849	88.03418803418803	80.76923076923077	85.74660633484163	0.9090909090909091	0.5882352941176471	14.312537576237512	1.0937895501064214	1.8186724381796868	3059.570312499998	2.005919753765031	1.1070072750552375	4.748192783406404	1502.1873191549748	192.27261545932842	22.68884831865823	12.735810629126975	0.6836749219136187	32.81953237534871	53.388381314731454	4.693128396869391	7.96213507330945	6.0038228133567575	0.21129163092459144	1.0253795115680489	0.9662611863968588
PU23768_2_12623358	164.703153269619	1.2345679012345678	0.6172839506172839	0.205761316872428	0.0	0.0	0.0	81.89300411522633	100.0	80.34591194968553	20.689655172413794	12.0	13.621240553336873	1.6257766880460038	1.1461224268510384	3241.937029803272	2.0506595129892338	0.9824180066232832	1.6498909509148523	395.32154224545957	112.27603156225696	23.90492430240361	10.182837693849445	1.0649310404734609	29.182857410031076	84.47263394171944	4.952346325014082	8.833683496694668	7.131064545335298	0.5046489563171637	1.0316573381339211	1.1618096960386726
PU05270_2_12623358	116.17054844974203	0.5128205128205128	0.5128205128205128	0.2564102564102564	0.2564102564102564	0.2564102564102564	0.2564102564102564	97.17948717948718	92.0	81.60676532769557	0.0	0.0	9.256298646396319	0.9948437978950929	0.7013341969810332	841.9370298032718	2.362030510918682	1.1336995062349415	1.9039558963529042	4020.3215422454596	132.17966566780663	26.372529391683983	11.308252891649033	1.0629474359118252	22.182741583843352	36.43144735979217	4.575351103040691	10.367368604268233	3.1804577970298866	0.7217800351574195	1.0220722902797832	1.552243783970169
PU01678_2_12623358	247.19865653145786	0.5141388174807198	0.2570694087403599	0.2570694087403599	0.2570694087403599	0.2570694087403599	0.2570694087403599	100.0	80.76923076923077	75.69296375266525	0.0	0.0	26.621945894042355	1.4091532052627842	0.9934095520595881	816.9370298032718	1.6892098958565465	0.9204878692533287	1.5458843340300474	904.6784577545404	483.9933204280198	13.70034908944207	22.961202797339844	0.9362456015826172	41.58942744224628	77.00984216129163	4.823825226614062	7.257158022987763	12.170018677205924	0.42040671448316386	1.0198902122606763	2.2352643899211877
PU00138_2_12623358	100.93623716508682	0.6779661016949152	0.3389830508474576	0.3389830508474576	0.3389830508474576	0.0	0.0	98.98305084745763	90.47619047619048	91.56976744186046	0.0	0.0	7.192746342407154	0.7368210477462966	0.5194361154316257	1533.0629701967282	1.8184654736218901	0.9920336034310765	1.6660395618461128	2645.3215422454596	74.66219009718462	19.49236659066961	11.86439978502127	0.935196600067228	23.87922008272361	27.31501744661746	4.249764320427309	7.377111048161114	1.6595786635174068	0.6044898412416716	0.9768015636755044	1.9589269566267058
PU08313_3_12623358	90.9275199766848	0.0	0.0	0.0	0.0	0.0	0.0	100.0	90.9090909090909	80.18575851393189	0.0	0.0	27.84713370628877	0.639736040832488	0.45099417961531174	2683.062970196728	2.3398774181821054	0.9307105689301932	1.5630525247361104	895.3215422454596	158.54362698626394	21.30879811472322	52.90451441120885	1.2826338682249843	102.3456346925488	130.86018239089978	5.637792183147519	10.838612631734971	7.4412588595554885	1.1767201533878189	0.8795192534293844	1.3260150982402774
PU26777_4_12623358	141.26679519440953	0.35842293906810035	0.0	0.0	0.0	0.0	0.0	84.94623655913979	92.85714285714286	69.4789081885856	3.3057851239669422	2.1739130434782608	29.851181818997308	1.6058999011085242	1.132109905051279	1933.0629701967282	1.7682772896498014	0.8638720312773638	1.4508026497314563	2620.3215422454596	196.83434623624308	11.018542169494998	22.592074372510965	1.04429980918341	88.32826689372001	149.8127603682893	4.926642105334078	7.848355075627852	35.24284253476569	0.25566447603560255	1.0316573381339211	0.7880019204911182
PU20757_4_12623358	105.08005842092435	0.7915567282321899	0.5277044854881267	0.5277044854881267	0.2638522427440633	0.2638522427440633	0.0	77.04485488126649	96.15384615384616	85.91836734693878	0.0	0.0	8.365194072934923	1.124223217370686	0.7925426977082557	566.9370298032718	2.485822041165653	0.9856668526746352	1.6553471229973094	595.3215422454596	89.27075494865349	42.240601007473046	9.043499559007877	1.2866609656231693	21.445887286349908	39.070413913605904	5.183684302134116	9.065021473814703	4.475545467447437	0.17069598311769524	1.0316573381339211	0.9433780909160296
PU04940_4_12623358	89.9907714092839	0.0	0.0	0.0	0.0	0.0	0.0	100.0	56.25	66.90647482014388	0.0	0.0	12.758997922814508	0.6270577411969218	0.4420563693652925	6258.062970196728	2.371312402306021	0.8015957703783475	1.3462147465971652	6970.32154224546	60.94470486128921	18.010089922456054	24.729884258548648	1.509237538633473	50.645880842834316	58.657029309768866	6.023355478347577	10.324528238134894	3.3734688312057406	0.5765159251740519	0.8369901398764128	1.8509775207654997
PU12610_6_12623358	265.2282959344751	0.7194244604316546	0.3597122302158273	0.3597122302158273	0.3597122302158273	0.3597122302158273	0.3597122302158273	98.20143884892086	91.30434782608695	78.21522309711287	0.0	0.0	28.668073528504635	2.4192313726629293	1.7054835097205838	1958.0629701967282	1.710766498075343	0.9678284178156834	1.625388925922493	1895.3215422454596	409.0312477679018	10.187439066508206	14.402376326697622	0.9018132457695126	25.361496750937164	142.97543793340827	4.7467125675740505	8.11396534565456	13.681847473854923	0.3785036350801473	1.0316573381339211	0.7136559591651445
PU07187_7_12623358	64.20139568278964	0.0	0.0	0.0	0.0	0.0	0.0	100.0	84.61538461538461	73.68421052631578	0.0	0.0	18.23310357645293	0.5962817236207453	0.4203602260926197	6433.062970196728	2.209448251719751	0.8811490206698999	1.47981794491703	5770.32154224546	87.97697589142663	18.172883313762746	37.16397434757517	1.2792596870643933	71.08930356166408	87.97697589142663	6.006219331894241	10.710091533334952	16.78607946150347	0.679677594969185	0.8500475287208799	2.3851341706419933
PU06221_7_12623358	99.58315491924574	0.45871559633027525	0.45871559633027525	0.45871559633027525	0.45871559633027525	0.22935779816513763	0.22935779816513763	100.0	100.0	89.87068965517241	0.0	0.0	24.45822331977789	0.8571296523023983	0.6042499713804567	1991.9370298032718	2.1882187407182387	0.7866506988834021	1.3211157174119834	1645.3215422454596	303.2669518579125	15.054104659255607	34.68098606927509	1.4191654946902954	64.03777929611634	132.62520547559336	5.963378965760901	9.501993208374769	14.352168175188197	0.4392682277598847	0.9842149972558403	3.854593008626613
PU25543_8_12623358	231.19616062129276	0.6423982869379015	0.6423982869379015	0.6423982869379015	0.6423982869379015	0.6423982869379015	0.6423982869379015	100.0	81.48148148148148	87.25099601593625	0.0	0.0	38.391612224002664	1.1824035347211166	0.8335580271855056	2766.937029803272	1.7137951470175667	0.8768611317529562	1.4726167850493381	1620.3215422454596	477.63581009383216	9.57910586741478	39.4624170240149	0.9971312607755405	58.16864913584879	166.70043269805186	4.4982384440006795	8.285326810187918	13.089390267908868	0.4612777101621991	0.9859104559939009	3.497185848120851
PU22569_12_12623358	178.63510110144415	1.0582010582010581	0.7936507936507936	0.5291005291005291	0.5291005291005291	0.26455026455026454	0.0	100.0	95.45454545454545	92.15686274509804	0.0	0.0	50.89560941464441	1.343194791959179	0.9469109048083287	541.9370298032718	1.6431668162274509	0.9182968449483675	1.5422046873321869	2395.3215422454596	505.04507634594296	13.177696622615324	46.0526229200871	0.9128991579854487	84.18988752523939	331.4473447004234	4.386853492053996	6.965843533281053	18.529197608662237	0.22514311046619737	0.9745463072252324	3.216909090728495
PU01075_13_12623358	84.06183748678545	0.0	0.0	0.0	0.0	0.0	0.0	99.49238578680203	100.0	83.11688311688312	0.0	0.0	12.981364198617127	0.6541688031353393	0.4611688319389278	3983.062970196728	1.8547676791541106	1.009418288668913	1.6952357234240105	3595.3215422454596	58.66559738299553	20.229220888163056	24.1181257996479	0.9374380845013948	47.35574072379382	57.30327373995532	4.592487249494027	8.036852686614548	16.846452768690135	0.15785434054829886	0.969407192801761	2.488779607524285
PU27812_14_12623358	134.73709263725988	1.0781671159029649	0.2695417789757412	0.0	0.0	0.0	0.0	93.53099730458221	100.0	76.50602409638554	0.78125	0.5102040816326531	11.100426463771653	1.1851087498369024	0.8354651204145178	366.9370298032718	2.1296438214796862	0.9156832500105236	1.5378153677062907	1745.3215422454596	82.19352646342575	23.690722471736912	11.383990122968838	1.1865497375263552	26.038374535843936	73.0085519644377	5.200820448587453	8.173941858241236	7.2316605525494815	0.907489418579816	0.9936550213705719	0.9234650969125251
PU23613_14_12623358	100.49132043809612	0.5037783375314862	0.5037783375314862	0.2518891687657431	0.2518891687657431	0.0	0.0	90.93198992443325	92.5925925925926	85.23908523908524	0.7462686567164178	0.5555555555555556	7.953508307074056	1.037269146767995	0.731242759557763	1016.9370298032718	1.5914575950316763	0.9137841778360293	1.5346260308102764	1979.6784577545404	79.81160210641205	10.804340338828299	9.31923642227043	0.8885373333703116	23.168070004910167	41.46090634384626	4.4039896385073325	6.8801628010143725	4.729900687054806	0.1967819363337786	1.0316573381339211	1.1716670459974419
PU21532_15_12623358	158.1099221246212	0.4694835680751174	0.4694835680751174	0.4694835680751174	0.4694835680751174	0.4694835680751174	0.2347417840375587	98.59154929577464	96.0	85.44698544698545	0.0	0.0	16.33947790049194	1.046705722186056	0.737895254207757	1741.9370298032718	2.0839743740346273	1.0212189328130394	1.7150539432215905	270.32154224545957	213.5163848085656	22.422647634190053	18.972590261099707	1.0411127364127	36.32863048107215	68.54458581334369	5.029458984054093	8.456688274721278	9.365562688718684	0.2963866046713123	1.0212773313779622	2.5255785237309913
PU23638_16_12623358	138.37436043732316	0.7712082262210797	0.5141388174807198	0.2570694087403599	0.2570694087403599	0.2570694087403599	0.0	94.8586118251928	88.88888888888889	78.99159663865547	1.6129032258064515	1.2269938650306749	10.21796115886837	1.0904615268696174	0.7687417471003432	816.9370298032718	1.5690101670200332	1.0021657894962497	1.6830557423204242	1454.6784577545404	109.87697105878993	11.18133556080169	11.388511130904618	0.7987491837840025	26.629571588484023	52.46231236688793	3.8642010252272505	7.762674343361173	3.6088990401956402	0.33743578123882845	1.0316573381339211	1.400016361649986
PU08462_17_12623358	111.30908222269665	1.2448132780082988	0.0	0.0	0.0	0.0	0.0	100.0	92.0	93.71316306483301	0.0	0.0	25.425330750790796	0.8831991389084038	0.6226281554664559	3141.937029803272	1.5229703915135	0.9516146486471724	1.5981592224245944	54.67845775454043	185.5159215038147	10.949997583681654	34.98815364715139	0.8164969831189975	61.85292062331601	173.96615879426628	4.009858270080606	6.7859139955210255	12.721476994893699	0.21573451392277815	0.9647180917772112	3.4252303101016337
PU08264_17_12623358	74.64371410890978	0.4219409282700422	0.0	0.0	0.0	0.0	0.0	98.73417721518987	100.0	78.96440129449837	0.0	0.0	6.930817045035946	0.735860537919194	0.5187589856252092	2983.062970196728	1.5936809065965745	0.9776632608031549	1.641905742938572	3395.3215422454596	46.61888642630038	8.61948166602797	11.447271200697768	0.831641814177691	24.07628576693697	31.624758279631447	4.489670370774012	7.180045363947752	2.7376122219172725	0.3062015169380467	0.9666508059695551	1.2252627993914618
PU24343_19_12623358	79.04834631279469	0.0	0.0	0.0	0.0	0.0	0.0	100.0	94.44444444444444	79.85611510791367	0.0	0.0	90.01644173221352	0.9445808674346635	0.6659003810925854	3008.062970196728	1.5889344028601144	1.0036264666600068	1.6855088305358712	3170.3215422454596	357.73419335984073	11.26701629306837	115.82325018349252	0.8077149208259607	290.4662504572706	327.1975803799961	3.9156094645872583	7.462791780427795	159.7679124969424	0.3994166228080958	1.0082544414482566	2.2566838540339647
PU29088_20_12623358	95.383100016882	0.49627791563275436	0.24813895781637718	0.24813895781637718	0.24813895781637718	0.24813895781637718	0.0	97.27047146401985	88.88888888888889	80.73929961089495	0.0	0.0	6.03977612573481	0.7401884287234327	0.5218100151719928	1166.9370298032718	1.9833342604391466	1.048312981315095	1.7605561888500454	704.6784577545404	68.09904600555696	24.230511085016996	9.917257740045445	0.9652264031119403	20.160676302349714	25.335792531257162	4.618191469174032	7.599880952054481	2.228950987807373	0.2917337484623014	0.9748549642002047	1.1138786412748898
PU26402_20_12623358	378.70269269155904	0.78125	0.78125	0.78125	0.78125	0.78125	0.5208333333333334	97.13541666666667	100.0	85.53191489361703	0.0	0.0	53.37744344181408	3.7287232386860287	2.6286348911270445	691.9370298032718	1.6374154856432876	0.9240648228761507	1.5518915360299583	2970.3215422454596	585.1394248688351	10.273119798774886	17.398454445139855	0.9040255364341996	25.25011179899048	252.42400533086482	4.661031835307371	6.9401393136010485	33.94097210582216	0.46084503325186876	1.0316573381339211	1.4524316176834122
PU23773_20_12623358	104.48576337508764	0.7263922518159807	0.24213075060532688	0.0	0.0	0.0	0.0	100.0	95.65217391304348	93.64035087719299	0.0	0.0	10.784233704765768	0.6614627216455494	0.4663108195474617	1416.9370298032718	1.8908795513443055	1.0932314071447962	1.8359930230755217	1095.3215422454596	93.91465063750752	26.895181858510732	19.81513192544082	0.8824213521023088	38.23931081061911	68.30467976299698	4.412557711734	7.2485899497610955	4.111279702947591	0.602200175579539	0.9163178700117997	2.2665270572540392
PU21077_20_12623358	139.00464168497248	1.0443864229765014	0.783289817232376	0.5221932114882507	0.5221932114882507	0.0	0.0	97.65013054830287	100.0	90.92664092664093	0.8928571428571428	0.4424778761061947	8.968344660938994	1.199995488985824	0.8459598124141718	666.9370298032718	1.5364615552392953	0.9269365283390031	1.556714331240256	4.678457754540432	84.76394843142614	11.147063267895017	9.083343280531782	0.8456603020261314	20.7261691353098	59.87369570795571	4.086970929120618	6.5974163845343305	3.9842225661376784	0.3380050728857209	1.004489503992539	0.7170354281746711
PU04924_20_12623358	120.49739382433665	0.2518891687657431	0.2518891687657431	0.2518891687657431	0.2518891687657431	0.2518891687657431	0.2518891687657431	100.0	80.76923076923077	88.27160493827161	0.9803921568627451	0.6097560975609756	12.558194488429098	0.9099442829662577	0.6414826572190365	1016.9370298032718	1.4700733817509268	0.9839663376455527	1.652491246639728	845.3215422454596	155.75900318759687	10.110326407468195	16.773568039713705	0.7622246961386433	37.07405285179227	55.99235853627513	4.181219734613965	6.948707386827716	7.407555032042601	0.2681207379432925	0.9972817812404016	1.4114371018113145
PU03814_20_12623358	287.3226128389793	1.7094017094017093	1.2820512820512822	0.42735042735042733	0.42735042735042733	0.42735042735042733	0.21367521367521367	100.0	96.0	91.63346613545816	0.0	0.0	87.10107565766154	2.0155729733092933	1.420916786819644	2791.937029803272	1.832292799180376	0.9152254463467605	1.5370465237752489	1229.6784577545404	972.7419214968403	14.531452192428862	52.52161148907	1.0213886589141044	70.39528963030396	578.0793325300607	5.012322837600757	8.11396534565456	51.150439597059005	0.34092771372398784	1.0108243167010185	2.9104570949440673
PU26875_21_12623358	106.24788008711218	1.0554089709762533	0.7915567282321899	0.2638522427440633	0.2638522427440633	0.0	0.0	99.2084432717678	92.0	86.36363636363636	0.0	0.0	7.166973835461828	0.8509635556382026	0.5999030633918447	566.9370298032718	1.4032599063197437	1.0069034581561802	1.6910122705983606	1995.3215422454596	68.73308342433039	12.080983249601825	10.23617987357073	0.7110080655500151	21.1802770163232	49.694824714674176	3.6414311213338837	5.869130160267553	2.8895252411084447	0.29946790484406666	1.0100239660501953	1.398125563852868
PU06937_21_12623358	120.10722125876264	0.0	0.0	0.0	0.0	0.0	0.0	100.0	84.61538461538461	83.84615384615385	0.0	0.0	58.96453131026665	1.1581594463494909	0.8164666925602839	6258.062970196728	1.9330798315257978	0.9174413954361467	1.5407680296165684	6245.32154224546	276.9029905394552	12.132391688961834	61.87789736508056	1.0749684073876953	213.77342700536565	268.0521708963072	5.25222888794746	9.15927027930805	87.14040318651584	0.45137954382717244	0.9692489724831383	2.0107028176377457
PU04677_22_12623358	272.2207962302411	1.4814814814814814	1.2345679012345678	0.24691358024691357	0.24691358024691357	0.24691358024691357	0.24691358024691357	100.0	84.61538461538461	75.31120331950207	0.0	0.0	83.89095415755733	2.1892350669524134	1.5433432071772306	1216.9370298032718	1.8079381500677034	0.9858063396137264	1.6555813799399	970.3215422454596	1095.6766361530722	19.20962017418957	46.5731688800218	0.9356559965435841	68.89587681563708	565.5699456191254	4.4039896385073325	7.574176732374478	61.30612939786461	0.867040073942705	1.0197383600083516	2.7347637785435883
PU08320_23_12623358	85.88231887027555	0.0	0.0	0.0	0.0	0.0	0.0	98.51851851851852	92.3076923076923	81.62839248434238	0.0	0.0	11.636072823624438	0.6594272561650857	0.464875879156574	1216.9370298032718	1.9391403149465674	0.8510855212672541	1.4293287485842519	154.67845775454043	70.0097263351039	21.06032399114985	21.44631040107716	1.1624125122861342	40.5955309479528	51.32275862774109	5.140843936000777	7.325702608801107	8.276554735217742	0.37847751103088506	1.0316573381339211	1.8168038031504856
PU09497_24_12623358	110.30275024697156	0.970873786407767	0.970873786407767	0.24271844660194175	0.24271844660194175	0.24271844660194175	0.24271844660194175	100.0	96.0	87.52688172043011	0.0	0.0	33.550353766765596	1.3987636632144769	0.9860852453243326	1391.9370298032718	1.6900952262301938	1.0542308748319007	1.7704948085577759	1204.6784577545404	498.0106882268486	19.33814127258959	29.151829339025756	0.8178990183076669	51.33132670096776	187.95782237341507	4.32687697946732	7.2485899497610955	17.428656084747903	0.13717077232408462	1.0170299001754464	2.194049078212829
PU04190_25_12623358	138.7699300805807	0.2840909090909091	0.2840909090909091	0.2840909090909091	0.2840909090909091	0.2840909090909091	0.2840909090909091	99.7159090909091	95.45454545454545	89.20308483290489	0.0	0.0	14.910070413252857	0.886143783621578	0.6247040391777259	108.0629701967282	1.8244711442525952	1.0236055034685523	1.7190619940733696	745.3215422454596	224.00370643800719	15.388259515095658	20.4497757503984	0.9093448879558987	40.52698636213945	56.4807387101952	4.395421565280664	7.951171954347868	9.53261248502082	0.23909229339196386	1.016848297241709	2.6832759419722425
PU27174_26_12623358	80.72127060372317	0.5093378607809848	0.1697792869269949	0.0	0.0	0.0	0.0	81.83361629881155	93.93939393939394	79.24528301886792	8.59375	4.435483870967742	5.339913772573234	0.8180896859393902	0.576727999069529	5816.937029803272	2.2020789549255007	0.9089504207601338	1.5265081298712937	170.32154224545957	44.948112147100126	19.286732833229582	7.933162999076863	1.2359956273732358	17.007625354935904	30.922176275044674	5.226524668267456	9.947533016161502	0.6682367193365273	0.3911594648512317	0.9772789632211457	0.9157367675865681
PU26391_26_12623358	228.6645958015478	0.4219409282700422	0.4219409282700422	0.4219409282700422	0.4219409282700422	0.4219409282700422	0.4219409282700422	100.0	89.28571428571429	83.7887067395264	0.8771929824561403	0.6993006993006993	21.12595891914009	1.2311683909050395	0.8679357469089526	2941.937029803272	1.8927677625771735	0.8672109119358612	1.4564100275965812	1804.6784577545404	302.9156608556191	12.740724888055258	20.85508790799458	1.1135169686794986	36.13156479685879	89.71629475644022	5.372181913120811	8.345303322774594	10.205426894423558	0.7663855465973326	1.0023729176944618	2.2164859638656633
PU11031_27_12623358	169.63388150800148	0.49875311720698257	0.49875311720698257	0.24937655860349128	0.24937655860349128	0.24937655860349128	0.24937655860349128	94.51371571072319	77.41935483870968	66.18705035971223	1.5384615384615385	1.0582010582010581	9.93342183268969	1.337214857265057	0.9426952352674677	1116.9370298032718	1.4014853388034674	1.0302112634669263	1.7301558294588721	1854.6784577545404	159.1262559656774	9.28779137770807	9.028398836631384	0.6940432072367335	21.086028210829852	26.72382039397737	4.0355624897606095	6.391782627094299	3.4898366289805427	0.1076789660587149	1.0316573381339211	1.0734442227019523
PU02566_27_12623358	273.2370590576499	0.7299270072992701	0.7299270072992701	0.7299270072992701	0.7299270072992701	0.7299270072992701	0.48661800486618007	99.7566909975669	81.48148148148148	76.93920335429769	0.0	0.0	41.14531641922773	2.16313522248455	1.524943621734844	1366.9370298032718	1.5095930511378182	1.032927273246036	1.7347171464613484	1079.6784577545404	561.5086789096848	10.692955386881616	23.117974919840382	0.7456145707098496	37.7080902705657	86.82885407905312	3.7956564394139067	6.871594727787705	17.951755057641535	0.30380103023774024	1.0316573381339211	2.515246275275822
PU27510_28_12623358	416.3558126502509	0.7211538461538461	0.4807692307692308	0.4807692307692308	0.2403846153846154	0.2403846153846154	0.2403846153846154	82.9326923076923	86.66666666666667	76.51245551601423	2.9197080291970803	1.8518518518518516	33.711557532553414	3.4706817356915853	2.4467235893997854	1491.9370298032718	1.5603581331079959	1.050719620550662	1.7645979432459427	1420.3215422454596	561.5086789096848	12.69788452192192	11.80530137426781	0.7576378968063248	22.045652412216665	138.08306812098087	4.104107075573953	6.486031432587646	11.372690700951962	0.4032683317410225	1.0316573381339211	0.8525984661610267
PU20755_28_12623358	177.76156734017698	0.9852216748768473	0.7389162561576355	0.49261083743842365	0.49261083743842365	0.49261083743842365	0.49261083743842365	99.50738916256158	92.0	91.64882226980728	0.0	0.0	17.08134857443606	1.6839613877289037	1.1871408457375299	1241.9370298032718	1.554622340471254	0.9425354207545069	1.582911399359044	245.32154224545957	219.1798812113931	10.5901385081616	12.328296673600148	0.841494859305786	22.24271809643003	92.94645836289405	4.249764320427309	7.419951414294454	8.426477185754285	0.2870712534420749	1.0108181952461452	1.7026714646357868
PU12761_28_12623358	218.85411634250076	0.8595988538681948	0.5730659025787965	0.28653295128939826	0.0	0.0	0.0	99.7134670487106	95.45454545454545	90.74074074074075	0.0	0.0	69.88649800111249	2.496693706501046	1.7600920661729418	183.0629701967282	1.4113817219799472	1.0337866194738878	1.7361603483931909	745.3215422454596	562.3997585252583	9.844716137441488	34.020529035785124	0.696526790045445	104.02497704497571	376.7981562891769	3.8470648787739146	6.503167579040983	69.2724128336859	0.33166751651928494	1.0316573381339211	2.970109186942446
PU12569_28_12623358	148.33236304873625	0.9646302250803859	0.6430868167202572	0.3215434083601286	0.3215434083601286	0.3215434083601286	0.3215434083601286	92.60450160771704	100.0	87.28179551122194	0.0	0.0	8.478767472095186	1.278067205472637	0.9009979648407739	1133.0629701967282	1.2754699191752055	1.0029429480264365	1.6843609167143552	304.67845775454043	95.80819482060114	7.462791780427795	8.06291505726544	0.6488110450355885	21.35163848085656	29.397059240697775	3.4957738764805284	5.58638374378751	4.684254415800623	0.17375548499375212	1.0316573381339211	1.0290139560796476
PU11049_28_12623358	115.28863813113203	0.2518891687657431	0.2518891687657431	0.2518891687657431	0.2518891687657431	0.2518891687657431	0.0	94.96221662468514	100.0	86.80851063829788	0.8620689655172413	0.625	13.797942735724618	1.0284672937735881	0.7250377246418913	1016.9370298032718	1.7929424505352807	0.9090452574949486	1.5266674004358907	1304.6784577545404	142.2128794162348	11.609739222135088	16.305604483608295	1.0062481325665067	42.65186852235311	57.76594969419539	4.866665592747402	8.568073226667961	2.6685081765026903	0.3486160916275003	1.0316573381339211	1.4828911050905123
PU08634_28_12623358	245.23011950692907	0.6006006006006006	0.3003003003003003	0.3003003003003003	0.3003003003003003	0.3003003003003003	0.3003003003003003	88.58858858858859	80.76923076923077	85.2112676056338	0.0	0.0	16.53051512278737	2.154414052997182	1.5187954662031917	583.0629701967282	1.7666907638763434	0.8854229542711968	1.486995667969794	629.6784577545404	246.37494563283724	11.446945830828396	9.325460023965846	1.017967715698682	17.35034828400262	83.22169525062591	4.91807403210741	8.379575615681267	8.634074605641842	0.2604396104512728	1.0316573381339211	1.0763315193756104
PU01234_28_12623358	128.6582939698752	0.3058103975535168	0.3058103975535168	0.3058103975535168	0.3058103975535168	0.3058103975535168	0.3058103975535168	98.47094801223241	80.0	81.5347721822542	0.9803921568627451	0.6493506493506493	8.388501652361093	0.9983110447761226	0.7037784991038257	733.0629701967282	1.469481787072987	0.9527940813437327	1.60013998348572	4.678457754540432	125.21382213452559	9.501993208374769	10.212488234718272	0.7868453814565037	19.912202178776344	28.394594673177625	3.9327456110405943	6.22042116256094	1.437396284645295	0.21521292744828027	1.0316573381339211	1.3184541442898923
PU23457_29_12623358	305.4137838376608	0.8333333333333334	0.8333333333333334	0.8333333333333334	0.5555555555555556	0.5555555555555556	0.2777777777777778	100.0	95.23809523809523	91.53439153439153	0.0	0.0	54.53578041555681	1.5940232776068926	1.1237372517523523	91.9370298032718	1.5447267928889528	1.0107093327052838	1.6974039266312808	1070.3215422454596	646.7010310024443	13.931687066562105	41.5814781743082	0.7797396994913133	63.47228646315626	282.8235291390827	4.0355624897606095	6.845890508107701	29.034281371001608	0.25504080874931656	1.0072908830672336	3.8958794696399326
PU08932_29_12623358	120.3595097759272	0.7772020725388601	0.7772020725388601	0.7772020725388601	0.5181347150259067	0.5181347150259067	0.5181347150259067	100.0	91.66666666666666	88.16705336426914	0.0	0.0	48.16183078754264	2.1388761018710354	1.5078416898426785	741.9370298032718	1.9511471990498555	1.0186147556176552	1.7106804399263777	154.67845775454043	687.3565384629838	21.120300503736523	27.367202783808914	0.9772469297764766	45.445060394246866	154.8422193523434	4.858097519520734	9.75046733194814	24.764473552625287	0.06326932481946264	1.021318628654315	2.400505210787201
PU02307_29_12623358	87.44799644673398	0.7936507936507936	0.0	0.0	0.0	0.0	0.0	100.0	86.66666666666667	65.80645161290323	0.0	0.0	13.121736948036926	0.6886978435254744	0.48551074055390686	5758.062970196728	1.4849275434016345	0.9871146563120607	1.6577785911747918	5095.32154224546	95.65396950252112	11.695419954401768	23.156645907274616	0.7674708791567388	43.4315631859799	69.96688596897057	3.838496805547247	6.777345922294358	3.4230318002480606	0.30988250785693544	0.9725926441034574	2.26091139947616
PU25139_30_12623358	125.14701822829997	0.9925558312655087	0.7444168734491315	0.49627791563275436	0.24813895781637718	0.24813895781637718	0.0	100.0	84.61538461538461	83.51409978308027	0.0	0.0	10.873644860310524	0.8174820858398871	0.576299659737493	1166.9370298032718	1.7249989091464366	1.178084510052698	1.9784968917963213	54.67845775454043	118.80490336097795	21.205981236003204	16.16627458124128	0.7470275556546367	28.14612054960425	62.60691106726279	3.8127925858672427	7.222885730081091	3.597028729543059	0.36861575413221515	0.9825584673525546	2.0834637474884343
PU07649_30_12623358	123.21196827660624	0.5063291139240507	0.25316455696202533	0.25316455696202533	0.25316455696202533	0.25316455696202533	0.25316455696202533	99.49367088607595	91.30434782608695	89.26014319809069	0.0	0.0	13.205991523733568	0.7417011047834741	0.5228764051440731	966.9370298032718	1.3572109422184235	1.040139052482543	1.7468287417518356	295.32154224545957	174.3945624555997	9.673354672908129	21.639894493791196	0.6657025075795614	41.35808946512625	68.66453883851705	3.5814546087472077	6.503167579040983	3.3875387504967667	0.1444455981344333	1.0224735946494323	3.63040829449322
PU20850_31_12623358	80.61795683852007	0.21231422505307856	0.21231422505307856	0.21231422505307856	0.21231422505307856	0.21231422505307856	0.21231422505307856	92.1443736730361	96.29629629629629	89.53068592057761	0.0	0.0	6.091058083861955	0.8653625603566159	0.6100539176595008	2866.937029803272	1.6578197642018369	1.1097335584727095	1.8637070408999041	2154.6784577545404	70.43812999643731	19.012554489976207	8.554757240251991	0.7621541811335377	18.03579414213606	29.576988778457803	4.181219734613965	7.094364631681072	2.906800850847993	0.40602330749529253	1.0316573381339211	1.4056382411121522
PU26273_32_12623358	182.05725302653119	0.6960556844547564	0.6960556844547564	0.23201856148491878	0.23201856148491878	0.23201856148491878	0.23201856148491878	88.39907192575406	92.85714285714286	75.83774250440916	0.8064516129032258	0.5181347150259068	10.554089786774394	1.4216873964846743	1.0022457703222043	1866.9370298032718	2.0159944871015787	0.9923496025641855	1.6665702566284748	904.6784577545404	174.30031365010635	24.153398425976984	9.022558818566067	1.0364512579859344	18.60985504832281	30.579453345977953	4.566783029814023	8.208214151147907	3.117105156807656	0.47625345853684714	1.0316573381339211	1.1064234474826522
PU11624_32_12623358	310.50801939459745	0.683371298405467	0.683371298405467	0.45558086560364464	0.22779043280182232	0.22779043280182232	0.22779043280182232	90.43280182232347	96.0	84.16988416988417	0.8928571428571428	0.6622516556291391	33.930597947572714	2.4426840509462115	1.722016924640254	2066.937029803272	2.4155281878911765	1.276944334493652	2.1445239074398836	154.67845775454043	567.206447605419	49.609143982407495	16.88251977547589	0.9650823813682449	37.89658788155239	71.89470244497086	4.241196247200641	8.353871396001262	17.36466307301	0.6220627150931272	1.0316573381339211	1.8410659432884495
PU13406_33_12623358	310.16924390132266	1.9607843137254901	0.7352941176470589	0.49019607843137253	0.49019607843137253	0.0	0.0	90.68627450980392	77.41935483870968	71.27468581687613	0.0	0.0	122.94556999980502	4.644846635159099	3.2744736328073043	1291.9370298032718	1.6667703522711097	0.9254571020853504	1.5542297554568405	2629.6784577545404	1095.6766361530722	14.402931094028842	32.17025894172933	0.9188480905193036	76.95843372193163	744.9596947658725	4.189787807840633	7.120068851361076	74.06964139662905	0.09177497932697548	1.0316573381339211	0.91935753745806
PU09684_33_12623358	125.87439472657961	0.47058823529411764	0.47058823529411764	0.47058823529411764	0.47058823529411764	0.23529411764705882	0.23529411764705882	97.6470588235294	96.15384615384616	84.4621513944223	0.0	0.0	10.73410044271059	0.9870855525614557	0.6958648732816134	1716.9370298032718	1.8766317508787995	1.1500247184891066	1.9313727594278085	1329.6784577545404	128.28976042289938	26.60386736880402	13.216726716184342	0.832522783731468	28.985791725817712	39.87581279691269	3.889905244907254	6.588848311307662	1.5166390525802336	0.2501778259158335	1.0316573381339211	1.6915477133008254
PU08949_33_12623358	131.3054045093005	0.4282655246252677	0.4282655246252677	0.4282655246252677	0.4282655246252677	0.21413276231263384	0.21413276231263384	100.0	92.5925925925926	79.56989247311827	0.0	0.0	24.588593661593084	0.9806197196289484	0.6913066604675736	2766.937029803272	1.60921893600267	0.9264675568521243	1.5559267318607437	2604.6784577545404	330.8561476477833	12.175232055095172	30.475168703107737	0.8861539170885333	57.61172437611537	117.35689898567107	4.232628173973973	7.205749583627756	6.647968016571688	0.27428655907231825	1.0046055995087575	1.6011892177795957
PU22194_34_12623358	198.346701844646	0.0	0.0	0.0	0.0	0.0	0.0	96.75925925925925	72.72727272727273	67.87878787878789	0.0	0.0	274.8347205342737	2.439665247093154	1.7198887610224007	3508.062970196728	2.280838849315062	0.9864931056367416	1.656734747487247	1645.3215422454596	1095.6766361530722	15.071240805708944	136.9160648139041	1.17957291043725	854.1083796003957	1095.6766361530722	5.792017501227542	11.901053711841799	303.54088403439647	1.3360180447796064	1.0314798695168366	0.8169927849469194
PU12705_34_12623358	225.6373549435485	0.6787330316742082	0.6787330316742082	0.45248868778280543	0.22624434389140272	0.22624434389140272	0.22624434389140272	98.41628959276018	85.18518518518519	91.89723320158103	0.0	0.0	24.730450687482943	2.019045691103645	1.4233649457676079	2141.937029803272	1.4059560643161095	1.1376524904477436	1.910594611072953	1654.6784577545404	363.0121264674682	10.958565656908322	14.886717074838685	0.6305018575224248	30.665134078244634	115.57473975452413	3.607158828427212	6.503167579040983	16.53185019163656	0.409009983595304	1.0316573381339211	1.6718093099376774
PU11961_34_12623358	94.57677607058339	0.4319654427645788	0.4319654427645788	0.4319654427645788	0.2159827213822894	0.0	0.0	99.56803455723542	96.0	92.41516966067864	0.0	0.0	8.329836241086282	0.7408942698756036	0.5223076114164498	2666.937029803272	1.343684224071899	1.0260617820393807	1.723187113686013	279.67845775454043	88.45678799212003	8.807979277014665	13.66448531857104	0.6681099651876998	27.19506442144411	37.36536734149898	3.99272212362727	6.186148869654268	2.6089313627645874	0.35949245248151307	1.0310579439217777	2.7449362828343875
PU00814_34_12623358	335.0568309570098	0.5813953488372093	0.5813953488372093	0.5813953488372093	0.5813953488372093	0.5813953488372093	0.5813953488372093	92.82945736434108	78.125	60.804769001490314	10.44776119402985	8.80503144654088	42.837824554356665	2.151572276570761	1.5167921014616714	3991.937029803272	6.267606644902354	1.5194921886572412	2.5518632548972766	720.3215422454596	562.382622378805	106.90384964913615	24.19828118165854	2.1043961735181527	40.43273755664611	104.29058731500243	8.430984055041273	28.977223652591046	16.17666308155504	3.8534392750180326	1.0161514350567578	1.951704986262085
PU08416_35_12623358	136.36159607630074	0.591715976331361	0.591715976331361	0.2958579881656805	0.2958579881656805	0.2958579881656805	0.2958579881656805	100.0	95.23809523809523	90.81081081081082	0.0	0.0	19.76090916775795	0.8803367115574767	0.6206102324600236	458.0629701967282	1.392584277090022	1.004794786963582	1.6874709292389114	1045.3215422454596	264.8734157292134	9.390608256428086	27.28168307888649	0.7070796808212441	51.39130321355443	69.05867020694377	3.607158828427212	7.428519487521123	8.97917740289385	0.13974524395448668	0.9936589094733715	2.8764954303339447
PU00064_35_12623358	190.99070330819762	1.8461538461538463	0.9230769230769231	0.6153846153846154	0.6153846153846154	0.3076923076923077	0.0	99.07692307692308	86.95652173913044	89.46015424164524	0.0	0.0	16.47366180926914	1.58116845999431	1.1146750017722717	783.0629701967282	1.6499268368044768	1.1633323083868559	1.9537217717654882	670.3215422454596	174.9257829956531	25.781332339043896	12.662663150134756	0.723577643484554	22.35410304837671	102.73119798774886	3.6328630481072155	6.151876576747596	9.153692091367454	0.3021527401755466	1.0122355503029672	1.49870824129868
PU30531_36_12623358	181.89204462346117	0.46296296296296297	0.46296296296296297	0.46296296296296297	0.23148148148148148	0.23148148148148148	0.23148148148148148	97.68518518518519	95.83333333333334	87.2	0.0	0.0	13.323138515446368	1.3158627181226148	0.9276426356624077	1891.9370298032718	1.4916106584715774	0.9150741022300267	1.536792353669459	2595.3215422454596	226.17142896435416	9.656218526454792	12.305776170784814	0.8316171873803925	25.13015877381713	37.519592659579004	3.8727690984539187	6.982979679734388	5.220382758633037	0.28384437893635733	1.0316573381339211	2.0486406066497787
PU30100_36_12623358	312.080809160529	1.550387596899225	1.2919896640826873	1.0335917312661498	0.25839793281653745	0.25839793281653745	0.25839793281653745	100.0	100.0	93.47826086956522	0.0	0.0	75.33198770993657	2.770938486184569	1.953426178264241	766.9370298032718	1.6680901415206044	0.9198735113484893	1.5448525700141356	1370.3215422454596	861.1599038659434	10.830044558508304	33.04194415899125	0.9251574395284001	44.15128133702	565.1843823239254	4.618191469174032	7.1286369245877435	52.492349864981456	0.4871276882157585	1.0199406860675024	3.1147033345904243
PU25984_36_12623358	135.96427343500937	0.6430868167202572	0.6430868167202572	0.6430868167202572	0.6430868167202572	0.6430868167202572	0.3215434083601286	99.35691318327974	95.45454545454545	87.46803069053708	0.0	0.0	8.897901932509203	0.9570628608851681	0.6746998015361305	1133.0629701967282	1.3821770823882529	1.023414981314908	1.7187420276485614	595.3215422454596	102.1571370815621	10.350232457814897	11.299525381195275	0.6890268733538139	21.205981236003204	31.316307643471397	3.6157269016538796	6.426054920000971	1.98228396542778	0.33616299800255084	1.0316573381339211	1.287158212028299
PU08065_36_12623358	136.95980205440145	0.32362459546925565	0.32362459546925565	0.32362459546925565	0.32362459546925565	0.32362459546925565	0.32362459546925565	100.0	95.23809523809523	91.76470588235294	0.0	0.0	11.225116375569565	0.8364873182556504	0.5896977624777914	1183.0629701967282	1.3037193020186653	1.0821796218565634	1.8174324506760167	1195.3215422454596	144.4405784551685	8.987908814774691	16.309646263474136	0.6146232528510983	30.707974444377975	51.3998712867811	3.590022681973876	6.605984457760998	5.264045296628196	0.1387014434704151	0.9810355685043896	2.4869336702543694
PU02576_36_12623358	110.76886373443577	0.5235602094240838	0.5235602094240838	0.2617801047120419	0.2617801047120419	0.2617801047120419	0.2617801047120419	97.90575916230367	91.66666666666666	86.0310421286031	0.0	0.0	9.886732387075467	0.9404663434918049	0.6629997686029369	641.9370298032718	1.2632321001475997	1.06739108482601	1.7925963083623755	70.32154224545957	111.68483450961688	9.176406425761387	12.776813971358164	0.6037870928245945	28.900110993551035	40.86114121797951	3.2044593867738174	6.263261528694279	5.406773772001878	0.2515561808618159	1.0316573381339211	1.8636571087879938
PU30961_37_12623358	457.98072746402823	1.3725490196078431	1.1764705882352942	1.1764705882352942	0.5882352941176471	0.19607843137254902	0.0	86.27450980392157	96.66666666666667	73.03206997084548	3.3333333333333335	2.127659574468085	68.57395207257134	4.342877099736856	3.061594422939197	3841.937029803272	1.664957104928792	0.9103209382114495	1.528809802199928	2645.3215422454596	639.3153518810566	12.055279029921822	19.190871213952402	0.9331098200550021	28.728749529017673	561.5086789096848	4.523942663680684	6.948707386827716	35.57199666236	0.4291392206063361	1.0316573381339211	0.8830660131183848
PU23873_37_12623358	233.58376563078605	0.6593406593406593	0.43956043956043955	0.43956043956043955	0.43956043956043955	0.43956043956043955	0.43956043956043955	98.46153846153847	89.28571428571429	77.54749568221071	4.411764705882353	3.076923076923077	24.530023431503917	2.1923112031547096	1.5455117883331932	2466.937029803272	1.8807328918812969	0.9899298132228909	1.6625064177020645	679.6784577545404	389.06763714976546	25.704219680003884	13.599057516065695	0.9692748831439255	24.299055670830338	51.168533309661065	4.541078810134019	7.43708756074779	11.106301427390875	1.0751583221275214	1.0233754775935409	1.1441972315107745
PU11364_37_12623358	134.2502225352777	1.0683760683760684	0.8547008547008547	0.6410256410256411	0.21367521367521367	0.0	0.0	97.86324786324786	89.65517241379311	76.8141592920354	0.0	0.0	14.7205836151142	1.2923517792930728	0.9110681488543533	2791.937029803272	1.5385074831421544	0.9217978405826038	1.548084324082711	2454.6784577545404	138.5543121484476	10.298824018454889	13.843864315988748	0.8515068959922052	27.19506442144411	87.48002764427989	4.086970929120618	7.351406828481111	8.444606501144783	0.10916522498701947	1.0316573381339211	1.7701510340516584
PU09834_37_12623358	516.1407479884764	0.7334963325183375	0.7334963325183375	0.7334963325183375	0.7334963325183375	0.7334963325183375	0.7334963325183375	91.19804400977995	90.0	76.09075043630017	0.7352941176470588	0.43478260869565216	46.222306238923196	4.690089780995803	3.306368655343924	1316.9370298032718	1.5508645091760525	0.9501485047095883	1.595696953208181	270.32154224545957	561.5086789096848	9.716195039041468	11.977977831373135	0.8327346024284403	17.761615798882683	70.67803604678402	4.395421565280664	6.143308503520928	19.887346244113708	0.2324229499649764	1.0316573381339211	0.7393096154399823
PU09551_39_12623358	151.00996442734444	0.966183574879227	0.966183574879227	0.966183574879227	0.4830917874396135	0.24154589371980675	0.24154589371980675	100.0	95.83333333333334	89.38428874734608	0.0	0.0	26.04481185014831	1.2246940455442985	0.8633715330955275	1441.9370298032718	1.5162217147848338	1.0517509714905544	1.7663300130690467	2570.3215422454596	327.0005146957827	11.352697025335049	25.8467932463288	0.7354853614001685	48.22111611968729	91.21570757110712	3.727111853600563	6.897298947467709	17.87425248210141	0.36081568509427847	1.0173227987250038	2.2720150162304416
PU13312_40_12623358	252.72473678914378	1.3071895424836601	0.6535947712418301	0.6535947712418301	0.32679738562091504	0.32679738562091504	0.32679738562091504	99.34640522875817	90.47619047619048	88.6178861788618	0.0	0.0	23.33331560177876	1.9674188014230123	1.3869695806928053	1258.0629701967282	1.4111667410297621	1.0969936149958903	1.8423113444490442	1145.3215422454596	282.60075923518934	13.0234713045353	14.414271190946494	0.6562940628147342	30.17675390432456	132.79656694012672	3.4786377300271925	6.665960970347673	13.04664657328666	0.1384421752113506	1.022316282345427	1.6295607231386542
PU25809_41_12623358	123.23474678802172	0.23529411764705882	0.23529411764705882	0.23529411764705882	0.23529411764705882	0.23529411764705882	0.23529411764705882	100.0	95.83333333333334	92.45689655172413	0.0	0.0	19.212636122170967	0.7505679695182564	0.5291272713319766	1716.9370298032718	1.4565769754038544	0.9799415801371157	1.6457319945209472	2320.3215422454596	313.16307643471396	9.54483357450811	31.110714206375977	0.758328708871675	50.80010616091434	88.9194639463601	3.8642010252272505	6.51173565226765	8.573508327664241	0.4519276805622309	0.9805672047336181	2.9186608598141572
PU08012_41_12623358	286.07306627768537	0.9063444108761329	0.6042296072507553	0.6042296072507553	0.3021148036253776	0.3021148036253776	0.3021148036253776	98.48942598187311	88.88888888888889	86.29550321199143	0.7936507936507936	0.43668122270742354	24.212831239703707	2.2132789706252938	1.5602934177634427	633.0629701967282	1.9748667641637863	1.0390688469209024	1.7450314187591123	1854.6784577545404	312.7603769930606	19.88649795909634	13.29604475189728	0.9696560684449149	25.39576904384384	118.19657016188452	4.772416787254055	9.784739624854812	15.480528254402016	0.2027777330311419	1.0283277728502989	0.60355346531909
PU03646_41_12623358	123.65049664620511	0.7159904534606205	0.7159904534606205	0.7159904534606205	0.7159904534606205	0.7159904534606205	0.2386634844868735	94.74940334128878	85.71428571428571	80.15122873345936	0.0	0.0	12.233970398119551	1.2644860116247918	0.8914236420159491	1566.9370298032718	2.0282451076760437	0.8567427044050133	1.4388295264646762	845.3215422454596	143.89222176866176	14.025935872055452	11.758893222410299	1.2077978860288578	22.98814046715014	42.32628173973973	5.440726498934155	9.022181107681364	4.0845638931643755	0.3446974395669383	1.030920440035254	1.2095671002542978
PU24914_42_12623358	108.29312553781597	0.49019607843137253	0.24509803921568626	0.24509803921568626	0.24509803921568626	0.24509803921568626	0.24509803921568626	99.75490196078431	92.0	91.48936170212765	0.0	0.0	9.081618285358628	0.7563304799818181	0.5331896634955583	1291.9370298032718	1.9611128282433994	1.1233398755513402	1.8865577411842682	179.67845775454043	110.26253435398999	30.47663646725794	14.5936757242196	0.8906675873911742	28.711613382564337	38.8562120829392	4.146947441707293	7.257158022987763	2.9212299661658063	0.32634840335699167	0.9848065568304517	1.7339491759808994
PU21050_42_12623358	436.19738239821663	0.7104795737122558	0.7104795737122558	0.5328596802841918	0.5328596802841918	0.3552397868561279	0.17761989342806395	76.3765541740675	84.84848484848484	77.68924302788844	7.092198581560284	4.0650406504065035	33.21995259113281	3.709198069807351	2.6148702492149978	5166.937029803272	2.1585580427571456	0.8494436713989301	1.4265713955815118	1520.3215422454596	562.613960355925	16.313611423575797	10.885090243873945	1.2964428861842785	19.578047322936293	145.38306651010197	5.680632549280858	9.24495101157473	18.960168425239694	0.46477008189353997	1.0316573381339211	0.8896043530028213
PU07826_42_12623358	230.0644408637801	0.9345794392523364	0.9345794392523364	0.7009345794392523	0.7009345794392523	0.4672897196261682	0.4672897196261682	79.20560747663552	86.20689655172413	81.53310104529616	0.819672131147541	0.4716981132075472	22.14945510666406	2.551253232766128	1.7985548495985886	1791.9370298032718	2.080213988188184	0.8512460612032142	1.429598362318747	379.67845775454043	274.8723571847349	15.671005931575701	10.551702291817678	1.2467435783170968	21.086028210829852	82.73331507670584	5.9205385996275615	9.536265501281441	13.05645070170867	0.8207432785979437	1.0316573381339211	0.9106065415554204
PU02718_42_12623358	295.9738407314458	1.2422360248447204	0.3105590062111801	0.0	0.0	0.0	0.0	90.99378881987577	100.0	64.15094339622641	0.0	0.0	168.73307327514212	3.5311065617327384	2.4893212282843566	858.0629701967282	2.302268909193346	0.9742424937332597	1.6361608435212591	1579.6784577545404	1095.6766361530722	20.554807670776437	58.07676852450813	1.2056277156099326	486.8036484463669	934.1170473910212	5.329341546987472	9.510561281601436	142.7607853691597	0.7576246089624005	1.0316573381339211	0.747175313643984
PU01176_42_12623358	277.75592934883394	0.5714285714285714	0.5714285714285714	0.5714285714285714	0.5714285714285714	0.5714285714285714	0.5714285714285714	93.42857142857143	74.07407407407408	79.47019867549669	0.0	0.0	33.91691364331235	3.0626576770875316	2.1590792113622674	158.0629701967282	2.138935004654755	0.8636909439562718	1.450498528338749	1645.3215422454596	450.03804623073466	15.919480055149071	13.459561751563461	1.263465724984544	23.86208393627027	77.58390306747839	5.723472915414198	9.24495101157473	14.167168894481987	0.7658592295933708	1.0302833652711096	1.2443400141913354
PU25810_43_12623358	232.85884849442604	0.7326007326007326	0.3663003663003663	0.3663003663003663	0.3663003663003663	0.3663003663003663	0.3663003663003663	90.47619047619048	95.65217391304348	85.38283062645012	0.0	0.0	14.304209595755937	2.0576277982935425	1.4505641414816635	2083.062970196728	1.6944894869654863	0.9730204096295872	1.6341084528990266	420.32154224545957	214.62166625480577	16.039433080322425	8.449093132886647	0.8884667342845224	17.82159231146936	34.16947602795183	4.369717345600661	7.959740027574536	5.470933062843597	0.4837986896033255	1.028778370916995	0.48500408436605086
PU21285_43_12623358	158.290229308594	0.635593220338983	0.635593220338983	0.635593220338983	0.423728813559322	0.211864406779661	0.211864406779661	99.78813559322033	95.83333333333334	93.22709163346613	0.0	0.0	16.737720758055683	1.061610275842782	0.7484025048860214	2891.937029803272	1.6409199083069776	0.9657518879080783	1.6219015632308853	1120.3215422454596	242.94771634217005	11.72112417408177	19.16215087019013	0.8668542069510308	36.07158828427212	61.82721640363601	4.506806517227347	7.9940123204812075	5.211680734064962	0.29482683120019554	1.0141966901059176	3.134283130602729
PU05956_43_12623358	362.14824119481176	0.898876404494382	0.449438202247191	0.449438202247191	0.449438202247191	0.449438202247191	0.2247191011235955	97.75280898876404	100.0	81.44712430426716	2.4193548387096775	1.7857142857142856	51.81491362663859	3.617563745710261	2.5502708766878657	2216.937029803272	1.9291920932736382	0.8820313171435252	1.48129968991564	1579.6784577545404	836.2096746298863	14.000231652375449	17.40811057541837	1.1158754191340399	27.220768641124113	250.1020574864378	4.926642105334078	8.748002764427989	22.655007666867792	0.45297853802818744	1.030220724868171	1.507648730022283
PU02544_43_12623358	118.55104828582287	0.7092198581560284	0.2364066193853428	0.2364066193853428	0.2364066193853428	0.2364066193853428	0.2364066193853428	99.76359338061465	74.07407407407408	77.05882352941177	0.0	0.0	9.245791214055135	0.7235659228503707	0.5100916611620844	1666.9370298032718	2.190133135857079	0.8935348606180326	1.5006189533596	620.3215422454596	119.40466848684471	15.97088849450908	15.530270771341923	1.2504987386813706	28.274641648004273	43.8856710669933	5.5178391579741675	10.624410801068272	4.668764451773037	0.5648837189460282	0.974087174175555	2.3214066470180597
PU01027_43_12623358	193.83287768332312	0.9433962264150944	0.4716981132075472	0.4716981132075472	0.0	0.0	0.0	94.10377358490567	73.52941176470588	48.84080370942813	20.14388489208633	14.14141414141414	22.51586606358592	1.6654941207126668	1.1741219920132866	1691.9370298032718	2.6696436841477307	0.9050769276763527	1.5200029140219549	129.67845775454043	190.84526305080217	20.314901620429737	16.430795991126377	1.5048459686412814	51.6140731174478	127.98130978673933	6.665960970347673	13.306217721015344	29.197968375539944	1.2518227986495096	1.027128268603073	1.034175380441983
PU06734_44_12623358	268.3699532112225	0.0	0.0	0.0	0.0	0.0	0.0	98.89502762430939	92.0	87.06563706563706	0.8620689655172413	0.41841004184100417	267.82630563633	2.865545835317072	2.0201214417545854	141.9370298032718	1.8316614943073157	1.0862892583841357	1.8243342501877093	1254.6784577545404	1095.6766361530722	20.50339923141643	113.59492312139955	0.8602485979791464	979.1165679774813	1095.6766361530722	4.438261931414004	7.10293270490774	276.60618163995713	0.14965168956790803	1.0316573381339211	0.6059984136858266
PU25354_45_12623358	88.42939620883512	0.33112582781456956	0.33112582781456956	0.0	0.0	0.0	0.0	96.6887417218543	88.46153846153845	85.18518518518519	0.0	0.0	7.2274007087223575	1.0749848497579249	0.7578311670303569	1358.0629701967282	1.4044786161667175	1.0598408080456958	1.7799162340429322	470.32154224545957	58.2457617948888	10.478753556214917	8.171331716728472	0.6760810086704038	21.85715480122997	34.820649593178594	3.5643184622938717	7.617017098507818	6.097800454318855	0.30710662467351046	1.0316573381339211	0.6548277450308018
PU06091_45_12623358	351.47227945377654	0.6379585326953748	0.6379585326953748	0.4784688995215311	0.4784688995215311	0.4784688995215311	0.4784688995215311	98.72408293460926	96.66666666666667	90.71729957805907	0.8403361344537815	0.5882352941176471	48.90263042700109	3.33279408012531	2.349517044618804	6766.937029803272	1.7130249448116954	0.9601450618563767	1.6124853559711547	420.32154224545957	771.2037030591565	15.04553658602894	17.83350835589306	0.910229858020367	27.632036156004176	189.17448877160192	4.266900466880645	8.122533418881227	22.48660256375684	0.14059951496231496	1.0285673101642707	2.074571544893695
PU03075_45_12623358	328.24405371268887	1.364522417153996	0.7797270955165692	0.0	0.0	0.0	0.0	97.85575048732943	84.84848484848484	60.74498567335244	13.571428571428571	10.16042780748663	169.77956626888735	3.8927121379051064	2.744242007732644	3916.937029803272	1.5328012963013369	1.1616955199746948	1.9509729190657408	2254.6784577545404	1095.6766361530722	17.076169940749246	53.00858131625374	0.6731592027904971	372.591232334883	946.0266691760896	3.547182315840536	7.856923148854521	136.31281282145542	0.10558894714457694	1.0316573381339211	1.4027906764870965
PU26332_46_12623358	166.61640624896793	0.49261083743842365	0.24630541871921183	0.24630541871921183	0.24630541871921183	0.24630541871921183	0.24630541871921183	91.37931034482759	100.0	86.19329388560158	0.0	0.0	9.82260325093091	1.172454508475425	0.8265442705057849	1241.9370298032718	2.2339731916112586	0.883279636162206	1.4833961399388387	704.6784577545404	155.9903411647169	26.74095654043071	10.18224757386347	1.2903394701382727	20.374878133016413	35.857386453605415	5.543543377654171	9.767603478401476	3.915561970648345	0.17596538026614958	1.0316573381339211	1.0105844456778574
PU13418_46_12623358	385.7569122942778	0.9259259259259259	0.9259259259259259	0.9259259259259259	0.9259259259259259	0.30864197530864196	0.30864197530864196	95.67901234567901	88.46153846153845	88.53211009174312	0.0	0.0	62.443527248282635	3.8581930767064496	2.7199071341399033	808.0629701967282	2.350962045091226	0.918296395916873	1.542203933220399	795.3215422454596	721.980122371949	16.656334352642517	19.67055078017976	1.3061317327466566	32.31877221099155	206.01932073523113	5.971947038987569	12.09811939605516	33.156981087880766	0.4320042732443601	1.0316573381339211	0.7161055818778799
PU10036_46_12623358	294.0598891114227	2.112676056338028	0.0	0.0	0.0	0.0	0.0	99.53051643192488	91.66666666666666	90.02169197396964	0.0	0.0	181.95708191981032	3.205370527831787	2.259687369936877	1741.9370298032718	2.5064259008586434	0.8317118912910034	1.3967923164660592	845.3215422454596	1095.6766361530722	23.94776466853695	68.99280062990775	1.5374684126346922	356.4404143026139	1095.6766361530722	7.008683899414392	10.692955386881616	121.13862127509853	0.42523647196148523	1.0302706694185768	3.190152401069556
PU30618_47_12623358	121.15394900599091	0.6369426751592356	0.0	0.0	0.0	0.0	0.0	80.2547770700637	80.76923076923077	75.16629711751663	0.8333333333333334	0.49504950495049505	14.851277614186072	1.488578606087355	1.0494020101972936	1058.0629701967282	2.1576384039323595	0.8620376094604745	1.447721887840447	395.32154224545957	92.60373543382732	20.14354015589638	12.125651835181618	1.2769582332653708	45.80491946976692	82.4505686602258	5.75774520832087	8.987908814774691	10.540243761738301	0.49023088692285394	1.0316573381339211	0.7358437879207015
PU30594_47_12623358	141.30655629209147	0.6507592190889371	0.21691973969631237	0.21691973969631237	0.21691973969631237	0.0	0.0	87.6355748373102	75.0	74.39613526570048	1.36986301369863	0.8968609865470852	14.034652222952804	1.1431079141893108	0.805855826569835	2616.937029803272	2.4840667971103714	0.8286250998461362	1.3916083018837606	2604.6784577545404	135.0242659790604	22.182741583843352	14.922015079164675	1.5294293795722131	38.38496805547247	65.45151137851656	6.340374187734291	11.498354270188404	2.9289436179775796	0.44345145070631947	1.0315264171519245	0.8864411693664896
PU26519_47_12623358	158.8427883774418	0.9823182711198428	0.7858546168958742	0.7858546168958742	0.5893909626719057	0.5893909626719057	0.19646365422396855	80.74656188605108	93.93939393939394	74.33628318584071	2.4096385542168677	1.6194331983805668	21.263540603861994	1.7971087680625357	1.2669062594584517	3816.937029803272	3.5230963478940995	0.8612754332503391	1.446441875031615	304.67845775454043	240.54008776547636	27.871942206350877	14.38050933855157	2.0869243358087464	31.127810032484703	111.76194716865689	9.090725693494706	17.81302423824269	7.400833998925375	1.4870354429267725	1.0095540305863342	0.797778989612319
PU25383_47_12623358	150.65203646871373	0.7518796992481203	0.5012531328320802	0.2506265664160401	0.2506265664160401	0.2506265664160401	0.2506265664160401	83.20802005012531	89.28571428571429	74.81343283582089	0.0	0.0	12.241855856317912	1.2862077582258742	0.9067368034808229	1066.9370298032718	3.0258386703227087	0.7806069900800524	1.31096580118754	370.32154224545957	170.55606565005243	31.25633113088472	11.567757810711193	1.9775960041004765	24.0420134740303	69.70127569894386	7.488496000107798	13.160560476161988	6.230502477988757	2.023268574172736	1.0316573381339211	0.9538314171181693
PU13116_47_12623358	108.29474793496979	1.2820512820512822	0.9157509157509157	0.5494505494505495	0.0	0.0	0.0	69.41391941391942	97.14285714285714	71.60647571606475	10.596026490066226	5.460750853242321	8.769744806379821	1.2661143879923247	0.8925715971366657	4741.937029803272	2.4233639786486574	0.6779868330750366	1.1386236135621444	5745.32154224546	77.6096072871584	13.520419551682043	8.418351639386566	1.8235666094235508	20.21208474170972	55.8124289985151	6.571712164854326	11.284152439521705	4.02405002154731	0.48347125243062833	1.0316573381339211	0.6081575752057292
PU09561_47_12623358	175.37583486610754	0.2808988764044944	0.2808988764044944	0.2808988764044944	0.2808988764044944	0.2808988764044944	0.2808988764044944	63.342696629213485	97.05882352941177	81.75026680896478	20.496894409937887	10.855263157894738	12.21222282568562	1.620366411759126	1.1423083489192754	8891.937029803272	3.1254365445684202	0.6834505201415771	1.1477994305656416	1454.6784577545404	233.891262941582	25.601402801283868	9.159980274140032	2.333070436005486	20.14354015589638	29.508444192644458	8.14823763856123	13.734621382348742	4.869919466710344	0.6168854055178218	1.0316573381339211	0.7367014846978689
PU01397_47_12623358	419.5100679618866	0.8152173913043478	0.8152173913043478	0.8152173913043478	0.5434782608695652	0.2717391304347826	0.2717391304347826	81.25	82.75862068965517	66.10169491525424	0.0	0.0	69.6049967955199	4.628658073287296	3.263061195935646	291.9370298032718	2.6464653026848524	0.7494310157026763	1.2586082938287504	2170.3215422454596	898.9365387223224	17.8644326776027	18.27672463602074	1.801601706934647	21.84001865477663	322.6565015698621	7.0600923387744	12.432274251895212	27.82979484614026	0.8825482626606296	1.0316573381339211	0.964583442651711
PU23248_48_12623358	243.81658179623983	2.127659574468085	0.851063829787234	0.851063829787234	0.425531914893617	0.0	0.0	98.72340425531915	85.71428571428571	85.01529051987767	0.0	0.0	31.2052850640609	1.9856219538232611	1.399802241757953	3033.062970196728	2.7491246553238105	0.9427060252162611	1.5831979156441043	2620.3215422454596	282.4722381367894	36.61994497077887	19.100495735179283	1.4877925951835147	26.972294517550743	185.378832332188	6.734505556161017	11.695419954401768	14.66601102664066	0.4655384950019132	1.01915390872906	0.9233734526271704
PU22488_48_12623358	227.6228749452307	1.8518518518518519	0.46296296296296297	0.23148148148148148	0.23148148148148148	0.0	0.0	87.26851851851852	90.0	71.66666666666667	3.816793893129771	2.3255813953488373	22.742009611408047	2.3149001803683933	1.631933236679953	1891.9370298032718	1.6458614191402414	0.9610911833804557	1.614074289938692	3770.3215422454596	214.39032827768574	13.0234713045353	11.940145545938456	0.8736810472755175	36.74846606917889	133.50771701794017	4.652463762080703	7.171477290721084	17.876432081311837	0.8000396375042257	1.0316573381339211	0.8936460614923989
PU01817_48_12623358	159.13006082247023	0.7425742574257426	0.7425742574257426	0.7425742574257426	0.49504950495049505	0.49504950495049505	0.24752475247524752	79.45544554455445	75.75757575757575	67.74193548387096	1.3888888888888888	0.78125	13.253052682766086	1.8678346799795986	1.3167658462046872	1191.9370298032718	1.9102409794739263	0.8294783980732711	1.3930413466914595	1645.3215422454596	176.60512534808	12.783565254188598	8.623638454029026	1.1749173584536559	18.19858753344275	40.629803240859474	4.995186691147421	8.859387716374671	6.2180213848138095	0.07854330013290263	1.0316573381339211	0.5894678904838703
PU04280_1_12623431	168.87106374606984	1.2345679012345678	0.823045267489712	0.823045267489712	0.411522633744856	0.0	0.0	87.65432098765432	86.36363636363636	82.83132530120481	0.0	0.0	15.266661021338178	1.2526648956045816	1.8343001237033976	1101.2948495370183	2.2018961502223577	1.0740515882331723	3.7187360225504706	450.4692925347008	146.1426449429887	29.970714935003304	11.788406599813072	0.8386541897988439	28.653476518672818	96.35669834727196	4.730727215638518	10.197974836106985	9.015798884123742	0.36060057392100414	1.019828457180183	1.0317081077582912
PU11861_2_12623431	105.7732693864079	0.2976190476190476	0.2976190476190476	0.2976190476190476	0.2976190476190476	0.2976190476190476	0.2976190476190476	81.25	87.5	85.37170263788968	1.8867924528301887	1.2738853503184715	7.473763609340207	0.7933958339149834	1.161784034503195	3426.2948495370183	2.4274586359644954	0.8607193570840831	2.980106461888293	2075.469292534701	86.14455965722594	17.832292109248186	9.111615669848243	1.1537228620037485	22.648002448520927	27.70449830475731	6.9544522840674015	10.438760353070622	2.4144526966763724	0.318410490854255	1.019828457180183	1.337142578906377
PU00516_2_12623431	80.10288947760367	0.8823529411764706	0.8823529411764706	0.29411764705882354	0.29411764705882354	0.29411764705882354	0.29411764705882354	99.70588235294117	95.45454545454545	83.7150127226463	0.0	0.0	25.374582549303287	0.8240644846228558	1.2066927008070556	3526.2948495370183	2.310007484245828	0.8015990964150405	2.775411784815842	1175.4692925347008	323.79986490033576	15.622730894758337	29.78404367176558	1.1788740245301048	56.85370971129644	104.88333841857252	5.906327092578628	10.523743476704846	17.89364927330044	0.22002775345842848	1.0055645025623383	2.2407685556673034
PU29622_3_12623431	243.48870890192822	1.25	0.8333333333333334	0.8333333333333334	0.8333333333333334	0.8333333333333334	0.0	100.0	77.27272727272727	68.33333333333333	0.0	0.0	164.67217449994925	2.1096529313121053	3.0892033826886753	1026.2948495370183	3.546413249615445	0.555699564204292	1.9240230262323954	4149.530707465299	1703.5716963716716	38.10076709601081	75.50142669502662	2.6107213162298835	96.65413927999175	994.1609079810406	9.064866520983985	13.682282905110204	127.16692513931906	2.2363912518757343	1.0017266344253593	2.0562761206507925
PU25828_3_12623431	392.4759737983103	0.8658008658008658	0.8658008658008658	0.8658008658008658	0.8658008658008658	0.8658008658008658	0.0	100.0	88.88888888888889	89.13043478260869	0.0	0.0	93.31801811922166	2.118951147731498	3.102818931099236	801.2948495370183	3.222886553754217	1.2965843453490433	4.489220968665189	1599.5307074652992	949.1765078706576	65.52198832198738	42.598127956272805	1.0168466807067322	57.88767104884617	421.17636073121844	5.240625957443867	10.070500150655647	66.640378754871	0.36074111945968296	1.008869721087235	1.9426842297994698
PU21639_3_12623431	89.80610788555924	0.8163265306122449	0.8163265306122449	0.8163265306122449	0.40816326530612246	0.0	0.0	96.73469387755102	95.0	86.13861386138613	0.0	0.0	9.952246818733602	0.7394132095857987	1.082736290104589	1151.2948495370183	2.3902463447738014	0.8409016317441208	2.9114906803801057	99.5307074652992	96.32837063939388	19.050383548005406	13.019067670870866	1.1628098394350497	27.22292727083003	44.44617366069961	5.934654800456703	11.359410859108058	2.436025209381545	0.5815048922749277	1.019828457180183	1.3186705075002458
PU09786_3_12623431	178.454371596543	0.5952380952380952	0.5952380952380952	0.5952380952380952	0.5952380952380952	0.2976190476190476	0.0	100.0	95.23809523809523	87.86279683377309	0.0	0.0	29.483923125579416	0.6101186492860784	0.893407900058591	3426.2948495370183	3.98598660302595	0.8100334312618871	2.804614353076848	24.5307074652992	335.99494314184705	68.87882170553925	46.743036486819626	2.013001608805243	80.91809755372111	123.96204967445601	8.526640071300562	15.0420128832578	13.954483123759122	0.4947119428596036	0.9677959655473609	2.5361055268900654
PU08313_3_12623431	87.19451068211067	0.0	0.0	0.0	0.0	0.0	0.0	100.0	100.0	84.85804416403786	0.0	0.0	41.583361352878505	0.6549475105841133	0.9590516217857661	1251.2948495370183	2.0050056207030695	0.8270397600211981	2.863496112632383	449.5307074652992	190.8154402667129	14.03637925358614	61.412821074187626	0.9917459511576184	146.59588826903789	187.26031292801449	5.3822644968342415	10.098827858533722	41.22299555340883	0.33952559168991997	0.9230590454898905	1.3602774423190482
PU00738_3_12623431	425.16553120858504	0.6644518272425249	0.6644518272425249	0.6644518272425249	0.6644518272425249	0.6644518272425249	0.6644518272425249	99.00332225913621	88.46153846153845	61.990950226244344	0.0	0.0	69.73929070470506	2.693416217546672	3.944018642468716	2551.2948495370183	2.7170893558599847	0.7834065182990987	2.7124228219727193	200.4692925347008	814.5490761801063	23.07291806669205	25.044940627745817	1.4188221859792816	40.36698372625681	263.29188087276765	6.982779991945477	11.784326477279182	40.08616177955302	1.2165056659797797	1.019367493724693	0.9215060257306533
PU05312_4_12623431	94.38495522513341	0.6802721088435374	0.3401360544217687	0.3401360544217687	0.0	0.0	0.0	85.03401360544218	96.0	80.8252427184466	0.0	0.0	11.694688439978815	1.055989155213056	1.5463042389336599	2376.2948495370183	1.8474491811124258	0.9632674978325338	3.335163396978501	3225.469292534701	93.29730589643987	13.370678118451378	10.712113098819255	0.7845792618369718	30.82054617134555	66.82506288437882	4.900693462906967	9.758895363996823	6.491339642862498	0.19922325778053365	1.019828457180183	0.6730454386107114
PU05120_4_12623431	127.25752517130985	1.4150943396226414	1.4150943396226414	0.0	0.0	0.0	0.0	99.52830188679245	84.21052631578947	86.22047244094489	0.0	0.0	43.343780616837186	1.4965488808787604	2.191423905113264	326.2948495370183	2.1458628883377444	0.9403787170926716	3.255914565374793	999.5307074652992	326.6326356881433	30.395630553174428	28.014432825621448	0.9334915862609019	96.54082844847945	309.9617796018962	5.3822644968342415	8.271690700397887	24.910964031588364	0.5329923845861225	1.008919789620093	1.8163772399081999
PU04169_4_12623431	142.67032259184086	0.3460207612456747	0.3460207612456747	0.3460207612456747	0.3460207612456747	0.3460207612456747	0.3460207612456747	98.96193771626298	90.47619047619048	84.01162790697676	0.0	0.0	48.53317062934885	1.77011635505166	2.592013762366657	2251.2948495370183	2.090436759557298	1.0436372199567157	3.6134310184409086	500.4692925347008	650.758269229077	27.56285976536693	26.52056674902952	0.8194051797324653	64.16225834383978	247.44252831498474	4.589088676248143	7.889266644043875	17.642659895549	0.25008054611113034	1.019828457180183	2.03597093544738
PU26540_5_12623431	94.1393555163273	0.6644518272425249	0.6644518272425249	0.33222591362126247	0.33222591362126247	0.0	0.0	98.00664451827242	95.23809523809523	86.72086720867209	0.0	0.0	9.089049500763073	0.7299206960358436	1.0688362288511482	2551.2948495370183	1.729830945220317	1.0412531443164166	3.6051765285624016	900.4692925347008	87.13602943295857	22.973771089118788	12.044499063421824	0.6796081316189458	24.4893034605958	52.19380176535311	4.2491561817112435	7.450187171933713	2.780053564468195	0.11557892259798873	1.019828457180183	1.4642915379109234
PU25709_7_12623431	105.01958941528896	0.24752475247524752	0.24752475247524752	0.24752475247524752	0.24752475247524752	0.24752475247524752	0.24752475247524752	73.26732673267327	89.28571428571429	79.22535211267606	2.307692307692308	1.282051282051282	8.892753400713524	0.9511152059645578	1.392735396416572	5126.294849537018	2.577912186206825	0.8937292593304099	3.0943980973452256	2150.469292534701	115.6053758504239	30.84887387922363	9.043760976253052	1.1799765422692048	22.874624111545526	38.610665837816164	6.047965631969003	10.991150656693083	3.957023827041685	0.5471837286309021	1.019828457180183	0.7237480324343217
PU13503_7_12623431	93.95358646315879	0.4975124378109453	0.4975124378109453	0.24875621890547264	0.24875621890547264	0.24875621890547264	0.24875621890547264	87.31343283582089	92.5925925925926	84.3687374749499	0.7575757575757576	0.5263157894736842	12.614383909883754	0.9401933127202919	1.3767422683267463	5076.294849537018	3.172305934451717	1.1158920450014593	3.8636020750649016	675.4692925347008	187.5719177146733	56.82538200341836	12.977613554909329	1.1629582196236175	28.31354402413592	47.151469763055765	5.835507822883441	10.226302543985058	2.9827197193118007	0.6735691084345838	1.0084944771799826	1.0923368805105067
PU09093_7_12623431	109.42449492185249	0.4807692307692308	0.4807692307692308	0.4807692307692308	0.2403846153846154	0.2403846153846154	0.2403846153846154	66.82692307692308	89.28571428571429	79.03225806451613	2.158273381294964	1.3636363636363635	10.917409420988697	0.8955422354279796	1.3113588789716477	5426.294849537018	4.798590218513602	1.2922241314788916	4.474124408534749	2925.469292534701	139.0040625577138	78.86433873256068	11.791782929232665	1.5191023932787613	29.10671984472202	34.23403497065358	6.529536665896277	12.931598646341218	3.075569156832982	1.405905773654178	1.0144391198048406	0.8431128621743855
PU07775_7_12623431	85.09610825002147	0.5012531328320802	0.5012531328320802	0.2506265664160401	0.2506265664160401	0.2506265664160401	0.2506265664160401	89.97493734335839	80.0	66.0617059891107	0.0	0.0	12.024557615288083	0.7788774009988149	1.140524427574357	5001.294849537018	3.5650755133717924	0.9955709351410066	3.4470090078293074	1650.4692925347008	171.04270016781658	55.77725681192959	14.932961857441455	1.4648992427448162	30.50894138468673	47.23645288668999	6.9544522840674015	15.636894748697376	5.88138532904659	0.6704053942477198	1.0166243661200054	1.0507418338777594
PU07955_7_12623431	117.53937664152316	0.5167958656330749	0.5167958656330749	0.25839793281653745	0.25839793281653745	0.25839793281653745	0.25839793281653745	70.02583979328165	100.0	85.29411764705883	3.076923076923077	1.8181818181818181	11.984185518973419	1.172942732356123	1.7175615015693653	4701.294849537018	2.7360460735516314	0.8443290260847277	2.9233574984524733	2525.469292534701	162.75684561347967	32.845977284627914	9.882746737975388	1.3256318112573233	26.68470082114661	46.075016863688916	6.062129485908041	12.535010736048168	4.539611224815779	0.4978525817276124	1.019828457180183	0.7843381674554982
PU02853_7_12623431	244.24430425024724	0.30120481927710846	0.30120481927710846	0.30120481927710846	0.30120481927710846	0.30120481927710846	0.30120481927710846	97.28915662650603	91.30434782608695	83.2020997375328	0.0	0.0	26.97259462190746	1.3521642834696284	1.9799988976609617	3326.2948495370183	2.801456277715539	0.8968863953630333	3.1053291881989917	950.4692925347008	465.6791898076742	30.933857002857852	19.294752690664463	1.2777845802935794	39.6446271753659	58.85081311670072	6.40206198044494	12.889107084524104	6.0347471358125535	0.24772209168179393	1.0182167662072503	2.0513262580230816
PU05497_8_12623431	124.07720671571113	0.24330900243309003	0.24330900243309003	0.24330900243309003	0.24330900243309003	0.24330900243309003	0.24330900243309003	76.64233576642336	93.33333333333333	69.1358024691358	2.898550724637681	1.951219512195122	12.151301706436902	1.0688010937383567	1.5650649949062274	5301.294849537018	2.5798749319337655	0.8528247418118715	2.952772588433253	4225.469292534701	171.5384350556829	26.061491247828958	10.996940261222905	1.2375139169211409	27.35040195628137	42.53405337892955	6.5861920816524275	11.996784286364743	4.949321386022927	0.6252166786862615	1.019828457180183	0.9593384374867152
PU04345_8_12623431	352.2841740233315	1.3363028953229399	1.3363028953229399	1.3363028953229399	0.44543429844098	0.22271714922049	0.0	84.18708240534521	100.0	63.02521008403361	21.12676056338028	10.989010989010989	107.63953766373547	3.3350602214190395	4.883589695993433	6251.294849537018	2.6373606187205474	0.7825819017438645	2.7095677158285305	400.4692925347008	1046.496348285784	16.13262963656369	31.218648257560794	1.3786402299491856	65.6069714456216	822.1267380374914	7.209401654970076	12.789960106950842	62.27828758335926	0.870438949821637	1.019828457180183	0.5909609616219628
PU13496_11_12623431	267.3340374059101	0.2857142857142857	0.2857142857142857	0.2857142857142857	0.2857142857142857	0.2857142857142857	0.2857142857142857	77.14285714285714	78.125	73.52380952380952	0.0	0.0	19.50701124568078	2.001308177598682	2.9305521776964345	3776.2948495370183	2.224204103328676	0.8358402748044186	2.8939665217820827	1125.4692925347008	344.69154946041607	17.29406565956476	9.428068204135025	1.0885855732275607	21.472402571580815	46.42911321216485	5.396428350773279	10.141319420350834	4.424766785303687	0.13805423054674867	1.019828457180183	0.6010491512801642
PU12070_11_12623431	102.98402294995832	0.9554140127388535	0.6369426751592356	0.6369426751592356	0.6369426751592356	0.3184713375796178	0.3184713375796178	71.97452229299363	96.0	80.5045871559633	1.4705882352941175	0.9302325581395349	12.3174986691957	1.3204751526046075	1.9335959235936582	2876.2948495370183	2.2888974326297276	0.8800822393179052	3.0471474201180246	1200.4692925347008	147.78565199991704	18.299699289236422	9.022735821687613	1.0639330641885922	20.353458110396854	37.40673825299798	5.3397729350171295	10.849512117302709	5.581456575775242	0.39942163680649373	1.019828457180183	0.6663316987447186
PU26817_12_12623431	92.93432848710968	0.37453183520599254	0.37453183520599254	0.37453183520599254	0.37453183520599254	0.0	0.0	91.01123595505618	91.30434782608695	81.0880829015544	0.0	0.0	7.63521145627672	0.7498611186634969	1.0980353545079338	1701.2948495370183	2.1826214311555265	1.0391443508420959	3.597875160226849	1700.4692925347008	71.48497083032215	17.8747836710653	9.848865012987861	0.8592385721674304	22.449708493374402	37.6050322081445	5.084823564114455	11.23193617365672	3.347645809992951	0.4598577990933372	1.019828457180183	0.6817683947360643
PU23761_12_12623431	302.3329804967227	0.8902077151335311	0.8902077151335311	0.8902077151335311	0.8902077151335311	0.5934718100890207	0.29673590504451036	98.51632047477744	80.76923076923077	84.28246013667426	0.9433962264150944	0.5813953488372093	126.89233442293128	4.478922468838706	6.558568111452964	3451.2948495370183	2.0086410993070363	0.9217948427763215	3.191570800498056	1075.4692925347008	1525.4470692343364	13.427333534207529	27.403610974343167	0.8914136932852248	27.945283821720945	549.5292051267761	5.155642833809642	9.843878487631047	56.898027515113725	0.2517992235023713	1.019828457180183	1.1174053666250507
PU25724_13_12623431	183.18083074667356	1.1111111111111112	1.1111111111111112	1.1111111111111112	0.7407407407407407	0.37037037037037035	0.0	96.66666666666667	95.45454545454545	79.72222222222223	0.0	0.0	28.803527630984178	1.7937804408917932	2.6266655161886034	1776.2948495370183	2.1404776415732503	0.980660862864658	3.3953852092330976	600.4692925347008	299.4946915409475	22.917115673362638	15.531819935957028	0.8929005343068748	34.88557225184931	241.39456268301572	5.3397729350171295	9.305652037947622	15.25136430164992	0.3214469525894355	1.019828457180183	1.161575960198995
PU20582_16_12623431	476.1219152522621	0.9868421052631579	0.9868421052631579	0.9868421052631579	0.6578947368421053	0.6578947368421053	0.32894736842105265	88.48684210526316	84.0	70.37914691943128	0.9259259259259258	0.6134969325153374	99.17553144661625	4.172014358606499	6.10915695086256	2626.2948495370183	1.8740014832505023	0.8918966632386972	3.0880530193473916	1475.4692925347008	1159.155642516888	13.668119051171166	22.99347934640897	0.8595410481620921	31.797852093139138	388.3728750084076	4.65990794594333	8.639950902812862	56.845411695857415	0.28820283049660406	1.019828457180183	1.1223701827977155
PU20170_17_12623431	124.89180584689196	0.3448275862068966	0.3448275862068966	0.3448275862068966	0.3448275862068966	0.3448275862068966	0.3448275862068966	94.82758620689656	100.0	84.16666666666667	0.0	0.0	10.453278771330774	0.9201110466436675	1.3473354387126555	2276.2948495370183	1.8143349141119889	1.0565225137018301	3.6580443373317877	1525.4692925347008	135.95883396082075	18.667959491651395	10.989001658164394	0.7025058296237784	26.089818955707035	38.171586365706005	4.0508622265647185	9.31981589188666	4.433383348803728	0.25175126625274097	1.019828457180183	1.2643089886196237
PU27520_20_12623431	83.03122299906455	0.0	0.0	0.0	0.0	0.0	0.0	97.82608695652173	100.0	68.96551724137932	0.0	0.0	17.468562048116524	0.5111747112054728	0.7485224813821452	2673.7051504629817	3.0648057384796346	0.8249128934332537	2.856132168961149	4599.530707465299	78.42525926045052	19.88605093040862	33.05474017529458	1.5198687687880568	67.06584840134246	78.42525926045052	7.775955812531575	15.05617673719684	3.557684701215179	1.8082520195504521	0.9705804844506499	2.273759225760524
PU01530_20_12623431	104.01125113765787	0.3389830508474576	0.3389830508474576	0.3389830508474576	0.3389830508474576	0.0	0.0	99.66101694915254	100.0	89.44281524926686	1.0638297872340425	0.8333333333333334	17.805941631257063	0.7431814624150822	1.0882542116613867	2401.2948495370183	2.1848003075903564	0.9870495564410915	3.417505063809917	800.4692925347008	170.34867132480375	14.957029759623577	23.17480178892473	0.9054907561183103	55.62145441860017	90.32289656924199	5.693869283493066	11.671015645766882	11.059645051373028	0.3476439261259311	1.019828457180183	2.0095428429029583
PU00176_20_12623431	195.01216081260998	1.0869565217391304	1.0869565217391304	0.7246376811594203	0.7246376811594203	0.36231884057971014	0.36231884057971014	89.85507246376811	92.0	82.08955223880598	0.0	0.0	18.94649119224335	1.6445404205863143	2.4081306241609033	1926.2948495370183	2.013889194911288	1.0057024565606199	3.4820878197589424	2900.469292534701	214.02999687279532	23.002098796996865	11.143719996405983	0.8191761346244261	26.713028529024683	137.51685789411488	4.801546485333705	9.291488184008585	7.151858877809965	0.31691623188596346	1.018479566951785	0.6505587058134025
PU25692_21_12623431	102.63247357136186	0.7407407407407407	0.7407407407407407	0.37037037037037035	0.37037037037037035	0.37037037037037035	0.37037037037037035	96.66666666666667	80.0	75.0	0.0	0.0	10.21877770818434	0.9637856728960659	1.4112889929461754	1776.2948495370183	1.6645024749966253	0.9488536837900498	3.2852578150778173	1050.4692925347008	126.7948204622635	11.23193617365672	10.255679426228987	0.7176231292660404	23.5828168084974	44.54532063827287	4.220828473833168	7.9600859137390625	3.310551256283935	0.15833953954170263	1.019828457180183	0.8550198046389877
PU29349_24_12623431	91.5229992129294	0.8264462809917356	0.8264462809917356	0.4132231404958678	0.0	0.0	0.0	99.17355371900827	85.71428571428571	86.46864686468648	0.0	0.0	11.579027264540912	0.6786790641398874	0.9938021698180239	1076.2948495370183	2.2630130325183053	0.8835979218705382	3.0593199223474894	224.5307074652992	103.31115063133936	16.330923591710214	16.502645688640527	1.0477160567807673	33.61082539733594	50.66410553993706	5.793016261066328	11.076133780327307	3.3320664764890227	0.4848454732787723	1.0059419041140039	1.2647712282420667
PU20270_24_12623431	157.49693456736227	0.9900990099009901	0.33003300330033003	0.33003300330033003	0.33003300330033003	0.33003300330033003	0.33003300330033003	98.01980198019803	91.30434782608695	82.19895287958116	0.0	0.0	13.853980317126961	1.0199189655826595	1.4934860003662667	2601.2948495370183	1.414571695440374	1.0953916989780452	3.7926228259606503	1400.4692925347008	175.87257436102837	11.784326477279182	13.138774226069975	0.5282831380797566	26.528898427817197	79.91246392404945	3.1868671362834324	7.407695610116601	5.880486443935016	0.0335497348353968	1.019828457180183	1.4136580474663634
PU07440_25_12623431	158.3925623887008	0.746268656716418	0.746268656716418	0.746268656716418	0.746268656716418	0.746268656716418	0.373134328358209	94.77611940298507	64.51612903225806	47.276688453159046	0.0	0.0	20.41398718082851	1.6923455857983127	2.4781326021597425	1726.2948495370183	1.9330099950161592	1.1482492638259907	3.975633896022658	2600.469292534701	238.94421595156226	30.636416070138065	11.66768608308718	0.6886668125930578	24.1493709660589	96.22922366182063	3.937551395052419	8.498312363422487	16.23212990754585	0.25949925780750865	1.019828457180183	0.7131322588691641
PU26371_26_12623431	91.13498309070806	0.27932960893854747	0.27932960893854747	0.27932960893854747	0.27932960893854747	0.27932960893854747	0.27932960893854747	89.66480446927375	92.0	85.46255506607929	0.8928571428571428	0.5813953488372093	7.647792455777926	0.7808488533006543	1.1434112612469762	3976.2948495370183	2.0354595861598797	0.8824702158782286	3.055415416323392	2875.469292534701	101.10158941684952	17.52068732258936	9.473600529487328	0.9435689865004849	20.310966548579742	29.050064428965868	5.311445227139054	9.036538813105912	2.819035532758336	0.3272405405577254	1.019828457180183	1.1870359681061369
PU11963_26_12623431	92.32349938557257	0.39215686274509803	0.39215686274509803	0.39215686274509803	0.39215686274509803	0.39215686274509803	0.39215686274509803	90.98039215686275	100.0	75.72559366754618	3.0303030303030303	1.9047619047619049	7.425462815878248	0.8570764700088084	1.255032754950524	1401.2948495370183	1.8299360195619552	0.8934191874490587	3.093324521841597	2700.469292534701	86.85275235417781	12.095931263938006	8.380113613688081	0.8378993641258317	19.815231660713433	30.650579924077103	5.084823564114455	8.399165385849225	2.080678791859359	0.4873200719818974	1.019828457180183	0.5672040677304786
PU22647_28_12623431	94.63650988135937	0.6309148264984227	0.31545741324921134	0.31545741324921134	0.31545741324921134	0.0	0.0	100.0	100.0	95.48192771084338	0.0	0.0	22.15472430694013	0.5855433193662837	0.8574217948599021	2951.2948495370183	1.7670865358192298	1.14476165220542	3.963558585015096	200.4692925347008	221.16857925807022	20.112672593433217	36.597656022309984	0.6314718214487541	70.96090823457776	112.74427735473833	4.2491561817112435	8.37083767797115	9.298017789156432	0.3404833110789728	0.9845291713747014	3.445480508674932
PU09357_30_12623431	182.40851301085496	0.31545741324921134	0.31545741324921134	0.31545741324921134	0.31545741324921134	0.31545741324921134	0.31545741324921134	99.05362776025237	90.47619047619048	88.20224719101124	0.0	0.0	22.663222493123534	1.0647047608023803	1.5590666596470875	2951.2948495370183	1.4841390353338322	1.1104809716709685	3.8448670780356986	500.4692925347008	356.39089281406103	14.787063512355127	20.5891500016537	0.5467322561494597	43.22808222194238	66.59844122135422	3.767585147783969	7.223565508909114	4.407784418742233	0.10570775467506476	1.016510362767265	2.3512636363547266
PU11575_34_12623431	106.5677687041419	0.49504950495049505	0.24752475247524752	0.0	0.0	0.0	0.0	90.34653465346534	92.3076923076923	87.11656441717791	0.8771929824561403	0.5952380952380952	13.771902952260936	0.8840245488181406	1.2944933197567803	5126.294849537018	2.056240064463594	1.1007811358309572	3.811282910062526	3200.469292534701	102.46131939499712	27.02463331568351	15.068692816048902	0.7641595920304315	40.29616445656163	57.193642205833335	4.518269406552956	9.305652037947622	4.367639570697863	0.34948387485401494	1.019828457180183	1.4041081088426064
PU01628_36_12623431	93.74703567303548	0.3412969283276451	0.3412969283276451	0.3412969283276451	0.3412969283276451	0.3412969283276451	0.3412969283276451	99.31740614334471	94.73684210526315	88.95705521472392	0.0	0.0	12.998134862762319	0.6054921915776873	0.8866332933967556	2351.2948495370183	2.077083899722244	0.9096580698709019	3.1495491182107616	399.5307074652992	163.09677810801657	22.73298557215515	20.76435489702423	0.9340864952601616	39.545480197792635	50.29584533752208	5.410592204712317	9.178177352496286	4.767553235880017	0.20982311518234256	1.014704578930317	2.7091366820867346
PU31127_38_12623431	140.67200000294127	0.6825938566552902	0.6825938566552902	0.6825938566552902	0.3412969283276451	0.0	0.0	84.30034129692832	88.88888888888889	78.63636363636364	0.0	0.0	13.926155314793922	1.3573351934283842	1.9875707557135713	2351.2948495370183	1.6641521525474245	0.971770180240799	3.364602608005539	3800.469292534701	133.82009201602608	15.495256209307001	9.924075872221023	0.7005525099734969	33.31338446461615	66.82506288437882	4.277483889589318	7.662644981019276	7.157083898450664	0.25012899103175157	1.019828457180183	0.5577680735170131
PU29374_38_12623431	131.54542124408547	1.0309278350515463	0.6872852233676976	0.6872852233676976	0.6872852233676976	0.3436426116838488	0.0	99.65635738831615	95.0	89.1373801916933	0.0	0.0	23.52159539468991	0.7393519743000947	1.0826466221554543	2301.2948495370183	2.2992373239358916	0.959847783973135	3.3233231713738056	125.4692925347008	250.31779066460933	20.183491863128406	30.772408537167863	0.9799246100387254	53.581859451378776	157.84198829663364	5.3822644968342415	11.812654185157257	18.519711153756155	0.6075441960648548	1.0005087610403498	3.3003867710387027
PU25581_40_12623431	125.35491854858174	1.2195121951219512	0.8130081300813008	0.4065040650406504	0.4065040650406504	0.4065040650406504	0.4065040650406504	98.3739837398374	100.0	84.36482084690554	0.0	0.0	13.861175177209816	1.2022187666293722	1.760430934150573	1176.2948495370183	1.3124921693449267	1.1055563010027973	3.8278161743234747	274.5307074652992	153.1395887888732	10.311285667619284	11.15225010108914	0.48565413113176886	23.568652954558363	84.26076708333396	3.2151948441615072	6.529536665896277	8.327702304611359	0.1666722015439303	1.0164384456881712	1.4961164943867689
PU02328_42_12623431	144.34105087027416	1.2853470437017995	1.2853470437017995	0.2570694087403599	0.2570694087403599	0.0	0.0	79.94858611825192	96.55172413793103	64.78190630048465	1.3888888888888888	0.7547169811320755	11.77325524215949	1.1452327083203442	1.6769852064284998	4751.294849537018	2.2236236088558283	1.0005981309651744	3.464414888895506	5425.469292534701	106.51218162156184	20.027689469798993	9.943717272980255	0.909102432049365	25.43828167451131	83.86417917304091	5.127315125931567	11.104461488205382	6.389768999379527	0.17363221689629818	1.019828457180183	0.5433699278375298
PU06920_44_12623431	148.38744698068692	0.4608294930875576	0.0	0.0	0.0	0.0	0.0	100.0	89.47368421052632	82.17821782178217	0.0	0.0	35.98265380579184	0.9235239828165239	1.3523330635890525	451.2948495370183	2.2411452295430885	0.8534953059518989	2.9550943121290887	1049.5307074652992	248.68894746162005	16.04764651292946	37.686947584612206	1.0741874990970601	121.73832460602712	205.1350965990798	6.3454065646887905	10.254630251863134	32.79011231019265	0.3849362399110661	0.9566766536062459	1.0706789252839415
PU02382_44_12623431	267.2668801340358	1.183431952662722	0.2958579881656805	0.2958579881656805	0.0	0.0	0.0	77.2189349112426	96.0	76.34854771784232	0.9259259259259258	0.5102040816326531	75.22353775493309	2.545233950277013	3.727032637562592	3476.2948495370183	2.612556686479173	0.9450597129407451	3.272121783046968	1650.4692925347008	570.5058728104906	27.29374654052522	28.58722488234852	1.1308830712373148	169.4988400884615	425.8929240929179	6.104621047725153	12.166750533633193	58.91017254093616	0.8533029152479878	1.019828457180183	0.8630626120628831
PU12504_46_12623431	78.71180636059616	0.9063444108761329	0.9063444108761329	0.6042296072507553	0.6042296072507553	0.0	0.0	100.0	78.26086956521739	80.74866310160428	0.0	0.0	93.24714051195402	0.45564255384886104	0.6672057274233085	3301.2948495370183	3.141754714749039	0.9204900451649297	3.187053142377367	825.4692925347008	1006.7384102789058	33.83744706036053	197.9507705284248	1.3962539344039198	268.7732923471752	600.4482600376158	6.657011351347615	14.645424972964753	44.66668742488887	1.3280167616659635	0.9238191873640003	3.182899983688092
PU11969_47_12623431	92.65999837110807	0.6191950464396285	0.6191950464396285	0.0	0.0	0.0	0.0	95.97523219814242	90.9090909090909	88.12154696132598	0.0	0.0	19.117086873743485	0.651507429482853	0.9540142480941005	3101.2948495370183	4.558709030687345	1.2675511272133666	4.388697981394798	425.4692925347008	158.5501809935855	71.41415156062696	28.38234615054569	1.4712538692559027	57.4061000149189	80.84727828402592	6.826977598616065	13.738938320866353	1.3081841035216557	1.4944586978122287	1.0147393114305758	2.666780508662952
PU11428_48_12623431	243.94720632288792	1.3850415512465375	0.8310249307479224	0.2770083102493075	0.2770083102493075	0.2770083102493075	0.2770083102493075	80.60941828254848	82.14285714285714	73.79454926624737	0.7462686567164178	0.5263157894736842	65.9447609297457	2.5947503801538394	3.7995404517171316	4051.2948495370183	1.8872328961172635	0.8727319226138612	3.0216980955195227	2925.469292534701	702.7821047471616	13.31402270269523	24.582761355561956	0.8846181929686069	78.05699905803554	388.9252653120301	4.985676586541192	8.739097880386124	54.72614312948816	0.1954461643651451	1.019828457180183	0.9809293877221217
PU03717_48_12623431	209.8891140506116	1.2658227848101267	0.9493670886075949	0.6329113924050633	0.31645569620253167	0.31645569620253167	0.0	100.0	95.23809523809523	83.14606741573034	0.0	0.0	114.59402627537514	1.561501125606502	2.286534665346876	2926.2948495370183	2.9797964198346802	0.7389743471120958	2.558583362710763	725.4692925347008	1162.9090638107332	22.548855470947665	70.98484335484183	1.649561310907983	175.37683947316205	661.3245042675989	7.846775082226762	13.384841972390417	11.602261938104453	0.6681934092916012	1.0054964662840908	2.8658809774425897
PU00469_48_12623431	97.92562742900866	1.2345679012345678	0.411522633744856	0.0	0.0	0.0	0.0	95.88477366255144	94.73684210526315	86.73835125448028	0.0	0.0	12.914453731161501	0.7358357636217113	1.0774977705312432	1101.2948495370183	2.688465565734816	0.7932292452609427	2.7464324812785414	1224.5307074652992	95.47853940305164	18.25720772741931	16.976224114175572	1.3864907967980642	34.09239643126321	89.45890147896071	7.634317273141201	12.733304691194693	6.800012570517071	0.6902875890950306	1.019828457180183	2.3836584121647557
PU11859_10_12623496	52.85243657448673	0.625	0.4166666666666667	0.4166666666666667	0.4166666666666667	0.4166666666666667	0.4166666666666667	100.0	96.0	92.29249011857708	0.0	0.0	34.091352367480205	0.7678275874873666	1.1060129795098117	4461.511682581045	1.813610323303425	0.8767244323043458	3.711628113112437	1279.178421585504	504.896764208378	13.739910001917094	50.358397108319494	0.7983023649956886	85.67430208091943	106.37402380794555	4.8522631041253	9.475800001322135	14.753321977886094	0.24289563966553068	1.0100421243443363	2.575123589884216
PU08289_14_12623496	101.92081106488666	0.0	0.0	0.0	0.0	0.0	0.0	100.0	86.36363636363636	82.77634961439588	0.0	0.0	62.34042039497872	0.9284882683254324	1.3374357639987942	361.5116825810446	1.740766374888893	0.9177316097590246	3.885232711173119	495.8215784144959	353.5290279803615	14.703827588258484	76.15259139430061	0.7320004446064443	202.52071864894685	300.25215935223827	4.623536897196835	7.188537932037481	36.9177329126304	0.37709849942692053	0.9938576327245737	1.2674660093001686
PU06071_16_12623496	48.11060394771223	0.6430868167202572	0.6430868167202572	0.3215434083601286	0.3215434083601286	0.3215434083601286	0.3215434083601286	100.0	95.0	88.66279069767442	0.0	0.0	17.9126540771525	0.6493343804152976	0.9353300981688123	236.51168258104462	1.6357963115678433	0.9619058047279442	4.072244932892333	1395.821578414496	219.5771586513267	16.99108965754314	31.288368758107683	0.6562710176155926	53.50559483505171	64.43544000899051	4.100734138503199	7.188537932037481	2.0570058344413713	0.20514014788067467	0.9839540290006458	2.206545613980006
PU23182_17_12623496	65.54655660664808	0.0	0.0	0.0	0.0	0.0	0.0	84.30913348946136	96.0	91.92546583850931	0.0	0.0	9.248763259721699	0.5839388963313134	0.841131536698912	3136.5116825810446	7.775969771601164	2.17562148550443	9.210531350045116	1904.178421585504	62.29521621558845	186.39552106049004	17.96418996212857	1.3792969338610315	36.661543453391154	44.66696069588744	5.718155173211633	12.400227932764656	1.328309163579712	1.0734809835925823	0.977636713002849	1.4610174782931262
PU07166_18_12623496	39.2668474348698	0.6097560975609756	0.3048780487804878	0.0	0.0	0.0	0.0	100.0	90.0	94.16909620991254	0.0	0.0	73.62873235499231	0.5316307110824275	0.7657845020746537	661.5116825810446	1.863114648244092	0.8772014414924315	3.713647539795982	1395.821578414496	664.4006183685642	14.001311381263912	157.08280319895687	0.819646879707353	244.23057624097342	491.0588286892058	4.672549655824363	9.508475173740486	74.13662300461911	0.5188592034017648	0.938466354254216	2.8102410911020583
PU24343_19_12623496	84.80478753322532	0.0	0.0	0.0	0.0	0.0	0.0	99.6	88.88888888888889	82.86713286713287	0.0	0.0	57.01474064997109	0.8978816692864604	1.2933486585764293	1288.4883174189554	1.6136347513970426	1.1700050219775209	4.953236583860827	2895.821578414496	232.27146313585652	15.39000620904388	72.02104663625583	0.5322357697786951	175.53102623138795	207.7487462358832	3.528918621182036	7.008824483736544	92.91703167963114	0.3066827139636079	1.0217872430174912	2.00741341506684
PU12451_19_12623496	76.1660116010553	0.49382716049382713	0.49382716049382713	0.49382716049382713	0.49382716049382713	0.24691358024691357	0.0	99.75308641975309	91.66666666666666	87.19646799116998	0.0	0.0	12.44953049872484	0.8070883184162173	1.162565881098628	2586.5116825810446	1.4007381445396638	1.043556014735281	4.4179125152456935	704.1784215855041	137.82387726060952	14.099336898518969	17.495376485199703	0.5179975862791714	33.67176517711193	51.74113552446069	2.940765517651697	7.253888276874186	1.750628058629843	0.1687808117806105	1.0103050927647508	1.930580354445013
PU24935_21_12623496	153.3343001581633	0.7556675062972292	0.2518891687657431	0.2518891687657431	0.2518891687657431	0.2518891687657431	0.2518891687657431	99.74811083123426	91.66666666666666	87.527352297593	0.0	0.0	26.87384455658398	1.2904169604524278	1.8587739363603777	2386.5116825810446	1.736654363245231	0.9806942293467836	4.151786054876452	929.1784215855041	324.8238890108391	14.099336898518969	23.62061053400014	0.683386378778737	45.434827247718715	156.59576381495285	4.394810690268369	8.185130690797223	19.711666697829745	0.27172706078708847	1.0326211900375841	1.545523063792735
PU09269_23_12623496	93.68074561988789	0.32051282051282054	0.32051282051282054	0.32051282051282054	0.0	0.0	0.0	97.43589743589743	88.0	81.0	0.0	0.0	14.7710003664412	0.9803632790875061	1.4121588348418417	261.5116825810446	1.7813159644160514	0.9271111788379741	3.9249412797946266	1629.178421585504	132.13839725981626	16.22322310571186	17.088905718564746	0.7414735931017976	42.935176557714776	66.23257449199988	4.6562120696151865	8.430194483934864	16.816997038767973	0.3504131073015118	1.0362632257761155	0.7843114427275437
PU05859_23_12623496	73.8950765692635	0.954653937947494	0.477326968973747	0.2386634844868735	0.2386634844868735	0.2386634844868735	0.2386634844868735	100.0	100.0	82.07739307535643	0.0	0.0	14.731171468482797	0.8575841300319239	1.235302292199216	2936.5116825810446	1.6093886526143824	0.96122010835158	4.069342025372254	1429.178421585504	181.90268485296662	10.684781380801166	19.482825001483928	0.6461370337567522	37.96855035012524	92.02962311628893	4.329460345431665	7.678665518312764	5.326778040376005	0.3323230669460982	1.0041921205482756	1.3571976932044052
PU30410_24_12623496	70.42734119293921	0.0	0.0	0.0	0.0	0.0	0.0	100.0	78.57142857142857	71.32352941176471	0.0	0.0	15.124917502670591	0.5298378015096805	0.7632019154486187	4913.488317418955	2.75074529384438	0.9108054282426231	3.855910601413697	4920.821578414496	73.43745001024654	24.735105520692606	32.37736156116777	1.1654974148309192	58.11279414603936	65.07260587114838	6.387996207787853	12.988381036294994	8.752771047198264	1.0678223172436347	0.8172995278504819	1.0558038652101547
PU04388_25_12623496	109.92807838914221	0.3115264797507788	0.3115264797507788	0.3115264797507788	0.3115264797507788	0.3115264797507788	0.3115264797507788	99.68847352024922	95.45454545454545	92.7027027027027	0.0	0.0	14.2634507230927	0.8840930816135896	1.2734869641233697	486.5116825810446	1.9923203509999816	0.878881860581447	3.720761623198685	145.8215784144959	197.37437899305638	19.62144103722049	18.298605513349184	0.8748129761340545	37.56011069489584	54.91062724904085	4.770575173079419	10.031277932434122	3.283471712946491	0.27913552039088413	1.0115156293152807	1.2683758263099405
PU23358_26_12623496	75.73539184120703	0.423728813559322	0.423728813559322	0.423728813559322	0.423728813559322	0.423728813559322	0.211864406779661	99.15254237288136	85.71428571428571	85.0091407678245	0.8064516129032258	0.628930817610063	13.210344280760022	0.8465131696872071	1.2193551889218197	4261.511682581045	1.7202300197326434	0.8685741345115654	3.677123685833717	1629.178421585504	192.14635140612003	14.948891381396125	17.69994014054678	0.7643040769955124	32.33208310795949	43.50699207503594	4.607199310987658	7.711340690731117	3.7433182239528184	0.29471539327719515	1.0362632257761155	1.3246473366671325
PU26870_31_12623496	73.0566739429686	0.5964214711729622	0.3976143141153082	0.3976143141153082	0.1988071570576541	0.1988071570576541	0.0	99.80119284294234	80.64516129032258	78.48932676518884	1.5151515151515151	1.1363636363636365	12.08004156091013	0.7813924480334133	1.1255524074668923	5036.511682581045	2.3388325414332334	0.8273999632644282	3.502812116651932	3579.178421585504	126.73065622457896	23.983576555070506	17.534387479652263	1.0908629124822915	36.48183000509022	52.57435242112867	6.093919656022683	10.096628277270826	3.398812216072042	0.5260915941486688	0.9982328112639572	1.1521132467164117
PU11642_32_12623496	112.19257920783735	1.488833746898263	1.2406947890818858	0.49627791563275436	0.0	0.0	0.0	100.0	95.65217391304348	91.24423963133641	0.0	0.0	45.01827182212095	1.4849711989655248	2.1390185075645527	2536.5116825810446	1.7208058085011655	1.212737268193414	5.134144290487044	279.1784215855041	381.7440393636086	26.760966210630443	34.38445690306062	0.5475851798269538	85.36388794294508	309.8096472846063	3.7086320694829733	8.217805863215576	45.09479119756337	0.16601628006496102	1.020856398155299	2.162030847340289
PU03324_35_12623496	55.525971938611114	0.48426150121065376	0.24213075060532688	0.24213075060532688	0.0	0.0	0.0	100.0	87.5	88.52813852813853	0.0	0.0	16.54095240398229	0.6694540698903836	0.9643113930138848	2786.5116825810446	2.25020779029761	0.9077901582180631	3.8431454033886263	79.17842158550411	146.20505898591685	26.417876900237744	28.024063372032366	0.9565852941741873	58.651934490942175	83.27267690817055	5.571116897329048	8.724271035700035	6.541880467999726	0.5349113739295098	0.9812543653193826	1.8457015717747889
PU28566_38_12623496	89.52542697799878	0.32894736842105265	0.32894736842105265	0.32894736842105265	0.32894736842105265	0.32894736842105265	0.32894736842105265	91.44736842105263	91.66666666666666	85.78680203045685	0.0	0.0	12.39628262440779	0.9147725788153528	1.3176790752990357	61.511682581044624	4.823308544691374	1.2766121742039396	5.4045598146078335	1004.1784215855041	180.49765243897747	63.35715931918489	15.369852936581891	1.4580506436317235	29.080903452333448	39.16119414339509	7.482614483802651	23.96723896886133	3.332101762318366	1.3726120613200434	1.0161993268188152	0.7042875429095579
PU04205_38_12623496	80.89052886759846	0.7894736842105263	0.7894736842105263	0.2631578947368421	0.2631578947368421	0.2631578947368421	0.0	99.73684210526316	88.0	81.16591928251121	0.0	0.0	14.024138862718827	0.8275672644674361	1.1920646650814344	1961.5116825810446	1.4372556382644337	1.0631269697515913	4.50076649326028	1004.1784215855041	149.84834071056312	13.4621710363611	19.220482276728966	0.5217175325565522	36.61253069476363	84.92277311529733	3.1858293107893383	7.041499656154897	7.274863035108905	0.24690577589651927	1.023016658704121	1.5953258876926932
PU09181_39_12623496	308.51763807817963	1.5730337078651686	1.1235955056179776	0.6741573033707865	0.0	0.0	0.0	100.0	96.15384615384616	75.75757575757575	0.0	0.0	195.24757311992514	3.5172870325361636	5.066456550977407	3586.5116825810446	1.355073984319772	1.0822658571897175	4.5817913056774895	2079.178421585504	1573.2605391850302	12.449240691392184	62.960651608939735	0.48318739465944455	101.66879897970283	1271.7830608671038	3.4472306901361556	6.698410345762198	150.06490585708025	0.1807985767578996	1.031067901593395	1.7848809308182751
PU21312_41_12623496	112.0955387414503	0.6557377049180327	0.6557377049180327	0.32786885245901637	0.32786885245901637	0.32786885245901637	0.32786885245901637	98.68852459016394	82.6086956521739	89.4206549118388	0.0	0.0	14.756383290659214	0.9899185803631119	1.4259227154397378	86.51168258104462	1.6543373848445182	0.9923695937709782	4.201213912970672	495.8215784144959	193.94348588912942	11.12589620844892	16.907205526383887	0.6433350027837282	34.34160621168815	52.03521207622586	3.872007931574734	8.805958966745914	4.83537207664888	0.5909611261600415	1.0362632257761155	0.7948487060182676
PU00979_41_12623496	60.36013746252546	0.6779661016949152	0.3389830508474576	0.3389830508474576	0.3389830508474576	0.3389830508474576	0.0	98.30508474576271	95.45454545454545	87.84530386740332	0.0	0.0	10.754209160391351	0.773678906097683	1.1144414788705017	163.48831741895538	2.2498280354773366	0.895530941212395	3.7912457952490546	145.8215784144959	120.26097208574522	20.013543106240714	15.765549165262275	0.9695166568069388	29.963133107628956	55.139353455969314	5.440416207655639	10.635768622173638	0.641028117099194	0.5977274510616021	1.0362632257761155	0.9685897461208807
PU09540_42_12623496	76.87183317393176	0.8695652173913043	0.8695652173913043	0.2898550724637681	0.2898550724637681	0.2898550724637681	0.2898550724637681	100.0	86.36363636363636	84.75	0.0	0.0	30.885242771558126	0.8158088896045315	1.1751273793831285	1086.5116825810446	1.891336216705358	1.0951175451578057	4.636199149927855	795.8215784144959	391.056463502839	26.67927827958456	42.93920176011416	0.6664913971920639	71.08483759612518	158.19684726345213	3.9210206902022624	7.302901035501714	18.12542790657696	0.7344008510479645	0.9957686074420142	1.5418088190370514
PU24341_43_12623496	68.97750665265123	0.4291845493562232	0.4291845493562232	0.0	0.0	0.0	0.0	100.0	83.33333333333334	90.83969465648855	0.0	0.0	62.83373448694965	0.7229959230978019	1.041435457790195	1713.4883174189554	3.124377387542111	0.8538762653622481	3.6149000014839276	3320.821578414496	494.6530976552246	33.29600069430088	98.57082801878515	1.4120663060669887	198.174920717306	259.45720658792555	7.547964828639355	13.0537313811317	71.012174613255	1.120839093387551	0.9620134245533825	1.9962993116670111
PU04612_43_12623496	296.08950288020134	1.1111111111111112	1.1111111111111112	0.8333333333333334	0.5555555555555556	0.5555555555555556	0.5555555555555556	99.44444444444444	90.9090909090909	90.28132992327366	0.0	0.0	105.31093583971162	3.0884130812341315	4.448687452232292	1461.5116825810446	2.6478885063354864	1.2553626424350022	5.314599552753645	495.8215784144959	1210.4844374102752	44.29119621307639	38.67492404275251	0.8139861962342626	55.92355759400977	771.5588463145502	4.754237586870243	10.047615518643298	64.34461774821362	0.43962160740282946	1.033190830023026	2.4075791410278127
PU27514_44_12623496	52.013320114324486	0.49019607843137253	0.24509803921568626	0.0	0.0	0.0	0.0	100.0	80.76923076923077	86.00451467268623	0.0	0.0	35.35021748027729	0.35712264064506277	0.5144153222246088	2661.5116825810446	1.41910787506309	1.0060971666649685	4.259329831269213	1004.1784215855041	346.30781487590565	10.309016897990116	112.27061105014758	0.5443296989764991	160.89254898796617	220.76980244459656	3.724969655692149	6.747423104389727	5.5870385495774	0.3793298763359058	0.8552908406847085	2.481790814024858
PU02202_44_12623496	74.56396751624199	0.7142857142857143	0.47619047619047616	0.47619047619047616	0.23809523809523808	0.23809523809523808	0.23809523809523808	99.28571428571429	100.0	89.72162740899357	0.0	0.0	22.06137709513344	1.2434797600613183	1.7911635070134717	2961.5116825810446	2.373939004392191	1.2058495504074074	5.1049850175983735	1404.178421585504	347.74552246231315	44.32387138549474	20.122654842709153	0.7597364733859516	40.74594000568518	91.0330303575292	4.313122759222488	7.923729311450406	3.3295630387435904	0.2921010830088057	1.0241630012808314	1.6350621833575532
PU25734_45_12623496	82.0452871937987	0.38022813688212925	0.38022813688212925	0.38022813688212925	0.38022813688212925	0.0	0.0	100.0	90.9090909090909	78.6842105263158	0.0	0.0	21.83779127675047	0.9586111601464159	1.3808261160482718	963.4883174189554	1.937068772960898	0.986208392968229	4.175130362350427	95.82157841449589	221.5703441688462	20.552683451143526	25.837923649861796	0.757988980577259	62.68731828460867	108.3181965668375	4.525511379941778	9.198061035766141	14.661354741006031	0.2361563116715033	0.9881968531601677	0.4907259748107348
PU24600_45_12623496	107.09808943183502	0.6172839506172839	0.0	0.0	0.0	0.0	0.0	93.20987654320987	89.47368421052632	62.78195488721805	0.0	0.0	27.29316742306122	1.292059972846653	1.8611406044289938	3488.4883174189554	2.623990613151358	0.806193790366785	3.413035415332523	3670.821578414496	168.13009967863118	22.692907244545594	23.9586667785664	1.2560570764031314	76.21483966580648	143.21528070963763	6.27363310432362	12.874017932830762	12.352123735554226	0.7545202701965488	1.0362632257761155	0.546677916681276
PU10972_45_12623496	94.96973955622492	0.47393364928909953	0.23696682464454977	0.23696682464454977	0.23696682464454977	0.0	0.0	99.5260663507109	85.18518518518519	90.4276985743381	0.0	0.0	10.758599433047657	0.6627015106723387	0.9545847066304146	3011.5116825810446	1.956845852590959	1.0554462505688096	4.468250035183704	1954.178421585504	112.1411917397847	22.529531382453833	18.413195236267455	0.7154957212115614	37.069983108620555	47.57505104112079	4.345797931640841	9.361436897857901	3.7989826077583335	0.27865466512867343	0.9989043798683069	1.2146905891182462
PU02513_45_12623496	108.18816527628911	1.8404907975460123	1.6359918200408998	0.0	0.0	0.0	0.0	100.0	77.41935483870968	63.70967741935484	0.0	0.0	271.46234437763553	2.047653862213896	2.9495316214972904	4686.511682581045	2.658524871737789	1.0425942028387127	4.413840667874626	2329.178421585504	1841.8504564638852	32.593484487306306	150.36419414833333	0.9840382231597279	192.19536416474756	1841.8504564638852	5.734492759420809	12.645291725902297	172.49424736575014	0.7781275060275729	1.0149211704019536	1.7206189076521452
PU27087_46_12623496	246.95900824976835	1.2987012987012987	1.0822510822510822	0.8658008658008658	0.4329004329004329	0.4329004329004329	0.4329004329004329	94.8051948051948	78.78787878787878	62.44274809160305	2.898550724637681	1.9047619047619049	64.27215197033921	3.0227467377435535	4.35409873283606	4011.5116825810446	2.682419314295827	0.9255071809703583	3.9181507269601776	1979.178421585504	736.5964118269134	22.202779658270313	24.11639900918665	1.118493387579995	39.455270695160266	423.76431109360954	6.306308276741972	13.952298622636384	40.290327198824045	0.911956667532014	1.0362632257761155	0.743285921107949
PU25948_46_12623496	122.68239770902062	0.5141388174807198	0.5141388174807198	0.2570694087403599	0.2570694087403599	0.2570694087403599	0.2570694087403599	99.74293059125964	88.0	85.9275053304904	0.0	0.0	16.424932547211313	0.9974060000259516	1.4367079274653136	2186.5116825810446	1.9605428757000414	1.0574639198257911	4.476791873030623	1004.1784215855041	261.0582900364248	17.530230002445947	18.6776829402889	0.7154797264866357	35.191160694565305	58.161806904666896	4.509173793732602	10.635768622173638	5.859387856540311	0.464176259605588	1.0236297996237165	1.2104538256956106
PU25572_46_12623496	55.28745847199046	0.21645021645021645	0.21645021645021645	0.21645021645021645	0.21645021645021645	0.21645021645021645	0.21645021645021645	99.56709956709956	92.3076923076923	89.126213592233	0.0	0.0	14.900029985959398	0.5933732871181134	0.8547212524554333	4011.5116825810446	4.149754945373047	1.408457166009692	5.96272787760238	1904.178421585504	204.1218020974461	79.33531863175911	28.48069165422015	1.137012799488147	50.042026558706375	65.15429380219426	5.734492759420809	15.275643105579647	4.115088019316732	0.9035141489040113	0.9881402990220686	1.9100815290985695
PU05355_46_12623496	148.96742320607643	0.6451612903225806	0.43010752688172044	0.43010752688172044	0.43010752688172044	0.43010752688172044	0.0	91.82795698924731	90.32258064516128	74.91408934707904	0.7142857142857143	0.546448087431694	33.14135316204937	1.515355728754285	2.182785734570087	4086.5116825810446	2.617542716564596	0.9339914449884432	3.9540690060548114	3579.178421585504	348.6114145313995	26.646603107166207	24.805444977877052	1.0815271489341902	76.63961690724506	150.0117165726549	5.963218966349274	12.432903105183007	28.590402044394985	0.6181579200284327	1.0362632257761155	0.9851521150254386
PU01002_46_12623496	93.69737330903898	0.5988023952095808	0.2994011976047904	0.0	0.0	0.0	0.0	95.50898203592814	95.45454545454545	86.16504854368931	0.0	0.0	27.668702500305255	1.0997140366152267	1.5840769699689667	811.5116825810446	4.234656129348827	0.837905956371343	3.547289420962135	145.8215784144959	210.885562788045	37.96855035012524	28.536480295123475	1.9503359148148547	85.8376779430112	140.38887829545018	9.982265173806594	23.297397934285108	24.859587702253712	1.0945090004930045	1.0217544245536172	1.06739816196878
PU30170_47_12623496	76.19312845458276	0.0	0.0	0.0	0.0	0.0	0.0	100.0	94.11764705882352	85.52631578947368	0.0	0.0	12.099650005472197	0.6489137925681527	0.9347242647427322	2938.4883174189554	1.6133208631978901	1.0013594858652894	4.239272777308913	2895.821578414496	70.03923207873791	11.550673449887498	21.148383809172646	0.621752127549806	46.46409517889681	65.30133207807684	4.149746897130727	8.397519311516513	5.315112756283487	0.26639341957739915	0.9173253621316273	1.1841091730204554
PU25383_47_12623496	102.4547038508787	1.0126582278481013	0.759493670886076	0.5063291139240507	0.5063291139240507	0.5063291139240507	0.25316455696202533	100.0	91.30434782608695	90.80188679245283	0.0	0.0	39.65388215216014	1.4533659350154984	2.0934928808233306	2336.5116825810446	2.7853513094909714	0.81470831742468	3.449081813531871	104.17842158550411	556.7032500776754	18.706536209506627	30.945828577866436	1.3193632277180478	54.02839759374534	230.457991066638	8.217805863215576	12.661629312111472	14.545620880850253	0.5899683908869141	1.0168020348972455	2.012730379067678
PU07465_47_12623496	72.30506940287798	0.47619047619047616	0.47619047619047616	0.47619047619047616	0.47619047619047616	0.23809523809523808	0.23809523809523808	100.0	87.5	90.35087719298247	0.0	0.0	30.27941609892183	0.8628824340478257	1.2429342047619734	2961.5116825810446	2.948353041419255	0.9690013852382731	4.102284196235056	120.82157841449589	410.54720385038604	27.087717934813963	39.80038275432169	1.1741988044972982	78.91054139032053	120.8981379479031	5.963218966349274	18.020357588721232	15.615694904915376	0.7120552046846982	1.0031508479622253	2.2929369261073718
PU25881_48_12623496	79.31476543667152	0.3401360544217687	0.3401360544217687	0.3401360544217687	0.3401360544217687	0.3401360544217687	0.0	100.0	95.45454545454545	89.50276243093923	0.0	0.0	10.197352635751738	0.7019358879164828	1.0110996472006133	188.48831741895538	1.5670469756219714	1.2570730569986606	5.321840622519279	170.8215784144959	110.49109553265792	20.667046554607758	16.477122532207527	0.48106974398517666	32.67517241835219	49.97667621386967	3.153154138370986	6.796435863017255	2.2410066300288203	0.2771049670410758	0.984569587350721	1.0059464604641195
PU22144_48_12623496	192.51965999696392	0.5882352941176471	0.5882352941176471	0.5882352941176471	0.5882352941176471	0.5882352941176471	0.5882352941176471	99.41176470588235	100.0	91.95979899497488	0.0	0.0	21.090324943896032	1.1519541110178	1.6593258947033296	961.5116825810446	2.6337007334280575	1.473123564316794	6.23649419810917	495.8215784144959	275.79479279710165	42.75546310941384	20.765360382207685	0.6899439238570423	39.831035177971316	62.89970690532796	4.084396552294024	11.975450691326076	3.1292547863282705	0.6874549947079883	1.0360177094044336	1.3844700822039495
PU29496_37_12623358	51.8816192912451	0	0	0	0	0	0	98.6263736263736	100	91.5211970074813	0	0	7.32959751521945	0.545620949653742	0.384645942801352	191.937029803272	3.69021154195025	1.71436075256307	2.87912912140056	370.321542245460	40.2356718724327	68.1333182984636	16.3268401520192	1.09817939314734	28.6516368699777	35.0691237167520	4.58391917626736	15.1911938308823	2.12555184869575	1.28431469627447	0.884365149458285	2.49974718346436
PU03819_24_12623358	75.4718088229969	0	0	0	0	0	0	100	95.4545454545455	91.1483253588517	0	0	10.1203565024985	0.568526884755905	0.400793920639647	141.937029803272	2.95376359463889	1.35590609072209	2.27713373970204	595.32154224546	69.4013931360105	46.087665886247	21.6350476212326	1.11139992930075	38.2735831035258	52.796467222728	4.80668908016073	7.20574958362776	3.997603618955	0.779767793178485	0.883635909375765	2.08011750424542
PU26634_27_12623358	84.0159024043537	0	0	0	0	0	0	99.4186046511628	100	88.5786802030457	0	0	8.65823828623097	0.570409373391434	0.402121017072593	308.062970196728	4.390830121671	1.89935988627478	3.18982008449392	520.32154224546	53.027805199848	75.9388330079581	18.4482821093071	1.17940676940421	35.0177152773920	45.9848490075269	5.26079696117413	10.4616174097616	1.50786320911005	1.9515425420572	0.837193025018673	2.10521829366152
PU08008_33_12623358	78.586237592856	0	0	0	0	0	0	62.565445026178	100	88.0085653104925	0	0	5.30862751993579	0.746305190475562	0.526122143569064	641.937029803272	4.51283990044267	1.67562020878105	2.81406753642497	604.67845775454	31.0506973734447	106.989530381403	8.64527560375223	1.37403748228246	18.2157236798961	26.2868486594173	5.90340245317423	11.8239410528018	1.88450297329319	0.92249588407125	1.03165733813392	1.39184877809193
PU02179_39_12623358	62.350149382927	0	0	0	0	0	0	100	91.6666666666667	89.3181818181818	0	0	12.0048746223130	0.485002597941862	0.341911874287163	1141.93702980327	3.41269978950294	1.76896141648739	2.97082648516562	95.3215422454596	68.5959942527037	67.6192339048635	30.0833789570459	0.984246701821949	49.3949421517408	56.7634851266752	4.24976432042731	13.6575087233087	8.95343923070821	0.98666988707705	0.841233512002172	3.06442309282057
PU20946_1_12618706	75.5929665599246	0	0	0	0	0	0	87.6447876447876	90	87.3456790123457	0	0	12.5561865919699	0.496611299632941	1.78773580599101	2036.41493055552	6.15455850276792	1.71475515299105	16.2049333041017	1792.97960069434	75.8705907005855	132.207952958984	19.3773861477751	1.04782903361707	44.4463714976885	61.9379913173871	5.24196808476773	13.1876881290472	5.66133660788466	1.40827021192414	1.0214511343516	0.906991831733628
PU02032_1_12618706	70.4952495766685	0	0	0	0	0	0	89.8989898989899	94.4444444444444	90	0	0	15.4973757233185	0.377287416065398	1.35818541251171	511.414930555522	12.5345489606638	1.62006207129716	15.3100562305250	567.979600694343	97.7489101280635	211.968635764581	31.4803731938104	2.25877356684359	61.110312146108	77.360413208888	7.9457200442795	57.2478093468054	8.43771395077451	3.46442853121115	0.828281229056384	0.771287689657294
PU09286_3_12618706	56.9816257017434	0	0	0	0	0	0	100	95.2380952380952	92.1621621621622	0	0	25.3847251597913	0.290913811206998	1.04725171806695	3936.41493055552	7.29448552967321	2.11205957839176	19.9595753028808	2367.97960069434	160.735295062404	185.013884086591	66.8747475604871	1.00828694106132	109.143293386006	145.285283865194	4.74536058200026	12.9669736833728	8.55907721034795	1.5908349663026	0.81215672537184	1.76697573460247
PU00174_4_12618706	73.842384240016	0	0	0	0	0	0	33.8235294117647	90.4761904761905	86.1356932153392	0	0	12.5958384883721	0.451238239978954	1.62439871835174	2361.41493055552	20.7622643005443	1.88411759541524	17.8054574832631	2067.97960069434	68.0352278791432	342.052212183949	21.3931736583323	3.2170836247455	48.943428328305	58.3237922694683	9.32518532974469	61.9931699288057	6.4505949566656	8.07951334400957	1.0214511343516	0.981379023429463
PU06563_5_12618706	81.4475623331657	0	0	0	0	0	0	76.6272189349112	84	85.3960396039604	0	0	13.8738191856387	0.561351720994667	2.02079286580590	4011.41493055552	6.4415339144301	1.40568274265958	13.2841094262303	4567.97960069434	70.738979838655	122.303392209344	18.9415276224039	1.33781981689451	45.0533362232932	58.2686136580497	6.92491573303526	19.8643001106988	6.29154883093783	1.91564994985224	1.0214511343516	1.02601059284465
PU24834_8_12618706	81.0020790446996	0.226244343891403	0	0	0	0	0	83.0316742081448	96.2962962962963	81.1722912966252	0	0	12.2889263049662	0.503257570075418	1.81166151137689	6611.41493055552	5.68043844006555	1.78847143631940	16.9015735519404	6417.97960069434	85.637204921679	136.567063261054	18.7144752227551	0.927247112253977	42.1840484295256	57.2753986525147	5.60062905898868	12.8566164605356	4.45754333345659	1.14175253791925	1.0214511343516	0.749531618964453
PU23694_8_12618706	62.7907290329933	0	0	0	0	0	0	99.3333333333333	100	95.3878406708595	0	0	17.0883419896121	0.398416915468191	1.43424885020021	6811.41493055552	5.98852036222146	1.89472030199343	17.9056561341567	3867.97960069434	94.3830148315284	136.567063261054	32.8712476325659	0.922720272196827	66.6833518993873	82.9610422678766	4.27634238494209	13.8774207717798	11.1235798549320	1.64697335748972	0.939482833446843	2.20990680827407
PU13388_8_12618706	57.6353799296256	0.452488687782805	0.452488687782805	0.226244343891403	0	0	0	100	78.5714285714286	80.0804828973843	0	0	40.0328084122574	0.294528629676111	1.06026459234945	6611.41493055552	2.60470394240543	0.892333552092127	8.43281075519277	5067.97960069434	407.080205740778	36.6110086762462	104.169977726064	0.85217106650948	162.031992430741	196.159963593150	5.7937541989538	12.1944731235123	13.0416487374927	0.493979949842773	0.915014430001203	1.83463657722074
PU12081_12_12618706	84.150280175153	0.215982721382289	0	0	0	0	0	97.1922246220302	69.6969696969697	57.5846833578792	7.48299319727891	5.14018691588785	18.7198304734909	0.49114581841879	1.76806078757977	7136.41493055552	4.95019080368809	0.888798184105735	8.3994005028165	3867.97960069434	138.415546743577	61.8276340945499	29.2109371684248	1.62597708439477	64.20031438555	88.7823857725397	9.65625699825634	19.3676926079313	4.50615419302518	2.40422904287379	1.0214511343516	0.645244918604861
PU03822_12_12618706	82.1063922627178	0	0	0	0	0	0	78.3236994219653	95.4545454545455	93.915343915344	0	0	22.6712106909703	0.484070643178582	1.7425910809502	4211.41493055552	15.0785280082272	2.44612354235172	23.1165766076049	2967.97960069434	119.185800664193	305.965400316179	35.8938462035599	1.79960089215123	82.3816668479812	94.989979557133	5.43509322473285	18.2917096852684	8.26086138175358	5.2663961158645	1.0214511343516	1.66975044109962
PU00687_13_12618706	75.4969653150008	0	0	0	0	0	0	70.0854700854701	95	84.3648208469055	0	0	9.24626499461423	0.543774967452043	1.95751884911628	1411.41493055552	5.9749173552095	1.91844137594295	18.1298271597304	1767.97960069434	55.0682541957704	146.195730953601	13.0317024390754	0.909240998539953	32.0035946227924	39.866546749944	4.57982474774444	15.1741181401171	4.08729066601920	1.53948325857915	1.0214511343516	0.720214767446542
PU27812_14_12618706	66.4362000920473	0	0	0	0	0	0	90.1023890784983	83.3333333333333	85.2861035422343	0	0	12.6812456562608	0.436006702460988	1.56956717299365	2886.41493055552	7.20601791732233	1.17038360743085	11.0604643849873	3317.97960069434	81.6091662881207	84.8647043618186	22.2906524298706	1.79747453947391	45.218872057549	64.0899571627128	9.24241741261678	39.0940461900835	2.50937138513114	4.20845497553808	0.955939216048946	0.877269554631537
PU26290_14_12618706	87.2526119881545	0	0	0	0	0	0	100	88.4615384615385	77.7327935222672	0	0	19.9209616980953	0.362234568149452	1.30399712637854	5386.41493055552	2.85162280786921	0.844746035032895	7.98309492333914	2207.02039930566	114.468029387902	26.1270725067107	42.1477541011497	0.98551118544159	78.1329137687484	100.480251393285	6.84214781590735	14.8982250830241	3.74051002799489	1.27533790585266	0.856262980147643	1.83228056752293
PU12086_16_12618706	76.6246482832183	0	0	0	0	0	0	11.0294117647059	95.6521739130435	80.2631578947369	0	0	10.0263779606631	0.523842680883067	1.88576522123675	2361.41493055552	26.9609449631853	3.05763988610773	28.8955833349788	3567.97960069434	54.4061108587471	500.11134459255	14.6688889793155	2.57421261989409	34.7349358880135	45.4671758089327	4.24875307923279	13.1876881290472	2.17011521412666	8.4374506495731	1.0214511343516	0.593673730222762
PU26191_17_12618706	86.221471959289	0	0	0	0	0	0	78.470254957507	93.103448275862	66.1625708884688	4.54545454545455	2.75229357798165	13.0264784113695	0.526203776057601	1.89426485543353	4386.41493055552	5.78116580205352	0.942664119724587	8.90844921017506	6392.97960069434	66.7109412050967	68.007638573434	18.9726106239071	1.79041656865318	46.1569084516653	62.1311164573522	10.4287575581168	25.0786788897572	2.68860837981884	2.57679544807386	1.0214511343516	0.474059514011934
PU12383_18_12618706	47.6408245579515	0	0	0	0	0	0	100	95.4545454545455	91.2935323383085	0	0	27.9500141452476	0.28850551758226	1.03858217561501	4961.41493055552	1.88539596571499	1.17123324740702	11.0684937290731	1167.97960069434	159.190293942683	27.3410019579201	74.2475177157722	0.469953427760175	121.475713038065	148.016625130415	3.31071668511646	8.80098852126792	4.95539219185938	0.451315059228029	0.884068763873015	2.35242749164112
PU10145_18_12618706	100.545483460855	0.303030303030303	0.303030303030303	0.303030303030303	0.303030303030303	0	0	89.6969696969697	87.5	86.4801864801865	0	0	12.5310229793481	0.702636166303742	2.52939841283091	3811.41493055552	1.75016067023832	1.05604329255039	9.9799152620552	3492.97960069434	126.303841537193	15.9190293942683	13.6681600681726	0.483828935453921	35.7005615878392	56.6408446212008	3.64178835362811	8.46991685275628	5.47218119594457	0.133677550957237	1.0214511343516	0.76430889263954
PU24085_20_12618706	68.6201565033759	0	0	0	0	0	0	63.8888888888889	88.8888888888889	85.3763440860215	0	0	12.0803266762116	0.460957152113210	1.65938553244665	4561.41493055552	11.4951959447584	1.85902112674176	17.5682885788205	5367.97960069434	71.2079980357132	192.269871488138	20.0850145563732	1.80520984548616	42.5427094037465	61.1654907575266	7.00768365016317	17.4916198196986	4.36538059882212	4.44424928759417	1.0214511343516	0.67863773346715
PU11531_20_12618706	81.392955029558	0	0	0	0	0	0	53.0562347188264	91.304347826087	92.5675675675676	0	0	25.7930824345294	0.45799738233565	1.64873074788427	5786.41493055552	32.4772728945591	3.06901944794553	29.0031234932863	3267.97960069434	143.188496631287	712.383462719934	43.1612764779624	3.08941004474877	88.9479216067955	112.950617573890	7.2008087901283	17.1881374568963	8.53651882270053	9.18194388394083	0.988151362723763	2.08093450468659
PU02676_20_12618706	63.3676468528903	0	0	0	0	0	0	98.989898989899	95	89.2128279883382	23.8636363636364	18.1034482758621	14.9007466379377	0.360998818483670	1.29954858900858	2986.41493055552	5.06716609449467	1.08968023955275	10.2977941625944	67.9796006943434	99.0456074964007	57.2202200410961	31.6341580274864	1.35756835156639	58.8203997722358	71.373533869969	9.46313185829121	20.885104421943	5.01239659610962	1.70138285960245	0.929085872202786	1.40867763533128
PU23415_21_12618706	61.3391871069487	0	0	0	0	0	0	99.718309859155	95.2380952380952	94.6015424164524	0	0	21.3095912998738	0.357147618327646	1.28568477153191	4436.41493055552	8.97860213855168	1.75555100117077	16.5904658961360	2367.97960069434	120.923926923879	224.880430836536	45.7279141769742	1.49310694945828	87.3753311813652	108.150078380471	8.46991685275628	19.2849246908034	12.6651735953088	1.65580333135999	0.886912174200431	1.74337092652732
PU22323_21_12618706	88.6961170471458	0	0	0	0	0	0	29.2096219931271	87.5	88.7468030690537	0	0	13.4149777047700	0.60092804044659	2.16326244595004	2836.41493055552	19.7773109712766	3.36585997789355	31.8083525555063	3867.97960069434	70.9321049786201	536.19815646032	17.1088774583637	1.71540565498436	43.1772634350605	63.841653411329	5.7385755875352	19.0366209394196	1.46020457717329	3.9740812956248	1.0214511343516	0.498596837748125
PU10510_21_12618706	76.3848628771455	0	0	0	0	0	0	37.1527777777778	95.4545454545455	85.6041131105398	0	0	11.3703799312216	0.51907205949563	1.86859160743164	2761.41493055552	16.3357683728580	2.67354832848263	25.2658067670959	3867.97960069434	59.8687933891893	297.964501660481	16.7880925241114	1.78380414205534	39.9769039727812	49.0537855511422	5.0764322505119	14.9534036944427	4.92907706130042	2.9589080923386	1.0214511343516	0.580127739029512
PU03933_21_12618706	94.1785518433285	0	0	0	0	0	0	35.0148367952522	87.5	83.4467120181406	0	0	14.6103451353821	0.654994694917493	2.35789533927973	3986.41493055552	18.0404413716473	3.18931534606821	30.1399546043839	3892.97960069434	90.0239045294584	487.86169285762	17.0952998525214	1.65137359583400	43.4807457978628	63.5933496599453	4.77294988770956	24.1958211070595	0.929252860053776	2.61220562693090	1.0214511343516	0.762048278271537
PU03927_21_12618706	82.8712211630328	0	0	0	0	0	0	87.719298245614	95.2380952380952	81.7109144542773	29.6703296703297	23.6842105263158	16.8411209425481	0.516488134180695	1.85928981383788	2686.41493055552	5.65642891086292	0.930681721917803	8.79521207719812	342.979600694343	89.1410467467607	62.5725453487011	24.9899090885802	1.77433977799495	60.1722757519916	76.8638057061205	11.0909008951401	32.8312737940716	9.94094063851435	2.72054906428162	1.0214511343516	1.39960764524024
PU02801_21_12618706	62.3949489342052	0	0	0	0	0	0	95.625	95	92.090395480226	0	0	22.4260732932906	0.384813823172408	1.38527949491702	3561.41493055552	13.5296261003016	2.48418191756826	23.4762392865423	1767.97960069434	147.133767347717	321.939608321866	44.6638959298903	1.59000334788619	86.6580092329233	110.246865614378	5.90411142179102	14.8982250830241	6.4079319124115	4.39083800363571	0.92335389938531	1.81764638299623
PU00133_22_12618706	68.4065915748069	0	0	0	0	0	0	26.5175718849840	86.3636363636364	85.2861035422343	0	0	12.7777076422315	0.433484724900841	1.56048838322484	3386.41493055552	26.5947998783299	3.1831084427762	30.0812975688902	2442.97960069434	62.3242415973173	533.246100749424	22.5908815595994	2.43916361134574	47.8122667942235	59.7308468606428	5.46268253044216	16.1121545342334	2.55122737807194	7.53389114878124	1.0214511343516	1.32039923319353
PU28911_25_12618706	65.8641613630914	0	0	0	0	0	0	100	81.8181818181818	85.5421686746988	0	0	19.9917116713756	0.319914936529853	1.15165198079159	2411.41493055552	9.01856676408452	2.13593969900530	20.1852493655372	2392.97960069434	116.454459398971	187.386564377592	47.8927188207262	1.23266248044924	86.1614017301559	106.60507726075	5.32473600189564	15.2292967515357	9.61886266968467	2.94570951835292	0.832976925045435	1.01901158223237
PU09837_25_12618706	82.7607540423567	0	0	0	0	0	0	79.6296296296296	85.7142857142857	90.1538461538461	0	0	11.4014086663319	0.524385665236984	1.88771989398042	2311.41493055552	6.19986350292326	2.25385395892771	21.2995733052040	1767.97960069434	60.4205795033754	155.465737671927	16.6633275527371	0.803067399929149	37.0524375675950	51.2333407021772	4.27634238494209	10.0425072781866	4.84352787408278	1.58285977811100	1.0214511343516	1.08541001059447
PU07830_26_12618706	77.7171225947206	0.316455696202532	0.316455696202532	0.316455696202532	0.316455696202532	0.316455696202532	0	53.1645569620253	95.4545454545455	87.7862595419847	0	0	12.4842699129424	0.535702494327598	1.92845900038119	3461.41493055552	13.7627964939880	2.85690445767813	26.9985753430226	3267.97960069434	132.732149767461	370.220893313148	17.8604958216664	1.40639272651733	34.9556503336879	52.2817343191308	6.23518309030267	15.1189395286985	1.48722351573558	3.28717694605956	1.0214511343516	0.787804153314602
PU06690_26_12618706	51.391623405452	0	0	0	0	0	0	100	100	92.9539295392954	0	0	32.3142497669798	0.270115028377886	0.972378816841954	4236.41493055552	14.2367959923859	2.68269704218996	25.3522647638466	2067.97960069434	179.716737390405	343.155784412321	91.6852259784379	1.54930267813806	147.106178042008	170.888159563428	4.93848572196539	18.0158166281754	3.94523491937024	3.88840609188516	0.802988868161788	2.40302427215337
PU01762_26_12618706	60.74846537786	0	0	0	0	0	0	45.8100558659218	95.6521739130435	86.5822784810127	0	0	20.0957878502996	0.379154788776508	1.36490771033548	4511.41493055552	35.3766373827916	3.01482963480646	28.4910140494695	3592.97960069434	116.592405927518	661.288068546304	40.6202434254664	3.42570068592977	76.2016623690972	109.860615334448	5.71098628182589	18.4848348252336	7.45105621079879	11.4073432716315	0.960482976653847	1.78935820244482
PU30609_29_12618706	57.5931631687826	0	0	0	0	0	0	100	92.3076923076923	72.0472440944882	0.87719298245614	0.72463768115942	27.0374716209203	0.369417214540443	1.32985371511190	5886.41493055552	5.39681978598346	0.72145619291647	6.81797017355492	4967.97960069434	153.562075577985	50.4332508366074	56.0922650122787	2.18385394983157	104.811772389645	130.469826699298	13.2428667404658	25.6304650039433	20.43772981928	3.14497679621861	0.911371239879577	1.38408584652806
PU29148_29_12618706	58.28923299063	0	0	0	0	0	0	100	95.4545454545455	89.7368421052632	0	0	21.9133210546594	0.349763911370459	1.25910439102493	4161.41493055552	6.57675122716532	1.45345045073046	13.7355281153814	3267.97960069434	125.503751671623	137.174027986659	48.0161389311801	1.32101218574270	89.8583686952026	111.433205759878	7.50429115293064	17.0501909283498	5.48548968982853	1.6598346377396	0.881325773988052	1.78190125527932
PU29144_29_12618706	55.1283477821176	0	0	0	0	0	0	94.3298969072165	100	91.2529550827423	0	0	26.3924784918003	0.287315924735356	1.03429979676351	5261.41493055552	25.0608327831063	1.80476424376034	17.0555453055499	3567.97960069434	155.879577257567	468.218107192595	70.4002997791359	4.05387787136819	115.819905367657	139.877779946170	14.0981352174543	47.2053020686188	12.7878318410877	9.51431192445114	0.823266432880793	1.77843853387723
PU10220_29_12618706	59.9238955696439	0	0	0	0	0	0	96.4673913043478	95.4545454545455	95.360824742268	0	0	27.4714790288727	0.365879553540602	1.31711859763964	4761.41493055552	12.4810510472745	0.884340351771837	8.35727269493344	2967.97960069434	146.140552342182	187.221028543336	57.5437196447256	4.12028595316075	108.784632411785	134.084025747217	20.5264434477220	67.5386203763758	2.84072474785682	10.6754806721943	0.908503086679407	2.09029334044566
PU04945_29_12618706	73.57197953512	0.302114803625378	0	0	0	0	0	73.1117824773414	100	90.185676392573	0	0	14.3145472215187	0.483867011548641	1.74185803368296	3836.41493055552	11.7162892870184	2.28258733636437	21.5711120518003	3167.97960069434	95.155515391389	255.090720588223	22.6728247508045	1.49850543700280	48.4744101312468	70.2699616415969	5.54545044757007	22.5956413759198	1.0548610415282	3.26019196783097	1.0214511343516	1.15912855715765
PU09890_31_12618706	82.0284133967257	0	0	0	0	0	0	81.1274509803922	77.4193548387097	66.0130718954248	3.42465753424658	2.04918032786885	10.6167986046088	0.57028608969322	2.05295542601774	5761.41493055552	3.89551201206323	0.966178145422843	9.13066356975085	5867.97960069434	67.2627273192827	47.039766234363	14.2677283025497	1.17707186311335	35.0384182508159	46.0189619231188	6.98009434445387	20.9954616447802	6.27192955646828	1.74183132158154	1.0214511343516	0.4373726874188
PU30396_32_12618706	79.8202085981227	0.265957446808511	0.265957446808511	0.265957446808511	0	0	0	78.7234042553192	96	87.8151260504202	0	0	14.0390028182459	0.537521924024547	1.93500870961681	4961.41493055552	8.21695328458522	1.78494891439945	16.8682846986160	4767.97960069434	119.268568581320	161.093956036625	20.0167750502305	1.34394243527375	46.0465512288281	71.373533869969	5.7937541989538	25.1062681954665	5.09725687068671	2.10975764485459	1.0214511343516	0.693638364037204
PU29335_32_12618706	48.5311761815074	0	0	0	0	0	0	99.7542997542998	88	88.3408071748879	0	0	28.8610647840682	0.266576755784993	0.959641497714608	5736.41493055552	17.2790718452480	2.19733705518328	20.7654721805419	4242.97960069434	166.280745509974	389.395460781114	82.9743963052839	2.2957223961335	132.952864213135	152.375735432485	7.55946976434925	30.5137721144900	8.78031110595926	2.51549552055417	0.82064521117117	1.89755264880873
PU28195_32_12618706	95.6146272286188	0.198019801980198	0	0	0	0	0	80.7920792079208	92.5925925925926	87.719298245614	0	0	31.1194360556575	0.580763501873538	2.09067274119508	8186.41493055552	14.9694984797931	2.64960521131785	25.0395373687676	5517.97960069434	220.962749425814	331.513097402995	41.0663810707118	1.64938378769374	106.577487955041	143.216085936996	4.93848572196539	14.0981352174543	15.6910335801283	3.71236322081581	1.0194125640448	1.62115410968222
PU12766_32_12618706	110.186067247338	0.230414746543779	0.230414746543779	0.230414746543779	0.230414746543779	0	0	78.3410138248848	96.2962962962963	87.6838235294118	0	0	22.8682128048369	0.769007020734392	2.76832481870929	6411.41493055552	4.74997918076077	1.24786784450658	11.7927128880702	5067.97960069434	226.756503624768	86.1338124244465	22.7906100409208	1.11126785646931	66.738530510806	90.9343516178654	7.00768365016317	14.4292068859659	8.51669052541372	0.775980292112131	1.0214511343516	0.685596770930484
PU12006_32_12618706	50.9818777426014	0	0	0	0	0	0	100	82.1428571428571	77.246653919694	0	0	34.1544527901417	0.251810494857743	0.906484887303684	6786.41493055552	7.049368854828	0.860327430898644	8.13034363132456	4867.97960069434	221.790428597093	98.8248930507263	103.950727977831	2.39211528088647	161.149134648044	182.172185598533	11.8909907607100	35.6453829764205	16.3416934501459	0.903195496785843	0.827557122584341	1.74903117503093
PU28143_33_12618706	78.0110631261545	0.488997555012225	0.244498777506112	0.244498777506112	0.244498777506112	0	0	99.0220048899755	95.8333333333333	92.8888888888889	0	0	19.8690182022596	0.413497446247925	1.48853679102678	5786.41493055552	4.87462765567081	1.03227460805842	9.75529430305303	4467.97960069434	206.092113648500	71.1528194242946	36.8262592251909	1.37861133076467	67.3179059307013	98.714535827889	7.75259490431438	24.2509997184781	4.65176655218543	1.16389421194738	0.988357893333493	1.56861020532352
PU25457_33_12618706	102.910582693265	0.50125313283208	0.50125313283208	0	0	0	0	58.1453634085213	90.625	57.4803149606299	6.9620253164557	4.28015564202335	14.0748987156844	0.737004383463452	2.65311950506119	5536.41493055552	6.43497276397178	0.929846514979332	8.78731912950268	7792.97960069434	101.914895290168	66.9316556507711	14.6362303979801	2.02037081161873	42.9013703779675	68.0628171848525	10.3735789466982	35.0384182508159	10.3285272333753	3.31192869267591	1.0214511343516	0.385547416926207
PU08949_33_12618706	71.9402648887045	0	0	0	0	0	0	66.0804020100503	91.304347826087	91.1421911421911	0	0	28.7289819656369	0.438006877991065	1.57676754361757	5511.41493055552	29.4253266132392	3.90938114124838	36.9447851162539	3567.97960069434	150.554841255671	815.153626487091	50.2682002413967	2.19739898059823	106.218826980820	128.814468356740	6.15241517317475	17.3812625968614	10.5740662878389	4.81595674660936	0.963259152334063	1.88772289179073
PU02708_33_12618706	57.6954681754035	0	0	0	0	0	0	100	95.4545454545455	94.059405940594	0	0	20.8183302274226	0.321783021471618	1.15837684255267	5011.41493055552	7.82123219264118	2.45061961414473	23.1590657894621	2967.97960069434	142.967782185612	197.649786101453	49.5834564282121	0.931740373069848	87.264973958528	117.944281907274	4.49705683061652	11.6978656207448	3.77329504423452	1.181023456379	0.89081757164912	2.06830907574391
PU08386_34_12618706	89.3677895069557	0	0	0	0	0	0	98.0810234541578	83.3333333333333	70.3099510603589	4.0650406504065	2.84090909090909	32.9304313875428	0.492088531600083	1.77145443188513	7286.41493055552	7.10460798409216	0.750368215734013	7.0911971707899	2767.97960069434	198.753358329825	64.2830823026779	51.287107494114	2.76414823755416	114.964636890669	148.927072218822	15.3396539743729	39.7837788328161	20.1492223951148	9.5831276526743	0.955852096031023	0.966314854860728
PU04392_34_12618706	71.3978749402799	0.347222222222222	0	0	0	0	0	85.0694444444444	95	76.7441860465116	38.3720930232558	32.3529411764706	16.6434572507463	0.427986171044478	1.54069430762194	2761.41493055552	10.0992811284840	0.8942663539086	8.4510762926786	717.979600694343	115.737137450530	69.3043359417712	29.8035390848762	3.29700200126386	56.6408446212008	93.9967645515981	26.5960907037689	53.2197707132471	2.44208230799726	9.1192878679171	1.0214511343516	1.76670196880152
PU00652_36_12618706	84.2891249672103	0.359712230215827	0.359712230215827	0	0	0	0	59.7122302158273	95	89.877300613497	0	0	15.1345494021185	0.4841555189313	1.74289662257260	2511.41493055552	15.2076652738987	2.31361598673375	21.8643417930115	1767.97960069434	115.626780227692	231.860525180989	23.9573423242557	1.91896435913046	52.116198484875	62.0759378459336	6.26277239601197	17.2157267626056	5.85042188834172	5.11398436106068	1.0214511343516	1.25291619216027
PU08367_37_12618706	77.8842110770242	0.354609929078014	0	0	0	0	0	13.4751773049645	95.6521739130435	77.3778920308483	0	0	10.3517853572494	0.506422575987758	1.82305511921434	2611.41493055552	27.0366384052304	3.89528144001494	36.8115388520877	3642.97960069434	75.0429115293064	718.232395530307	15.6659317564315	2.02632681374987	33.327881296839	48.6399459655026	4.27634238494209	16.9950123169312	3.06849003755789	6.52228217906978	1.0214511343516	0.568041744466397
PU04211_38_12618706	77.7083417163407	0	0	0	0	0	0	95.8646616541353	81.8181818181818	87.4015748031496	0	0	10.4798219280611	0.459084817174161	1.65264537125052	2211.41493055552	3.68879069927694	0.945390105760174	8.93421056847601	892.979600694343	56.1994157298519	35.7833295049671	17.4950425531137	1.13911770402058	37.7973488217462	49.6883395824562	7.06286226158178	19.3125139965127	3.73131770955821	0.27635287885486	0.967741944686842	0.506933049470156
PU04397_38_12618706	72.8958494539938	0	0	0	0	0	0	5.859375	95.4545454545455	84.1397849462366	0	0	9.71089380783204	0.448697919565482	1.61525389670710	1961.41493055552	29.7788220066684	1.90111700070144	17.9661067913535	3267.97960069434	51.398876536433	462.369174382223	16.5866690382884	4.57292742131711	35.3970792250368	45.0257469175838	12.1117052063844	67.924870656306	2.82386536037396	13.746859259408	0.938346459157187	0.467226966955775
PU22544_40_12618706	73.6547199390399	0	0	0	0	0	0	64.8026315789474	95.8333333333333	72.9591836734694	0	0	14.1222446097256	0.486062502804863	1.74976151540677	3161.41493055552	11.0389985000766	0.782706865070569	7.3968067820102	1692.97960069434	88.4237247983188	162.031992430741	22.267201581966	4.11742949787301	48.9710176340143	57.7720061552822	21.0230509504895	43.0669062122233	11.3862695834296	5.5420423568648	1.0214511343516	0.839764587144146
PU03844_41_12618706	65.76292384087	0	0	0	0	0	0	96.9444444444444	91.6666666666667	89.1252955082742	0	0	13.2003537990403	0.440074701586054	1.58421143843827	4561.41493055552	4.7185054237254	1.62488019831086	15.3555889275818	4167.97960069434	74.8497863893413	70.4354974758527	22.9886357083568	0.847771383045673	49.7711074995841	61.7172768717127	4.52464613632583	14.9534036944427	2.44784225227324	1.39162869491925	1.0214511343516	1.12357372508503
PU04438_44_12618706	78.483642460933	0.308641975308642	0	0	0	0	0	56.7901234567901	83.3333333333333	85.4545454545455	0	0	12.8326474154079	0.482204139659628	1.73587191210465	3661.41493055552	14.9557837187549	3.09146505513192	29.21524098819	232.020399305657	94.438193442947	358.66097422095	20.3957348543153	1.41234395193165	44.3911928862699	58.7928104665265	4.88330711054678	11.0909008951401	3.12998561278464	2.88799707877136	1.0214511343516	1.41236002963168
PU20761_45_12618706	79.606970471954	0.284900284900285	0.284900284900285	0.284900284900285	0	0	0	98.5754985754986	95.8333333333333	90.1408450704225	0	0	10.3314645348054	0.538931368101571	1.94008252417741	4336.41493055552	1.96451922992948	0.955182992740677	9.02675618940437	3217.97960069434	96.8384630396564	19.2021567736755	14.6920520093047	0.60043409248109	32.3070769855948	46.4879801201770	4.3039316906514	10.4011682524075	3.67027773597757	0.178271224126340	1.0214511343516	0.908822269733345
PU23679_46_12618706	70.329943302949	0	0	0	0	0	0	98.8066825775656	71.875	61.2389380530974	1.61290322580645	1.25	16.3429719833656	0.433613268300708	1.56095112267265	6036.41493055552	6.0911973780612	1.18387580701357	11.1879695824391	3842.97960069434	104.066861135494	98.9628395792728	28.8856738496494	1.50207689930458	59.6756682492242	79.9813972512718	8.27679171279115	22.1818017902803	6.17184741797117	2.47022193998297	1.00107573114669	1.04458841847727
PU04215_46_12618706	78.8230792834285	0.25	0	0	0	0	0	100	100	63.4799235181644	9.57446808510638	7.69230769230769	28.0762716257398	0.381238673375545	1.37240942267268	5561.41493055552	3.69867250527617	0.730743660965135	6.90573943905622	92.9796006943434	208.188900882407	55.2613793357356	56.441235994394	1.47766661871921	102.273556264389	171.881374568963	7.61464837576786	13.8498314660705	27.4171457920446	1.59808518520328	0.9284275046105	1.86491660816583
PU30594_47_12618706	72.1948151546468	0.260416666666667	0	0	0	0	0	75.78125	96	85.5504587155963	0	0	17.2159468349248	0.478055093444475	1.72093588772296	5161.41493055552	13.3529859424636	3.36017898649811	31.7546655398973	4767.97960069434	130.304290865042	375.490450703625	27.5998672403957	1.16014325780191	59.8963826948986	76.5879126490274	4.71777127629095	13.1049202119193	3.01266857949928	2.5183781006745	1.0214511343516	1.56849214151774
PU30550_47_12618706	82.6473206928891	0	0	0	0	0	0	59.9348534201954	95.2380952380952	88.0108991825613	0	0	14.0302892703494	0.433545172067504	1.56070598512858	3236.41493055552	16.2743725886933	2.87778485414899	27.1959011429092	2367.97960069434	85.4716690874233	394.251178585952	24.8019770256564	1.65097908768374	52.3093236248401	64.476207442643	6.23518309030267	15.8638507828497	5.68961989729325	4.14017581160262	0.908683427539988	1.1774164621866
PU06535_48_12618706	85.5457593868062	0	0	0	0	0	0	54.1310541310541	95.4545454545455	91.6883116883117	0	0	22.4271882758333	0.479751254431463	1.72704184570540	4336.41493055552	26.0363572920244	2.7744712941423	26.2195580501957	2967.97960069434	137.505099655170	449.181486253176	35.8271894268639	2.73965342783862	78.822646411481	102.466681404354	5.0488429448026	36.6110086762462	9.90387101699735	6.28921214731672	1.00680083919755	1.63646432366551
PU03717_48_12618706	59.6539660212862	0	0	0	0	0	0	100	95.2380952380952	88.5085574572127	0	0	33.0347353162180	0.330971003645346	1.19145237814544	4836.41493055552	13.2795015512482	1.26293555500267	11.9351071203947	2392.97960069434	195.332284421871	264.084834249456	76.4953285907846	3.06970205016847	135.877330618321	177.702718073626	13.8774207717798	38.1560097959672	11.6096225063499	5.67449720008133	0.854278091743415	2.10733377528625
PU02009_48_12618706	67.655969091471	0	0	0	0	0	0	100	100	92.6470588235294	0	0	33.0455104807206	0.309773060529147	1.11514255202953	3336.41493055552	8.11066160670477	1.40456009414840	13.2735000723433	1467.97960069434	196.849696235883	152.486092655322	81.7566049572168	1.68582153427892	139.325993831984	155.382969754799	7.69741629289577	19.6435856650243	3.45327359587809	2.10716619028519	0.848479293768649	2.0667092650707
PU22090_1_12623072	87.4982944744064	0.367647058823529	0	0	0	0	0	54.0441176470588	100	91.4012738853503	0	0	10.7340591685565	0.542416948319549	0.901890819686766	1084.57031250000	14.7706499090758	2.84001357876619	12.181430315172	322.812680845025	82.5828765835328	356.774857370285	19.2608059905342	1.96230159872682	37.6906759872718	53.6311293352592	6.69984536656527	19.5978568572718	4.87626829235642	3.15200619084711	1.02537951156805	1.58082007202082
PU25872_3_12623072	83.1386525162433	0	0	0	0	0	0	32.1554770318021	90.4761904761905	90.8536585365854	0	0	7.97096436330382	0.526484710679218	0.875399872253432	1359.57031250000	16.3049417210796	4.86108411706488	20.8502374322944	22.8126808450252	40.1019729911805	437.011169755383	14.7356340206615	1.26553069734083	30.6995329960732	36.2341878641054	4.09434994623433	8.96549355815739	1.34344370184217	3.02208234588175	0.968257545839268	1.53780389286223
PU05474_3_12623072	87.6506442581143	0	0	0	0	0	0	96.4285714285714	83.8709677419355	62.5199362041467	3.03030303030303	2.42424242424242	20.0571716727130	0.652291182830428	1.08458157765898	6184.5703125	5.29002945900816	1.29123074154325	5.53836693476312	2402.18731915497	119.334926891431	107.456457086941	29.9276010904595	1.54575550859864	71.3193684310462	91.451270933479	7.13679180351518	14.3221332111359	14.1732140840169	1.94122488083345	1.02537951156805	1.39099101709137
PU20305_4_12623072	85.8558902921956	0	0	0	0	0	0	59.2178770949721	88	80.2222222222222	0	0	11.5068224256543	0.668520379741431	1.11156628702374	3234.5703125	8.19160679582765	0.983010848991955	4.21634538848076	547.812680845025	71.1899028200981	137.201181202271	16.7526873205837	3.14410727998596	37.3993783626385	57.0943344281214	15.6491557233541	34.9718981573612	4.46295347894335	5.09421574322931	1.02537951156805	1.12661113434841
PU27033_6_12623072	77.0175718460555	0.285714285714286	0.285714285714286	0	0	0	0	67.4285714285714	91.6666666666667	85.9770114942529	0	0	8.07419249418159	0.652362049809322	1.08469941003476	3034.5703125	5.8825842007628	1.60854594231635	6.8994002182172	1777.18731915497	62.4347908797314	133.301029672459	12.0463127215407	1.3798162402121	26.9288470772092	38.2894544379068	6.71602856793378	13.5938891495527	3.83516586181670	1.97884590067232	1.02537951156805	1.08771054803288
PU26954_9_12623072	80.3180310923371	0	0	0	0	0	0	5.17647058823529	100	76.8729641693811	0.72463768115942	0.393700787401575	7.65698190561319	0.665362712986941	1.10631595208061	4909.5703125	20.1614089346820	1.20356662799694	5.16235665851311	4977.18731915497	40.5712858308675	164.971554750643	11.2006411749350	6.32029443616386	26.6213662512074	34.4540357135687	40.0048737829694	122.587750366502	1.24932271231430	12.6364540475356	1.02537951156805	0.524091067668605
PU12061_11_12623072	95.6103096182638	0.264550264550265	0.264550264550265	0	0	0	0	99.4708994708995	87.5	89.3975903614458	0	0	17.0409845860203	0.505592219122819	0.840661381147142	3734.5703125	5.60584349688567	1.90949639284882	8.19024156098063	1752.18731915497	151.393848802459	139.693394213023	32.8048476185514	1.10766567109188	65.2344847164845	87.7453178200891	5.76121968719139	14.7914460508228	3.54571344680244	1.14469889812037	0.943711185490167	2.02049322977782
PU20677_12_12623072	77.1441552396582	0.274725274725275	0	0	0	0	0	99.4505494505494	80.6451612903226	58.2397003745318	7.4468085106383	4.63576158940397	8.8439859118292	0.550752443813355	0.91575046564122	3384.5703125	2.3597558450957	0.800711425467716	3.43442387206277	4622.81268084503	65.8818127712251	20.8601465640160	15.6291490183656	1.11193042688635	30.8128154056528	50.6696034848209	5.69648688171733	10.2439664662701	1.90221995547306	1.62262865150157	0.938082384760045	1.27008489236557
PU08733_12_12623072	98.0972951850822	0.341296928327645	0.341296928327645	0.341296928327645	0.341296928327645	0	0	38.2252559726962	86.3636363636364	84.6774193548387	0	0	12.3644063869582	0.95242041815424	1.58361429206209	1609.57031250000	11.0286712516883	3.36089017024967	14.4155822746556	577.187319154975	116.260118631413	295.116860156242	12.6353796732756	1.23809919219854	37.9010576050625	58.1138761143379	4.79022760508048	10.3734320772182	11.5067361832243	1.85800117970053	1.02537951156805	1.09357146592566
PU08155_12_12623072	79.043272753232	0	0	0	0	0	0	100	95	95.3757225433526	0	0	29.836176599706	0.376320562833732	0.625718023617419	2584.5703125	6.54369668751488	2.19711784763151	9.4239119683263	322.812680845025	181.510786549266	166.298577262862	77.166524817071	1.12371551797662	136.165456314686	163.288501808318	5.19480763929336	12.0079354154382	14.9120975967399	1.53893254347152	0.811345969825744	3.26090634562294
PU12392_13_12623072	77.3879279298512	0	0	0	0	0	0	98.270893371758	86.9565217391304	86.5979381443299	0	0	22.1150140392533	0.440525083089547	0.732472555496461	2959.5703125	10.5632614785377	2.14382471769661	9.19532624837301	1202.18731915497	141.295531148506	176.510177326395	48.860769291513	1.8590682157221	89.0723403323073	115.612790576672	6.5218301515116	30.3435025659659	1.45356184565864	3.74205943223051	0.895158623259932	2.08746429171713
PU27975_15_12623072	74.5356272519344	0	0	0	0	0	0	97.9768786127168	95.6521739130435	87.2685185185185	0	0	8.01638642574771	0.579811223704299	0.96406725754113	2934.5703125	2.43584148644295	1.36852060948419	5.86987983576847	122.812680845025	48.3392224877547	50.5077714711358	13.4566125714701	0.671559118411301	28.7089992277459	37.6097599804292	4.01343393939176	8.56091352394451	2.30178730888528	0.846303440241445	0.998279953944843	0.998953295134689
[truncated: 274 more rows]
